# Supplementary material for: Speed‐dependent locomotor patterns during steady swimming in a demersal shark
Source: J Fish Biol. 2025 Apr 3;107(2):394–405. doi: 10.1111/jfb.70043 (PMC12360134; doi:10.1111/jfb.70043)
Supplement: Supplementary file 1 — Data S1. Supporting Information. [file JFB-107-394-s001.zip]

Archive with 110 entries (108 files):
- scanicula_steady_swimming-main/
- scanicula_steady_swimming-main/angles/
- scanicula_steady_swimming-main/angles/2Dcoords_lateral_catshark10_0.5BL_seq2_190623.csv
- scanicula_steady_swimming-main/angles/2Dcoords_lateral_catshark10_0.75BL_seq1_190623.csv
- scanicula_steady_swimming-main/angles/2Dcoords_lateral_catshark10_1.25BL_seq1_190623.csv
- scanicula_steady_swimming-main/angles/2Dcoords_lateral_catshark10_1.5BL_seq1_190623.csv
- scanicula_steady_swimming-main/angles/2Dcoords_lateral_catshark10_1.75BL_seq1_190623.csv
- scanicula_steady_swimming-main/angles/2Dcoords_lateral_catshark10_1BL_seq1_190623.csv
- scanicula_steady_swimming-main/angles/2Dcoords_lateral_catshark10_2BL_seq1_190623.csv
- scanicula_steady_swimming-main/angles/2Dcoords_lateral_catshark10_3BL_seq1_190623.csv
- scanicula_steady_swimming-main/angles/2Dcoords_lateral_catshark10_4BL_seq1_190623.csv
- scanicula_steady_swimming-main/angles/2Dcoords_lateral_catshark10_5BL_seq1_190623.csv
- scanicula_steady_swimming-main/angles/2Dcoords_lateral_catshark10_6BL_seq1_190623.csv
- scanicula_steady_swimming-main/angles/2Dcoords_lateral_catshark11_1.25BL_seq1_150623.csv
- scanicula_steady_swimming-main/angles/2Dcoords_lateral_catshark11_1.5BL_seq1_150623.csv
- scanicula_steady_swimming-main/angles/2Dcoords_lateral_catshark11_1BL_seq1_150623.csv
- scanicula_steady_swimming-main/angles/2Dcoords_lateral_catshark11_2BL_seq1_150623.csv
- scanicula_steady_swimming-main/angles/2Dcoords_lateral_catshark11_3BL_seq1_150623.csv
- scanicula_steady_swimming-main/angles/2Dcoords_lateral_catshark11_4BL_seq2_150623.csv
- scanicula_steady_swimming-main/angles/2Dcoords_lateral_catshark11_5BL_seq1_150623.csv
- scanicula_steady_swimming-main/angles/2Dcoords_lateral_catshark14_0.5BL_seq1_200623.csv
- scanicula_steady_swimming-main/angles/2Dcoords_lateral_catshark14_0.75BL_seq1_200623.csv
- scanicula_steady_swimming-main/angles/2Dcoords_lateral_catshark14_1.25BL_seq1_200623.csv
- scanicula_steady_swimming-main/angles/2Dcoords_lateral_catshark14_1.5BL_seq1_200623.csv
- scanicula_steady_swimming-main/angles/2Dcoords_lateral_catshark14_1.75BL_seq1_200623.csv
- scanicula_steady_swimming-main/angles/2Dcoords_lateral_catshark14_1BL_seq1_200623.csv
- scanicula_steady_swimming-main/angles/2Dcoords_lateral_catshark14_2BL_seq2_200623.csv
- scanicula_steady_swimming-main/angles/2Dcoords_lateral_catshark14_3BL_seq1_200623.csv
- scanicula_steady_swimming-main/angles/2Dcoords_lateral_catshark14_4BL_seq1_200623.csv
- scanicula_steady_swimming-main/angles/2Dcoords_lateral_catshark14_5BL_seq1_200623.csv
- scanicula_steady_swimming-main/angles/2Dcoords_lateral_catshark14_6BL_seq2_200623.csv
- scanicula_steady_swimming-main/angles/2Dcoords_lateral_catshark2_0.5BL_seq2_200623.csv
- scanicula_steady_swimming-main/angles/2Dcoords_lateral_catshark2_0.75BL_seq1_200623.csv
- scanicula_steady_swimming-main/angles/2Dcoords_lateral_catshark2_1.25BL_seq1_200623.csv
- scanicula_steady_swimming-main/angles/2Dcoords_lateral_catshark2_1.5BL_seq1_200623.csv
- scanicula_steady_swimming-main/angles/2Dcoords_lateral_catshark2_1.75BL_seq1_200623.csv
- scanicula_steady_swimming-main/angles/2Dcoords_lateral_catshark2_1BL_seq1_200623.csv
- scanicula_steady_swimming-main/angles/2Dcoords_lateral_catshark2_2BL_seq1_200623.csv
- scanicula_steady_swimming-main/angles/2Dcoords_lateral_catshark2_3BL_seq1_200623.csv
- scanicula_steady_swimming-main/angles/2Dcoords_lateral_catshark2_4BL_seq1_200623.csv
- scanicula_steady_swimming-main/angles/2Dcoords_lateral_catshark2_5BL_seq2_200623.csv
- scanicula_steady_swimming-main/angles/2Dcoords_lateral_catshark2_6BL_seq1_200623.csv
- scanicula_steady_swimming-main/angles/2Dcoords_lateral_catshark7_0.5BL_seq1_170623.csv
- scanicula_steady_swimming-main/angles/2Dcoords_lateral_catshark7_0.75BL_seq1_170623.csv
- scanicula_steady_swimming-main/angles/2Dcoords_lateral_catshark7_1.25BL_seq1_170623.csv
- scanicula_steady_swimming-main/angles/2Dcoords_lateral_catshark7_1.5BL_seq1_170623.csv
- scanicula_steady_swimming-main/angles/2Dcoords_lateral_catshark7_1.75BL_seq1_170623.csv
- scanicula_steady_swimming-main/angles/2Dcoords_lateral_catshark7_1BL_seq1_170623.csv
- scanicula_steady_swimming-main/angles/2Dcoords_lateral_catshark7_2BL_seq1_170623.csv
- scanicula_steady_swimming-main/angles/2Dcoords_lateral_catshark7_3BL_seq2_170623.csv
- scanicula_steady_swimming-main/angles/2Dcoords_lateral_catshark7_4BL_seq1_170623.csv
- scanicula_steady_swimming-main/angles/2Dcoords_lateral_catshark7_5BL_seq1_170623.csv
- scanicula_steady_swimming-main/angles/2Dcoords_lateral_catshark7_6BL_seq1_170623.csv
- scanicula_steady_swimming-main/angles/3Dcoords_catshark10_0.5BL_seq2_190623.csv
- scanicula_steady_swimming-main/angles/3Dcoords_catshark10_0.75BL_seq1_190623.csv
- scanicula_steady_swimming-main/angles/3Dcoords_catshark10_1.25BL_seq1_190623.csv
- scanicula_steady_swimming-main/angles/3Dcoords_catshark10_1.5BL_seq1_190623.csv
- scanicula_steady_swimming-main/angles/3Dcoords_catshark10_1.75BL_seq1_190623.csv
- scanicula_steady_swimming-main/angles/3Dcoords_catshark10_1BL_seq1_190623.csv
- scanicula_steady_swimming-main/angles/3Dcoords_catshark10_2BL_seq1_190623.csv
- scanicula_steady_swimming-main/angles/3Dcoords_catshark10_3BL_seq1_190623.csv
- scanicula_steady_swimming-main/angles/3Dcoords_catshark10_4BL_seq1_190623.csv
- scanicula_steady_swimming-main/angles/3Dcoords_catshark10_5BL_seq1_190623.csv
- scanicula_steady_swimming-main/angles/3Dcoords_catshark10_6BL_seq1_190623.csv
- scanicula_steady_swimming-main/angles/3Dcoords_catshark11_1.25BL_seq1_150623.csv
- scanicula_steady_swimming-main/angles/3Dcoords_catshark11_1.5BL_seq1_150623.csv
- scanicula_steady_swimming-main/angles/3Dcoords_catshark11_1BL_seq1_150623.csv
- scanicula_steady_swimming-main/angles/3Dcoords_catshark11_2BL_seq1_150623.csv
- scanicula_steady_swimming-main/angles/3Dcoords_catshark11_3BL_seq1_150623.csv
- scanicula_steady_swimming-main/angles/3Dcoords_catshark11_4BL_seq2_150623.csv
- scanicula_steady_swimming-main/angles/3Dcoords_catshark11_5BL_seq1_150623.csv
- scanicula_steady_swimming-main/angles/3Dcoords_catshark14_0.5BL_seq1_200623.csv
- scanicula_steady_swimming-main/angles/3Dcoords_catshark14_0.75BL_seq1_200623.csv
- scanicula_steady_swimming-main/angles/3Dcoords_catshark14_1.25BL_seq1_200623.csv
- scanicula_steady_swimming-main/angles/3Dcoords_catshark14_1.5BL_seq1_200623.csv
- scanicula_steady_swimming-main/angles/3Dcoords_catshark14_1.75BL_seq1_200623.csv
- scanicula_steady_swimming-main/angles/3Dcoords_catshark14_1BL_seq1_200623.csv
- scanicula_steady_swimming-main/angles/3Dcoords_catshark14_2BL_seq2_200623.csv
- scanicula_steady_swimming-main/angles/3Dcoords_catshark14_3BL_seq1_200623.csv
- scanicula_steady_swimming-main/angles/3Dcoords_catshark14_4BL_seq1_200623.csv
- scanicula_steady_swimming-main/angles/3Dcoords_catshark14_5BL_seq1_200623.csv
- scanicula_steady_swimming-main/angles/3Dcoords_catshark14_6BL_seq2_200623.csv
- scanicula_steady_swimming-main/angles/3Dcoords_catshark2_0.5BL_seq2_200623.csv
- scanicula_steady_swimming-main/angles/3Dcoords_catshark2_0.75BL_seq1_200623.csv
- scanicula_steady_swimming-main/angles/3Dcoords_catshark2_1.25BL_seq1_200623.csv
- scanicula_steady_swimming-main/angles/3Dcoords_catshark2_1.5BL_seq1_200623.csv
- scanicula_steady_swimming-main/angles/3Dcoords_catshark2_1.75BL_seq1_200623.csv
- scanicula_steady_swimming-main/angles/3Dcoords_catshark2_1BL_seq1_200623.csv
- scanicula_steady_swimming-main/angles/3Dcoords_catshark2_2BL_seq1_200623.csv
- scanicula_steady_swimming-main/angles/3Dcoords_catshark2_3BL_seq1_200623.csv
- scanicula_steady_swimming-main/angles/3Dcoords_catshark2_4BL_seq1_200623.csv
- scanicula_steady_swimming-main/angles/3Dcoords_catshark2_5BL_seq2_200623.csv
- scanicula_steady_swimming-main/angles/3Dcoords_catshark2_6BL_seq1_200623.csv
- scanicula_steady_swimming-main/angles/3Dcoords_catshark7_0.5BL_seq1_170623.csv
- scanicula_steady_swimming-main/angles/3Dcoords_catshark7_0.75BL_seq1_170623.csv
- scanicula_steady_swimming-main/angles/3Dcoords_catshark7_1.25BL_seq1_170623.csv
- scanicula_steady_swimming-main/angles/3Dcoords_catshark7_1.5BL_seq1_170623.csv
- scanicula_steady_swimming-main/angles/3Dcoords_catshark7_1.75BL_seq1_170623.csv
- scanicula_steady_swimming-main/angles/3Dcoords_catshark7_1BL_seq1_170623.csv
- scanicula_steady_swimming-main/angles/3Dcoords_catshark7_2BL_seq1_170623.csv
- scanicula_steady_swimming-main/angles/3Dcoords_catshark7_3BL_seq2_170623.csv
- scanicula_steady_swimming-main/angles/3Dcoords_catshark7_4BL_seq1_170623.csv
- scanicula_steady_swimming-main/angles/3Dcoords_catshark7_5BL_seq1_170623.csv
- scanicula_steady_swimming-main/angles/3Dcoords_catshark7_6BL_seq1_170623.csv
- scanicula_steady_swimming-main/angles/angle_attack.txt
- scanicula_steady_swimming-main/angles/body_angle.txt
- scanicula_steady_swimming-main/angles/calculation_angles.R
- scanicula_steady_swimming-main/LICENSE
- scanicula_steady_swimming-main/README.md
- scanicula_steady_swimming-main/scanicula_midline_kinematics.txt
