# Supplementary material for: Speed‐dependent locomotor patterns during steady swimming in a demersal shark
Source: J Fish Biol. 2025 Apr 3;107(2):394–405. doi: 10.1111/jfb.70043 (PMC12360134; doi:10.1111/jfb.70043)
Supplement: Supplementary file 1 — Data S1. Supporting Information. [file JFB-107-394-s001.zip › scanicula_steady_swimming-main/angles/2Dcoords_lateral_catshark10_0.5BL_seq2_190623.csv]

pt1_cam2_X	pt1_cam2_Y	pt2_cam2_X	pt2_cam2_Y	pt3_cam2_X	pt3_cam2_Y	pt4_cam2_X	pt4_cam2_Y	pt5_cam2_X	pt5_cam2_Y	pt6_cam2_X	pt6_cam2_Y	pt8_cam2_X	pt8_cam2_Y	pt10_cam2_X	pt10_cam2_Y	pt12_cam2_X	pt12_cam2_Y
563.121285	381.889168	671.446563	438.49459	794.316352	564.501497	849.177272	616.985112	1228.197886	784.735414	645.094538	494.750275	693.041872	543.472113	765.56184	611.010132	793.884866	649.302663
562.606708	381.136079	669.311967	438.265932	793.845499	564.220711	849.376777	616.017614	1223.409763	783.646979	644.097012	493.299028	692.243851	542.746489	765.56184	611.493881	793.68536	650.028286
562.074695	380.27608	668.114936	438.104683	794.200174	564.005711	849.775788	614.808241	1217.723867	781.470108	643.099487	493.299028	691.63827	542.461576	765.761346	611.97763	793.086845	649.544537
560.655991	379.416082	666.385891	437.137185	793.668161	563.790712	849.576283	614.808241	1212.03797	780.381673	643.298992	492.573404	691.106256	542.300327	765.362335	612.219505	794.283876	652.447032
559.414626	378.341084	664.78985	436.169686	792.781471	562.715714	849.775788	614.324492	1205.155043	779.656049	642.500971	492.089655	690.441239	542.784076	765.761346	612.461379	794.084371	652.930781
557.818585	377.266086	662.661795	434.718439	792.426795	562.500714	849.576283	612.63137	1197.673601	778.930426	641.649995	491.491773	689.776222	542.784076	765.362335	612.219505	794.682886	652.447032
556.045206	375.976089	660.932751	433.589691	792.07212	562.285715	849.376777	611.421998	1188.69587	778.204802	640.452964	490.363025	688.978201	542.139077	764.963325	611.493881	794.084371	652.205157
554.803841	375.11609	659.73572	433.105942	791.362768	561.855716	848.379252	609.245127	1180.316654	776.390743	639.787947	489.718026	687.78117	541.171579	763.965799	610.526383	794.283876	651.963283
552.853124	373.826093	658.405686	432.460944	789.944065	560.780718	846.783211	608.035754	1176.127046	776.390743	638.72392	488.589278	686.98315	540.68783	763.167779	609.558885	794.483381	652.205157
551.434421	372.321096	656.809645	431.332196	789.412051	559.920719	846.583706	607.068256	1173.433727	776.753555	637.792896	487.62178	686.850146	540.68783	762.768769	608.591387	794.483381	651.479533
550.370393	371.031098	655.346607	429.558449	787.638672	558.415722	845.58618	605.617009	1173.433727	778.204802	636.462861	486.009283	686.185129	539.720332	761.970748	607.382014	794.283876	650.270161
548.95169	369.526101	654.149576	427.945953	787.106659	557.340724	844.588654	603.923887	1171.937439	781.470108	634.600813	484.235537	685.254105	539.075333	760.973222	606.414516	793.68536	649.060788
547.532987	368.236104	652.154525	426.655955	785.33328	555.835727	843.591129	602.230766	1170.740408	784.372603	633.004772	482.46179	682.993047	537.624086	759.975697	605.447018	793.485855	647.125792
546.114284	366.086108	651.356505	425.043458	783.382563	553.900731	842.593603	600.779519	1170.740408	790.903215	631.275728	480.365544	681.53001	537.301586	759.177676	604.237645	793.086845	647.367667
544.695581	364.79611	649.361453	422.463463	781.431846	552.395734	841.197067	599.328271	1171.638181	795.619768	629.147673	477.785549	680.465982	536.979087	758.379656	603.028273	793.086845	648.818914
543.986229	362.861114	647.100395	420.205968	779.126453	550.245738	839.601026	597.393275	1173.732985	800.699133	627.684635	475.850553	678.603934	536.334088	757.182625	602.060774	792.288824	646.883917
543.454215	361.141118	645.504354	418.75472	777.353074	548.955741	838.20449	596.425777	1176.725562	805.778498	626.221598	473.593058	677.938917	536.011589	756.185099	601.093276	791.490804	646.158294
543.454215	360.06612	643.775309	417.142224	775.757033	547.235744	836.209439	594.97453	1178.820366	811.583487	625.556581	472.625559	677.140897	535.52784	755.187573	599.883904	790.094268	644.223298
542.744864	359.206121	642.445275	415.207227	773.983654	545.945747	834.613398	593.765157	1181.513685	820.653782	624.492553	470.368064	676.209873	534.721591	753.791038	598.674531	790.094268	644.948921
542.21285	357.916124	641.115241	413.433481	772.387613	544.655749	833.216862	593.765157	1182.1122	827.910018	623.96054	469.400566	674.347825	533.270344	751.795986	596.49766	789.296247	644.223298
541.858174	355.981128	640.367513	411.430643	770.791572	542.935752	831.620821	593.039534	1181.812943	835.529065	622.763509	467.949319	672.751784	532.302846	749.60143	594.562664	788.697732	643.981423
541.326161	354.261131	639.303485	408.850648	769.550207	541.645755	829.625769	592.797659	1180.615912	843.873736	621.832485	466.659321	670.889736	531.174098	747.606378	592.627668	788.697732	643.497674
540.616809	350.606138	638.771472	406.915652	767.954166	539.925758	827.830223	592.555785	1179.418881	845.687795	621.566478	465.691823	670.623729	530.851599	746.409348	591.418295	787.301196	640.59518
539.907458	348.241143	637.973451	405.141905	766.358125	538.205762	827.032202	592.31391	1176.725562	844.59936	621.034464	464.401826	669.692705	529.884101	744.813306	590.208923	786.902186	640.59518
539.73012	346.521146	636.909424	403.04566	765.294097	537.345763	826.034677	592.072036	1174.630758	841.696866	620.10344	462.789329	668.362671	528.755353	742.818255	588.032052	786.104165	639.869556
540.084795	345.016149	636.510413	401.916912	764.23007	536.270766	825.037151	592.072036	1171.338923	836.254689	619.438423	461.176832	666.500623	526.336608	741.022709	586.097056	785.306145	638.902058
540.439471	343.511152	636.111403	400.626914	763.166042	535.410767	823.84012	591.830161	1167.747831	829.361265	618.640403	460.209334	663.707551	523.756613	739.626173	584.645808	782.712578	637.208936
540.262133	341.791155	635.446386	399.336917	761.570001	533.90577	823.0421	591.830161	1165.952285	823.919088	617.709379	459.080586	661.7125	521.337868	737.431617	582.710812	779.320991	635.757689
539.552782	340.071159	634.914372	398.046919	760.328636	532.830772	821.047048	591.346412	1164.455996	820.653782	616.645351	457.14559	660.249462	519.402871	735.23706	580.775816	776.128909	633.822693
538.666092	338.996161	634.515362	397.079421	759.264609	531.755774	819.051997	590.620788	1164.455996	820.29097	615.448321	455.049344	659.584445	518.112874	732.842998	578.84082	774.732373	632.371446
537.602065	337.061165	633.983348	396.111923	758.023243	530.250777	816.258925	588.927667	1164.455996	818.839723	614.118286	453.275597	658.520417	516.822876	730.448937	576.1802	772.737321	630.920199
536.538037	335.771167	633.717342	395.305675	756.427202	528.315781	812.667833	586.267047	1163.258965	814.848793	612.788252	449.728104	657.05738	514.88788	727.256855	574.003329	769.944249	628.985202
534.941996	334.051171	633.318331	394.176927	754.476486	526.380785	810.273771	584.332051	1161.463419	810.495052	611.857228	447.793108	655.195332	512.146636	725.461309	571.826459	767.949198	626.808332
534.055307	332.976173	632.919321	392.886929	753.412458	525.090787	807.480699	582.880804	1160.565646	807.955369	610.527194	445.858112	653.067277	509.082892	723.865267	569.891462	765.355631	624.147712
532.813942	331.686175	632.387307	391.596932	752.525769	524.015789	804.887133	580.462058	1159.667873	806.14131	609.463167	444.245615	651.870246	507.309145	721.870216	567.956466	761.764539	619.310221
531.572576	330.611177	631.855294	390.629434	750.929728	522.295793	801.69505	578.527062	1159.069357	803.601628	608.665146	443.278117	650.939222	506.019148	719.875165	566.263344	758.372952	614.95648
529.62186	328.891181	631.456283	389.178187	749.8657	521.005795	799.699999	575.866442	1158.7701	800.699133	607.734122	441.988119	650.008198	505.051649	718.279124	564.086474	755.57988	613.263358
529.444522	328.461181	630.259253	387.081941	748.092321	519.070799	797.904453	573.931446	1159.368615	797.433827	606.537091	440.536872	649.077174	503.600402	716.882588	562.393352	751.789282	609.63524
528.73517	328.031182	629.195225	385.630694	747.028294	517.350802	795.909402	572.238324	1160.864904	795.619768	604.409037	437.795628	648.013147	501.665406	715.286547	559.974607	748.19819	606.248997
527.493805	326.096186	628.131198	384.179446	745.432253	515.415806	794.712371	569.819579	1162.061934	793.442897	602.546989	435.215633	647.082123	499.56916	714.089516	558.03961	745.604623	603.830252
525.543088	323.516191	626.934167	382.56695	744.190888	513.69581	792.916825	567.884583	1162.66045	791.266027	600.551937	432.796887	645.619085	497.311665	712.892485	556.346489	743.609572	601.895255
524.656398	322.441193	626.402153	381.599451	743.304198	512.190813	792.118804	566.433336	1164.156738	787.275097	599.620913	431.18439	645.220075	496.505416	712.493475	555.378991	742.811551	601.169632
