# Supplementary material for: Speed‐dependent locomotor patterns during steady swimming in a demersal shark
Source: J Fish Biol. 2025 Apr 3;107(2):394–405. doi: 10.1111/jfb.70043 (PMC12360134; doi:10.1111/jfb.70043)
Supplement: Supplementary file 1 — Data S1. Supporting Information. [file JFB-107-394-s001.zip › scanicula_steady_swimming-main/angles/2Dcoords_lateral_catshark10_0.75BL_seq1_190623.csv]

pt1_cam2_X	pt1_cam2_Y	pt2_cam2_X	pt2_cam2_Y	pt3_cam2_X	pt3_cam2_Y	pt4_cam2_X	pt4_cam2_Y	pt5_cam2_X	pt5_cam2_Y	pt6_cam2_X	pt6_cam2_Y	pt8_cam2_X	pt8_cam2_Y	pt10_cam2_X	pt10_cam2_Y	pt12_cam2_X	pt12_cam2_Y
376.620975	231.335502	502.313791	285.960388	646.722407	422.010658	712.262004	474.010563	1112.509499	671.519523	480.078921	339.237829	514.148304	393.660005	618.026624	473.469039	655.134579	510.233967
376.82048	231.819251	502.448043	285.966208	647.169548	422.9433	712.129001	474.816812	1107.12286	667.165781	480.477931	339.237829	515.780499	394.583104	618.824645	473.952788	655.533589	511.927089
377.019985	232.303	502.980057	286.288707	647.169548	424.072047	712.262004	476.268059	1101.536717	663.537663	481.076447	340.447202	516.578519	394.421854	618.625139	475.404035	655.733094	512.894587
377.418996	231.819251	503.379067	286.127457	647.435554	424.233297	711.995997	477.235557	1095.950573	659.183922	480.876941	340.205327	516.445516	393.454356	619.223655	476.613408	655.199004	514.429127
377.618501	231.577376	503.11306	285.966208	647.302551	425.039545	711.862994	477.880556	1090.763439	655.313929	480.677436	339.963453	518.706574	393.776855	619.42316	476.613408	654.26798	515.074126
377.818006	230.851753	502.448043	285.159959	646.770537	425.200795	711.72999	478.203055	1085.975316	651.443937	480.677436	339.963453	520.036608	393.293106	619.223655	477.097157	653.735967	515.880375
377.818006	230.126129	501.91603	284.192461	646.50453	425.039545	711.197977	478.364305	1082.184719	649.025192	479.879416	339.237829	519.371591	392.486858	619.42316	477.339032	652.272929	517.654121
377.418996	229.158631	501.517019	283.869962	645.839513	424.555796	710.000946	478.525554	1078.793131	648.057693	478.283375	338.512205	519.504594	392.164359	619.02415	477.097157	651.607912	519.427868
376.42147	228.674882	500.718999	283.386213	645.3075	424.394547	709.069922	478.203055	1077.19709	649.267066	476.487828	337.060958	519.105584	391.51936	618.226129	476.613408	650.277878	521.201614
375.822955	227.465509	500.186985	282.902464	644.642483	423.749548	707.739888	477.719306	1077.396595	653.620808	475.490303	336.577209	518.17456	389.745613	617.627614	476.613408	649.346854	521.524114
374.226914	226.739886	499.521968	282.418715	643.977465	423.265799	706.941867	477.396807	1077.795606	659.183922	473.894262	335.851586	517.37654	387.810617	616.031573	475.404035	647.883816	521.040365
373.029883	226.98176	498.723948	281.934966	643.445452	422.6208	706.010843	476.590558	1079.192142	663.053914	473.096241	334.642213	516.977529	384.585623	615.034047	473.952788	646.952792	520.879115
372.032357	226.98176	497.925927	281.128717	642.381424	421.330803	704.414802	475.62306	1080.588678	670.068275	472.497726	334.158464	516.312512	381.19938	614.036521	472.98529	645.888765	520.717865
370.835326	226.739886	497.127906	280.644968	641.583404	419.879556	703.217771	474.655562	1081.586203	676.115139	471.300695	332.949091	514.982478	378.296886	613.038996	471.775918	644.957741	520.234116
369.03978	226.739886	496.063879	279.999969	640.785383	419.557056	702.286747	474.171813	1084.379275	683.1295	469.704654	331.739719	513.12043	375.394391	611.043944	470.082796	643.893713	520.234116
367.244234	226.498011	494.467838	279.032471	639.322346	417.944559	701.089717	473.526814	1087.770862	689.660112	468.308118	330.288471	510.460362	371.846898	609.846914	468.873423	642.962689	519.911617
365.648193	226.014262	492.472787	278.226223	637.593301	417.138311	699.759682	473.043065	1089.765914	697.883846	466.712077	329.079099	507.401283	368.944404	608.051367	467.905925	641.632655	519.266618
363.852647	225.288639	491.009749	277.581224	636.662277	415.848313	698.429648	471.914317	1091.361955	709.251949	465.515046	328.353475	505.273228	367.331907	606.455326	466.696552	639.903611	518.46037
362.655616	224.563015	489.812718	276.936225	634.933233	414.719566	696.833607	471.430568	1091.361955	719.168805	464.11851	327.385977	503.01217	365.88066	605.657306	465.970929	638.70658	517.331622
361.65809	224.079266	488.881694	275.968727	633.470195	413.752067	695.902583	470.62432	1089.765914	731.262531	462.921479	326.176604	501.815139	364.590662	604.65978	465.003431	637.110539	516.202874
360.660564	223.837392	487.684663	275.323729	632.938181	413.107069	695.237566	470.140571	1087.770862	743.356257	461.524943	324.725357	500.884115	363.945664	602.465224	463.068435	634.849481	513.945378
359.264029	223.353643	486.75364	274.67873	631.475144	412.46207	693.907532	469.656822	1085.775811	752.06374	460.128407	323.999734	500.219098	363.461915	601.268193	461.859062	632.455419	511.365383
358.066998	222.628019	485.024595	273.872481	630.411116	411.655822	692.444494	468.850573	1082.783234	756.659356	458.731872	322.790361	499.820088	363.300665	599.871657	460.649689	631.657399	510.559135
357.268977	222.386144	483.960568	273.388732	628.815075	410.204574	691.11446	467.721825	1080.486834	755.660167	457.534841	322.306612	498.889064	363.300665	598.275616	459.440317	630.593371	509.591637
356.271452	221.902395	482.89654	272.259985	627.219034	409.075827	689.784426	466.431828	1076.297226	747.194559	456.33781	321.580988	498.35705	362.978166	596.081059	457.50532	628.19931	508.301639
354.67541	221.176772	482.09852	271.453736	624.824973	407.30208	688.720398	465.46433	1073.903164	740.663946	455.140779	320.855365	497.16002	363.139415	594.285513	455.812199	626.470265	506.850392
353.677885	220.693023	480.901489	270.324988	623.228932	405.528334	687.789374	464.174332	1072.307123	736.552079	454.143253	319.887867	494.765958	363.300665	592.090957	453.635328	623.677193	504.109148
352.480854	219.48365	479.571455	269.196241	621.23388	404.238336	686.45934	463.206834	1074.50168	736.310205	452.946223	318.920369	491.839883	363.461915	589.696895	452.425955	620.751118	501.045404
352.081844	218.274277	478.507427	267.906243	619.770843	403.109588	685.129306	461.755587	1075.898216	735.584581	452.347707	317.227247	490.908859	365.396911	587.302833	450.974708	617.958046	497.65916
351.882339	216.097407	477.310397	266.616246	618.041798	401.497091	682.735244	459.498092	1075.898216	732.682087	451.549687	316.501623	489.977835	367.009408	585.307782	449.039712	616.229002	495.079165
352.081844	213.194912	476.778383	265.648747	616.17975	399.723345	680.474186	457.079346	1075.100195	730.021467	450.552161	315.050376	488.913807	367.331907	582.714215	447.34659	613.83494	491.692922
352.680359	211.018042	475.847359	263.713751	614.450706	398.272098	678.479135	455.628099	1073.703659	726.151475	449.554635	314.082878	487.45077	368.460655	581.118174	445.169719	611.440878	488.629178
353.079369	208.841171	475.182342	262.746253	613.120671	396.337101	676.35108	453.854353	1072.307123	721.555859	448.357605	312.631631	485.588722	369.428153	579.522133	443.718472	608.913813	484.759185
353.677885	206.6643	474.650328	261.295006	611.657634	394.724605	674.223025	451.596857	1070.711082	717.443992	447.559584	311.422258	484.524694	369.266903	578.325102	442.5091	607.849786	483.146689
353.677885	204.245555	474.118314	260.327508	610.72661	392.950858	672.094971	448.855612	1069.514051	714.541497	446.761564	309.971011	483.59367	369.105654	576.928566	440.815978	607.051765	481.856691
353.278874	202.068684	473.453297	258.876261	609.662582	391.015862	670.365926	447.565615	1068.716031	710.187756	446.562058	308.761638	483.061657	368.944404	575.532031	439.364731	606.519752	480.727943
352.680359	200.859311	472.78828	257.425014	608.864562	389.242115	668.769885	445.791868	1068.516526	704.866516	446.163048	308.036015	483.327664	368.299405	574.534505	438.155358	605.854735	480.082945
351.882339	199.649939	472.123263	256.457515	608.598555	388.274617	667.572854	444.179371	1068.317021	699.303402	445.963543	308.036015	483.859677	367.170657	574.135495	437.429735	604.923711	478.792947
351.483328	198.440566	471.325243	255.651267	608.598555	386.82337	667.306847	443.050624	1068.516526	693.982163	445.963543	307.310391	484.524694	366.686908	573.536979	436.704111	604.258693	478.309198
351.283823	197.714943	470.527222	254.845019	608.465552	386.017122	667.173844	442.244375	1068.317021	690.837794	445.764038	307.552266	484.923705	365.396911	573.337474	435.978487	604.12569	477.986699
350.884813	197.231194	470.128212	254.20002	608.332548	385.855872	667.173844	441.921876	1067.91801	687.935299	445.963543	307.068517	484.923705	364.913162	572.738959	435.494738	604.258693	477.825449
