# Supplementary material for: Speed‐dependent locomotor patterns during steady swimming in a demersal shark
Source: J Fish Biol. 2025 Apr 3;107(2):394–405. doi: 10.1111/jfb.70043 (PMC12360134; doi:10.1111/jfb.70043)
Supplement: Supplementary file 1 — Data S1. Supporting Information. [file JFB-107-394-s001.zip › scanicula_steady_swimming-main/angles/2Dcoords_lateral_catshark10_1.25BL_seq1_190623.csv]

pt1_cam2_X	pt1_cam2_Y	pt2_cam2_X	pt2_cam2_Y	pt3_cam2_X	pt3_cam2_Y	pt4_cam2_X	pt4_cam2_Y	pt5_cam2_X	pt5_cam2_Y	pt6_cam2_X	pt6_cam2_Y	pt8_cam2_X	pt8_cam2_Y	pt10_cam2_X	pt10_cam2_Y	pt12_cam2_X	pt12_cam2_Y
418.047567	274.658357	560.055513	343.183731	711.793654	458.646008	772.644568	496.602532	1176.800343	699.731973	550.732772	396.791807	623.612246	473.194144	696.943701	511.580621	761.358166	547.205418
419.493803	274.248672	560.711785	344.09177	711.386404	459.821995	772.810635	497.810541	1174.406281	699.731973	550.665904	396.497797	621.417689	473.919767	695.946175	513.515617	759.363115	548.898539
421.289349	273.523048	561.552498	344.601398	711.068849	461.729426	772.312434	498.61588	1171.322221	699.389386	551.26442	396.981547	618.824122	476.822262	694.759766	515.202951	757.168558	551.801034
423.084895	273.039299	562.183033	344.856213	710.788611	462.578807	772.146368	500.025223	1168.130139	698.663763	552.660956	397.70717	616.031051	480.208505	693.429732	516.976697	754.574991	554.703528
424.082421	273.039299	563.233924	344.346584	710.648492	463.767941	772.146368	501.434567	1164.339541	697.696264	553.658481	398.674668	615.033525	484.078498	692.647327	519.420555	751.382909	556.880399
425.079947	273.039299	564.074637	344.09177	710.508374	464.447446	771.482101	502.44124	1160.947954	696.486892	554.256997	399.400292	614.43501	486.497243	691.760638	520.925553	747.592312	559.057269
426.476483	273.039299	564.91535	344.601398	710.088017	465.126951	771.316034	503.447914	1159.152408	695.519394	554.456502	400.125915	613.636989	489.641612	690.873948	522.21555	744.599735	561.23414
427.673514	273.039299	568.068024	345.111027	710.088017	466.146208	771.316034	504.454588	1157.556367	693.584398	556.052543	400.125915	613.237979	491.576608	690.696611	523.290548	741.208147	563.652885
428.272029	273.039299	569.74945	345.620656	710.368255	467.165465	771.149967	505.863932	1157.157357	692.375025	556.451553	401.335288	612.439958	492.785981	691.051286	524.365546	740.210622	567.281003
429.070049	273.764922	570.379984	346.130284	711.068849	467.335341	770.9839	507.273275	1158.753398	690.923778	557.449079	401.335288	611.242927	494.962851	691.5833	525.655543	739.013591	568.732251
429.668565	274.248672	571.220697	346.894727	711.068849	467.84497	770.9839	508.682618	1160.548944	689.95628	558.64611	402.302786	611.442433	495.688475	692.469989	526.085542	737.41755	570.909121
430.26708	274.490546	572.481767	347.404356	711.629324	468.694351	771.149967	509.487957	1162.7435	689.95628	559.44413	402.786535	611.641938	497.139722	693.534017	527.16054	737.01854	573.085992
431.065101	275.458044	573.532658	348.168799	712.1898	468.864227	771.316034	509.689292	1165.337067	691.165652	560.042646	403.270284	613.237979	498.349095	694.243368	528.450538	736.819035	575.746612
431.663616	276.425542	574.373371	348.423613	712.890394	469.20398	771.316034	510.695966	1168.728654	691.407527	560.840666	403.512159	612.838968	498.10722	695.484734	529.740535	737.01854	576.472235
432.062626	277.39304	575.214084	349.188056	714.711939	470.562989	770.817834	511.098636	1172.718757	691.407527	562.636212	403.995908	613.437484	497.381597	696.726099	530.170534	738.016065	577.439734
432.661142	278.360538	576.264975	349.442871	716.393364	471.072618	770.651767	511.501305	1176.30985	692.616899	563.633738	404.237782	614.035999	498.10722	698.499478	531.460532	739.013591	578.407232
432.860647	279.086162	577.315867	349.952499	718.07479	472.091875	770.4857	511.903975	1179.501932	694.068147	565.628789	403.754033	616.430061	499.558467	700.450195	532.32053	740.410127	579.616604
433.259657	280.295535	578.366758	350.716942	719.055622	472.601504	770.319633	512.306644	1183.691539	696.245017	566.82582	404.963406	620.021153	500.042216	702.046236	533.395528	741.407653	580.342228
433.060152	281.263033	579.207471	351.226571	720.596929	473.281009	770.153567	512.105309	1187.083127	700.11501	568.022851	404.721531	622.21571	499.074718	703.996953	534.255526	742.804189	580.342228
433.060152	282.71428	580.048184	351.226571	722.418474	474.470142	770.153567	512.306644	1191.47224	702.77563	568.621366	405.20528	624.011256	497.381597	707.189035	534.900525	744.998745	581.5516
433.259657	283.439904	580.250549	351.752169	723.819663	475.319523	770.651767	512.306644	1196.260363	706.887497	569.020377	405.930904	625.407792	496.172224	709.139752	535.115525	746.993796	581.793475
433.459162	284.649276	581.091262	352.261798	725.220851	476.168904	771.482101	512.709314	1199.65195	711.241238	567.623841	405.20528	627.203338	493.995353	710.735793	535.975523	750.584889	582.03535
433.459162	285.3749	581.091262	352.60155	727.883109	477.358038	772.146368	512.709314	1203.243043	714.627481	567.623841	405.20528	631.193441	491.092859	713.750537	536.190523	753.776971	583.002848
433.259657	286.342398	581.231381	352.60155	729.564535	478.207419	772.810635	513.313318	1207.831661	720.674345	567.823346	406.414653	633.787008	486.255368	716.05593	537.050521	756.769548	582.760973
433.259657	287.309896	581.651738	352.771426	731.38608	479.0568	772.644568	513.514653	1212.220774	726.963082	568.421861	406.656528	636.181069	482.385376	718.53866	537.48052	760.560145	582.519099
433.060152	288.519269	581.931975	353.450931	733.207624	479.566429	773.308835	513.715988	1216.011371	732.284322	568.820871	407.140277	638.974141	478.273509	721.553405	537.910519	763.552722	581.5516
433.060152	289.728641	582.212213	354.809941	734.188456	479.906181	773.973102	514.118657	1218.804443	736.879938	569.219882	407.382151	639.971667	475.371015	723.149446	538.125519	766.94431	581.793475
432.262132	291.179888	582.772688	355.829198	735.589644	480.585686	775.301636	514.118657	1221.198505	741.717429	569.419387	407.382151	640.769687	474.403516	724.568149	538.340518	772.530453	580.584102
431.863121	292.389261	583.052926	356.678579	737.411189	481.265191	776.298037	513.715988	1222.19603	743.894299	569.219882	407.624026	642.365728	471.742897	725.632176	538.555518	776.121546	580.342228
431.663616	292.87301	582.772688	358.037589	738.952496	481.944695	778.290838	513.313318	1222.19603	746.796794	568.621366	408.591524	642.565233	470.533524	726.873541	538.555518	777.518082	580.825977
431.663616	294.324257	582.772688	358.88697	740.353685	482.454324	779.453305	513.514653	1220.799494	747.522417	568.421861	409.800896	642.565233	469.566026	727.937569	538.770518	779.313628	579.858479
431.065101	295.291755	582.63257	359.396599	740.91416	483.133829	781.77824	514.118657	1218.804443	748.006166	567.22483	410.284646	641.567708	468.840402	728.64692	538.770518	779.712638	580.100353
430.466585	295.775504	582.63257	360.076103	741.194398	483.133829	783.438908	514.521327	1215.412856	749.215539	566.0278	411.010269	640.969192	469.324151	728.824258	538.340518	781.308679	578.165357
430.26708	296.743003	582.63257	360.24598	741.054279	482.963953	785.265642	515.528	1212.021268	749.941162	565.828294	411.252144	639.373151	470.533524	728.64692	538.125519	782.1067	575.988486
430.26708	297.226752	582.492451	360.925484	741.334517	483.133829	786.594176	515.93067	1207.831661	750.424912	563.434233	412.219642	637.976615	472.226646	728.824258	537.910519	782.306205	574.779114
429.86807	296.984877	582.212213	361.604989	740.633922	482.963953	787.42451	515.729335	1205.038589	751.150535	562.835717	412.219642	636.181069	474.403516	727.760231	537.48052	783.104226	574.779114
429.86807	297.226752	581.791857	361.604989	739.793209	482.454324	788.919111	516.534674	1201.846507	752.359908	562.037697	412.461516	634.784533	476.580387	726.518866	537.050521	782.90472	574.295365
429.46906	296.743003	581.651738	361.774865	738.812378	482.114572	789.583378	517.340013	1198.454919	752.843657	561.638687	412.945265	632.589977	478.273509	725.454838	536.405522	781.70769	573.811616
429.269555	296.017379	581.511619	361.944742	737.411189	482.284448	790.911912	518.749357	1195.462342	753.327406	561.638687	412.945265	630.195915	480.45038	724.213473	535.760524	778.914618	572.844118
428.870544	295.049881	581.231381	362.114618	736.15012	482.114572	791.576179	519.554696	1191.87125	754.294904	561.439181	412.703391	628.001359	482.385376	722.617432	535.545524	777.119072	571.876619
429.269555	294.082383	580.670906	362.45437	735.169288	481.944695	791.908313	519.554696	1188.080652	755.262402	560.840666	413.912763	626.205812	483.352874	721.198729	535.115525	776.520556	572.360368
429.46906	293.356759	580.390668	362.45437	734.048337	482.284448	791.410112	519.756031	1184.290055	756.2299	559.84314	414.396513	624.210761	485.045996	719.957363	535.330524	775.12402	573.085992
429.269555	292.87301	579.830193	362.114618	733.067505	482.284448	790.745845	520.56137	1180.898468	758.648645	558.845615	413.912763	622.415215	486.255368	718.183985	536.405522	773.328474	573.085992
429.668565	292.147387	579.409836	362.114618	732.366911	482.6242	789.583378	521.568044	1177.10787	761.309265	558.247099	414.154638	620.619669	487.464741	716.942619	537.050521	771.931938	574.05349
430.067575	291.179888	579.549955	361.944742	731.666317	483.303705	788.919111	521.769378	1173.117767	763.486136	558.64611	414.154638	618.624617	488.432239	715.878592	537.69552	770.136392	574.779114
430.466585	290.454265	579.409836	362.114618	731.38608	483.98321	788.254844	522.977387	1169.32717	766.146756	558.64611	414.396513	616.230556	490.125361	714.459889	539.200517	767.542825	576.230361
430.466585	289.486767	579.690074	361.944742	731.105842	484.492839	787.590577	523.581391	1166.933108	767.839877	559.44413	414.154638	615.63204	490.60911	713.750537	539.630516	766.744805	576.71411
