# Supplementary material for: Speed‐dependent locomotor patterns during steady swimming in a demersal shark
Source: J Fish Biol. 2025 Apr 3;107(2):394–405. doi: 10.1111/jfb.70043 (PMC12360134; doi:10.1111/jfb.70043)
Supplement: Supplementary file 1 — Data S1. Supporting Information. [file JFB-107-394-s001.zip › scanicula_steady_swimming-main/angles/2Dcoords_lateral_catshark10_1.5BL_seq1_190623.csv]

pt1_cam2_X	pt1_cam2_Y	pt2_cam2_X	pt2_cam2_Y	pt3_cam2_X	pt3_cam2_Y	pt4_cam2_X	pt4_cam2_Y	pt5_cam2_X	pt5_cam2_Y	pt6_cam2_X	pt6_cam2_Y	pt8_cam2_X	pt8_cam2_Y	pt10_cam2_X	pt10_cam2_Y	pt12_cam2_X	pt12_cam2_Y
597.60806	432.959975	715.495562	468.516114	855.668649	575.815609	910.768727	621.447042	1299.391669	819.277356	708.236076	529.118138	764.683539	584.389553	831.132173	620.259209	863.775368	656.822358
593.960753	431.43644	712.835494	467.871116	854.471618	574.606236	909.771201	620.237669	1296.399092	817.463297	706.827565	527.107861	764.085024	583.905804	829.336626	618.807961	863.176852	656.580484
591.225212	429.590988	709.466074	466.366119	852.875577	572.429365	907.576645	617.335175	1292.209484	811.658309	705.431029	526.382237	763.087498	583.422055	827.94009	616.147342	863.176852	656.338609
589.451833	428.51599	707.160681	465.50612	851.279536	570.494369	906.180109	614.916429	1288.019876	806.216132	703.327421	525.580838	762.089973	582.696432	826.74306	614.696094	862.777842	655.85486
587.501116	427.010993	705.032626	464.001123	849.683495	568.317498	904.983078	612.255809	1282.633237	802.588014	701.73138	524.935839	761.092447	581.970808	825.945039	614.212345	862.179327	654.645488
585.195724	424.000999	702.372558	462.281127	848.087454	566.382502	903.786047	609.837064	1280.239176	800.773955	700.135339	523.860841	758.698385	580.761436	824.748008	612.761098	861.580811	654.161739
583.422345	421.421004	699.889827	460.131131	846.491413	564.689381	902.988027	607.660193	1277.545856	800.411143	697.297932	522.570844	755.306798	578.100816	823.550977	610.584227	860.982296	652.468617
581.648966	418.41101	698.116448	459.056133	844.496361	562.270635	902.389511	605.483323	1274.852537	802.225202	694.637864	520.635848	750.518675	581.00331	822.353947	609.13298	858.388729	649.807997
579.875587	415.831015	695.45638	457.981135	842.301805	560.093765	901.192481	602.338954	1272.159218	803.313637	691.800457	518.915851	747.526098	580.035812	820.957411	607.923608	856.792688	647.389252
578.279546	413.03602	692.973649	456.046139	839.907743	557.916894	899.396934	598.710836	1270.363672	804.402073	689.672403	517.410854	745.730552	580.519561	819.36137	605.988611	855.994668	646.421754
576.506167	410.026026	690.825901	454.228631	837.314177	556.465647	897.202378	595.808342	1268.268868	804.402073	686.48032	514.615859	742.338964	579.310188	817.366318	604.29549	854.997142	644.970507
574.55545	405.296035	688.95765	451.812614	834.72061	555.014399	895.406832	593.389596	1265.874806	804.764885	683.642914	512.250864	738.548367	577.617067	815.969782	602.844243	853.401101	643.761134
574.023436	403.14604	686.715749	449.396597	831.927538	553.079403	892.813265	590.970851	1262.582971	804.402073	681.441136	510.070196	735.9548	575.440196	813.775226	601.63487	851.80506	641.826138
572.072719	399.706046	685.096598	447.13158	829.932487	551.386282	889.820688	588.068357	1259.590394	803.676449	679.199235	507.352177	732.962223	573.747074	811.97968	599.941748	849.011988	638.439894
569.944665	396.696052	682.605597	444.715563	826.93991	549.451285	887.426626	586.13336	1255.700044	803.676449	675.836383	503.501649	730.767667	571.570204	810.583144	598.248627	847.615452	636.504898
566.92992	393.041059	680.239145	442.148545	824.146838	547.758164	884.83306	583.95649	1252.40821	803.313637	673.220831	501.236633	727.974595	569.877082	809.186608	596.797379	846.019411	635.053651
565.333879	390.031065	677.997244	439.279524	821.154261	546.065042	881.640977	582.021494	1248.817117	802.225202	670.792105	498.971617	725.181523	566.974587	807.590567	595.829881	844.02436	633.360529
563.205825	387.881069	675.755343	436.259503	818.760199	545.097544	878.24939	580.328372	1243.729736	801.136767	668.737029	496.933102	721.390925	563.104595	804.398485	594.620509	842.428319	631.667408
559.481729	384.871075	673.139791	433.843486	816.765148	544.37192	876.054834	579.360874	1239.540128	799.322708	665.934652	493.76208	718.597854	559.234603	801.206402	592.685512	841.031783	630.458035
557.176336	382.72108	670.64879	430.370461	814.570591	542.678799	873.062257	578.393376	1234.452748	796.057402	662.5718	489.458549	714.807256	555.36461	799.211351	591.234265	838.837226	628.523039
554.693606	380.356084	667.784138	427.350439	811.977025	541.227551	870.269185	577.184003	1229.963882	792.792095	659.582598	486.061025	711.780033	551.331793	796.81729	589.299269	837.04168	626.588042
551.678861	377.991089	665.168586	424.934422	809.782468	539.292555	868.074628	576.458379	1226.073532	787.349919	656.780222	482.890002	708.587951	546.010553	794.223723	587.606147	833.650093	624.894921
549.728144	376.056093	662.802135	422.518405	807.388406	538.083183	865.481062	575.249007	1223.080955	781.182118	653.604195	479.492478	704.797353	541.173063	791.829661	585.913026	830.857021	623.201799
547.245414	373.476098	660.311134	419.649384	804.994345	536.148186	863.087	573.79776	1221.285409	775.377129	649.680867	475.415449	700.40824	535.1262	789.036589	583.978029	827.265928	621.508677
543.875994	371.756101	656.574631	416.327361	802.400778	534.21319	861.490959	573.072136	1220.686893	772.474635	646.13119	472.470928	698.014179	529.563085	785.645002	582.043033	824.073846	618.848058
540.86125	368.961106	654.45728	413.156338	799.408201	532.278194	858.697887	571.13714	1220.088378	769.209329	642.768338	469.299905	695.420612	524.241846	781.455394	578.65679	821.280774	616.429312
538.500768	366.908265	651.592628	410.891322	797.213645	530.343198	856.702836	569.927767	1219.190605	767.032458	639.779137	466.581886	693.425561	520.613728	778.662322	577.447417	818.886713	614.010567
535.8407	364.65077	649.475277	409.079309	794.819583	527.924452	854.109269	568.234645	1218.592089	765.218399	636.229459	462.95786	689.834468	515.534363	776.068756	575.270546	815.495125	611.591822
532.515614	361.587026	647.233376	406.814293	791.228491	525.021958	851.914712	566.541524	1218.292832	763.40434	633.053838	460.236811	686.642386	510.938747	772.477663	572.126178	812.901559	608.931202
530.254556	359.49078	644.617824	404.549277	788.036408	522.603213	849.321146	564.606528	1217.993574	762.678717	630.150948	457.220196	684.048819	507.552503	769.285581	569.707432	808.911456	605.786833
527.461484	356.910785	642.251373	402.133259	784.445316	519.216969	846.52752	562.800916	1217.095801	760.864658	627.248057	454.70635	681.854263	504.16626	765.095973	566.563063	804.123333	603.368088
524.668412	354.975789	640.078302	399.680935	781.851749	516.55635	843.690114	561.295918	1216.497285	759.413411	624.967215	452.443888	679.260696	500.780017	761.105871	562.451197	801.130756	600.465593
521.87534	352.073294	637.68424	397.584689	779.087946	512.820687	840.498031	558.930923	1215.89877	758.687787	622.064324	450.181427	676.467624	498.119397	757.315273	559.064953	796.941148	597.563099
519.614282	349.654549	635.157175	394.843444	774.654499	509.165694	838.192639	557.425926	1214.701739	757.599352	619.783481	448.17035	674.273068	495.216902	754.123191	555.920584	792.153025	594.660605
516.954214	346.752055	632.763114	391.94095	771.817092	505.725701	835.177895	555.705929	1213.504708	755.785293	617.502639	445.656504	673.011048	493.659992	751.130614	553.501839	787.763912	590.790612
514.560152	344.01081	630.369052	389.360955	770.575727	503.790704	833.404516	552.910935	1212.307678	753.971234	615.429146	442.891273	671.015997	492.208744	748.337542	550.841219	783.773809	587.404369
512.565101	341.430815	628.240997	387.425959	767.915659	500.78071	831.631137	550.11594	1210.212874	752.519987	612.733604	440.628811	669.419956	490.273748	745.14546	547.938725	779.185191	584.26
510.304042	338.367071	625.979939	385.007214	765.25559	497.770716	829.325744	546.460947	1207.519554	750.705928	610.86746	438.617735	667.225399	489.064376	743.150409	545.278105	775.993109	579.906259
507.909981	335.948326	623.452874	381.94347	764.368901	495.62072	827.907041	544.740951	1203.928462	748.529057	609.001317	435.601119	665.030843	486.64563	739.758821	542.133736	773.000532	576.76189
506.180936	333.368331	621.72383	379.847224	762.240846	493.255725	824.892297	541.730957	1200.33737	746.352186	607.342522	433.590042	664.033317	484.710634	738.16278	539.473116	769.010429	572.166274
503.919878	330.465836	619.994785	377.267229	759.580777	489.385733	822.409566	538.720963	1196.746277	742.361256	605.476378	431.83035	662.237771	483.017512	735.968224	536.570622	767.015378	569.263779
502.988854	329.014589	619.063761	375.977231	758.339412	487.880736	820.813525	537.430965	1192.556669	740.547198	604.646981	430.824812	662.038266	482.533763	735.170203	535.119375	766.616368	568.296281
