# Supplementary material for: Speed‐dependent locomotor patterns during steady swimming in a demersal shark
Source: J Fish Biol. 2025 Apr 3;107(2):394–405. doi: 10.1111/jfb.70043 (PMC12360134; doi:10.1111/jfb.70043)
Supplement: Supplementary file 1 — Data S1. Supporting Information. [file JFB-107-394-s001.zip › scanicula_steady_swimming-main/angles/2Dcoords_lateral_catshark10_1.75BL_seq1_190623.csv]

pt1_cam2_X	pt1_cam2_Y	pt2_cam2_X	pt2_cam2_Y	pt3_cam2_X	pt3_cam2_Y	pt4_cam2_X	pt4_cam2_Y	pt5_cam2_X	pt5_cam2_Y	pt6_cam2_X	pt6_cam2_Y	pt8_cam2_X	pt8_cam2_Y	pt10_cam2_X	pt10_cam2_Y	pt12_cam2_X	pt12_cam2_Y
527.829113	338.238133	640.895406	399.501717	778.691713	496.851643	839.612782	532.351005	1261.010165	725.583816	611.214824	440.847435	647.518357	495.890728	758.276786	541.861841	775.799796	564.966575
528.028618	335.819388	641.094911	399.017968	778.691713	496.851643	841.740837	533.426003	1259.813134	719.416016	610.032572	438.840772	649.513409	495.890728	757.877776	542.34559	776.198807	568.836567
528.028618	332.916894	641.094911	398.534219	779.090723	496.12602	842.982202	533.856002	1257.71833	712.15978	609.559671	438.554106	650.510934	497.341976	757.678271	542.829339	778.991878	572.464685
528.028618	330.014399	641.094911	396.599222	779.290228	495.884145	843.691554	533.856002	1255.623526	703.815109	608.850319	437.120775	650.71044	498.067599	757.079755	542.103716	780.188909	574.399681
528.826639	328.805027	640.695901	395.38985	779.689238	495.400396	844.223568	533.856002	1253.528722	699.461367	607.668066	436.547443	650.111924	498.551348	757.079755	541.619967	780.98693	575.609054
528.228123	326.870031	640.895406	393.212979	779.290228	494.191023	844.932919	533.856002	1250.835403	694.382002	606.958715	435.687445	650.311429	498.551348	758.276786	541.136218	781.585445	576.818427
527.430103	324.451285	640.895406	392.003606	779.489733	493.223525	845.996947	533.211003	1247.543568	690.753884	606.249363	434.54078	650.510934	497.58385	757.877776	540.894343	781.585445	577.060301
526.033567	321.790665	638.700849	388.375488	778.891218	492.256027	846.351622	532.136005	1243.952476	687.488578	606.012913	433.394116	648.715388	497.100101	757.478765	540.16872	781.984455	577.54405
525.834062	320.581293	637.703324	386.440492	778.292703	490.80478	845.996947	530.416009	1242.456187	686.037331	604.83066	431.674119	647.518357	495.648854	757.478765	539.926845	783.380991	578.511548
525.634557	319.130046	636.506293	384.263621	778.292703	489.595407	845.819609	529.341011	1239.46361	684.586084	604.121308	430.527455	646.520832	495.165105	757.079755	539.443096	784.777527	578.753423
525.235546	317.436924	635.508767	381.361127	777.095672	488.386035	845.110257	527.836014	1236.171775	684.586084	602.466155	427.660794	644.326275	492.988234	756.48124	537.749974	785.575548	578.511548
524.238021	315.743802	634.112231	378.700507	776.098146	487.176662	844.578243	526.331017	1230.485879	684.223272	601.756803	425.654131	641.932214	490.327614	755.683219	536.782476	785.376043	577.785925
523.83901	315.018179	633.513716	375.798013	774.901115	485.241666	842.804864	525.041019	1228.091818	684.586084	600.3381	423.360802	639.937162	487.183245	755.084704	536.056853	785.376043	577.54405
523.639505	313.808806	632.915201	374.104891	773.504579	484.274168	840.322134	523.106023	1223.303694	684.223272	599.155847	421.067473	638.939637	484.280751	754.685694	535.573104	784.378517	576.092803
522.442475	312.599433	632.316685	372.169895	771.908538	482.097297	838.548755	521.816026	1219.712602	684.948895	597.027793	418.774144	636.74508	482.345755	754.087178	535.089354	784.378517	574.88343
522.043464	311.390061	630.920149	369.509275	770.112992	480.162301	836.598038	520.526028	1214.625221	686.037331	595.609089	416.480816	634.949534	478.959511	752.690642	533.638107	783.580497	573.432183
521.843959	309.21319	629.523613	367.09053	768.716456	478.711054	835.001997	519.021031	1209.53784	687.125766	594.899738	413.900821	632.954483	477.024515	751.294106	533.154358	782.183961	571.255312
520.048413	304.859449	628.526088	365.397408	766.721405	477.017932	832.341928	517.301034	1204.749717	688.939825	594.426837	411.607492	631.358442	474.60577	749.89757	531.703111	780.98693	568.594693
520.447423	303.650076	628.326582	362.978663	764.327343	475.566685	830.923225	516.871035	1199.363078	690.391072	592.062331	408.740831	629.163885	471.94515	748.301529	530.493738	779.989404	566.417822
521.245444	302.924452	627.528562	361.043667	762.531797	473.873563	828.440495	515.151039	1194.275697	691.479508	592.298782	407.020834	627.168834	468.558907	746.505983	528.800617	778.393363	563.273453
522.442475	299.296334	626.930047	358.866796	761.733776	473.389814	826.667116	514.50604	1188.889059	692.930755	591.116529	404.154173	625.772298	465.172663	744.111921	527.107495	776.797322	560.854708
522.442475	296.877589	626.531036	356.689925	759.738725	471.696692	825.071075	513.646042	1182.604647	690.391072	589.934277	401.574178	623.777246	461.78642	741.518355	524.446875	775.201281	558.194088
522.242969	294.700718	626.132026	354.996804	757.544169	470.245445	822.765682	512.786043	1177.517266	686.762954	588.988475	399.854181	622.380711	459.367675	738.525778	522.270005	773.20623	556.017217
522.841485	294.700718	625.932521	353.545556	754.751097	468.552323	821.169641	512.356044	1173.926174	683.86046	588.042672	398.420851	620.784669	456.46518	735.732706	520.576883	771.610188	553.840346
522.64198	291.0726	625.932521	351.61056	752.756045	467.342951	818.509573	510.851047	1171.83137	683.134836	587.333321	396.414188	619.388134	453.320812	733.737655	519.125636	768.418106	552.147225
522.442475	288.89573	625.733016	349.917438	750.760994	465.649829	815.849504	509.991049	1171.83137	682.772025	586.86042	394.407525	618.390608	451.869564	730.146562	516.70689	765.625034	549.486605
521.843959	287.444483	625.533511	347.982442	748.765943	463.956707	813.189436	508.271052	1173.028401	682.772025	586.387519	392.400863	617.193577	450.176443	726.754975	514.288145	762.432952	546.825985
521.843959	285.751361	625.733016	346.77307	745.573861	461.296088	811.238719	507.626053	1174.524689	682.409213	585.914618	391.540864	616.595062	448.483321	723.562893	511.627525	759.440375	544.40724
520.646928	283.57449	625.533511	344.838073	743.379304	458.393593	808.046637	506.336056	1175.422462	682.772025	585.441717	390.680866	615.996546	447.032074	720.969326	509.692529	756.846809	542.230369
519.848908	282.606992	625.1345	342.661203	741.184748	456.700472	804.322541	504.18606	1176.619493	683.134836	584.968816	388.674203	615.597536	445.097078	717.976749	507.757533	754.053737	539.811624
519.449897	280.91387	624.978415	341.19451	739.389201	455.00735	802.017148	503.326062	1178.415039	683.497648	585.205266	388.387537	615.398031	443.887705	715.183677	504.855039	750.662149	537.634753
518.053362	277.769501	624.3799	339.259514	737.79316	452.104856	799.179742	501.606065	1180.210585	683.497648	584.968816	386.954207	615.398031	442.194583	712.1911	501.71067	747.869078	536.183506
518.053362	277.285752	623.581879	338.050141	736.795635	450.653608	795.810322	499.886068	1181.706874	683.86046	584.968816	386.380874	615.198526	440.259587	709.996544	499.775673	745.874026	534.974133
517.255341	276.560129	622.584354	335.147647	736.197119	449.202361	793.327591	498.381071	1183.801678	684.586084	584.968816	384.947544	614.799515	438.324591	707.801987	498.082552	742.282934	533.039137
516.05831	276.318254	621.786333	333.938274	735.798109	447.50924	791.554212	497.091074	1187.692028	685.311707	584.968816	384.087546	614.999021	436.631469	705.407926	495.421932	739.090852	531.58789
515.26029	275.350756	621.187818	332.728902	735.199594	446.057992	789.426157	495.371077	1191.582378	688.577013	584.968816	381.794217	615.398031	434.696473	704.01139	493.486936	733.903718	528.685396
513.863754	273.899509	620.589302	330.793906	735.199594	444.606745	788.007454	493.651081	1192.779409	691.842319	584.732365	380.934218	616.595062	432.277728	703.412874	491.55194	730.911141	526.992274
512.068208	271.964513	619.791282	329.100784	735.199594	442.671749	786.588751	492.146084	1193.078667	695.470437	584.968816	377.494225	619.188628	430.342731	702.814359	489.375069	727.120544	524.331654
510.472166	270.513266	619.192766	327.407662	735.399099	441.220502	785.702062	490.426087	1190.983863	701.275426	584.259464	376.060895	620.585164	428.64961	703.013864	487.923822	724.327472	521.671034
509.474641	268.578269	618.394746	326.19829	735.997614	440.253004	784.815372	489.136089	1189.188316	703.452297	584.495915	375.487562	621.58269	427.198363	703.412874	486.2307	724.127967	521.187285
508.078105	266.885148	616.99821	324.263293	735.997614	439.285506	784.460696	487.631092	1187.991286	705.266356	584.259464	374.054232	622.580216	425.98899	704.4104	484.537578	723.329946	520.461662
506.681569	266.159524	616.200189	322.812046	736.59613	437.108635	784.460696	486.341095	1185.597224	707.806038	583.550112	372.334235	622.979226	424.779617	704.01139	483.086331	723.329946	519.494164
505.285033	264.950152	615.003159	321.118924	737.194645	436.141137	784.460696	484.621098	1182.006132	710.345721	583.786563	371.760903	623.577741	424.053994	704.210895	481.876958	723.329946	518.76854
504.886023	264.224528	614.604148	320.151426	737.194645	435.173639	784.815372	483.7611	1180.210585	710.345721	583.313662	370.900905	623.577741	423.812119	704.4104	481.393209	722.930936	518.526665
