# Supplementary material for: Speed‐dependent locomotor patterns during steady swimming in a demersal shark
Source: J Fish Biol. 2025 Apr 3;107(2):394–405. doi: 10.1111/jfb.70043 (PMC12360134; doi:10.1111/jfb.70043)
Supplement: Supplementary file 1 — Data S1. Supporting Information. [file JFB-107-394-s001.zip › scanicula_steady_swimming-main/angles/2Dcoords_lateral_catshark10_1BL_seq1_190623.csv]

pt1_cam2_X	pt1_cam2_Y	pt2_cam2_X	pt2_cam2_Y	pt3_cam2_X	pt3_cam2_Y	pt4_cam2_X	pt4_cam2_Y	pt5_cam2_X	pt5_cam2_Y	pt6_cam2_X	pt6_cam2_Y	pt8_cam2_X	pt8_cam2_Y	pt10_cam2_X	pt10_cam2_Y	pt12_cam2_X	pt12_cam2_Y
418.531183	247.154713	526.502025	300.828726	661.828749	430.241315	717.446159	485.967269	1103.764382	743.874111	494.346449	359.53534	535.87302	429.813605	633.914371	480.783049	660.769451	540.818125
416.935142	245.219717	525.704005	299.861228	661.828749	428.628818	719.0422	484.516021	1099.275517	734.803816	492.85016	358.446905	536.426373	426.74055	632.71734	478.848053	662.365492	537.593131
414.740586	242.559097	524.268609	296.896152	659.677257	426.105911	719.84022	481.371653	1093.589621	725.370709	490.484097	356.176437	535.894359	425.020553	632.118825	476.187433	662.897506	535.013136
412.346524	240.140352	521.963216	293.241159	657.903878	424.600914	719.44121	479.194782	1088.801497	719.565721	488.090036	352.790194	534.12098	422.440558	631.121299	474.736186	662.631499	531.788143
409.752957	237.237857	519.657824	290.876163	655.953162	422.235919	718.643189	475.808538	1084.61189	715.937603	484.897954	349.645825	532.347601	418.785565	628.328227	471.591817	661.567472	528.563149
407.757906	234.577238	516.820417	287.65117	652.406404	418.580926	717.845169	473.147919	1078.925993	713.035108	482.703397	346.501456	530.574222	415.775571	626.532681	469.173072	660.503445	525.983154
405.164339	232.884116	515.047038	285.501174	649.923673	416.860929	714.054571	469.036052	1075.334901	709.044179	480.907851	345.292083	528.800843	414.485574	624.53763	466.754327	659.705424	524.048158
402.770278	229.739747	512.741646	282.49118	647.61828	414.495934	712.05952	466.375432	1070.846035	707.592932	478.713294	341.422091	525.786099	409.110584	620.148517	463.126209	659.971431	521.145663
400.376216	227.804751	510.258915	279.481186	644.426198	411.05594	708.667933	463.714812	1066.057912	705.053249	477.316758	338.761471	522.771354	402.660597	617.754455	461.191213	658.641397	518.565669
397.782649	225.386006	507.953522	276.686191	640.347427	408.260946	705.276346	461.779816	1062.46682	704.690437	475.321707	336.342726	521.529989	396.855608	613.764353	458.530593	655.183308	515.018175
394.790072	222.96726	504.76144	273.031198	636.800669	405.035952	702.682779	459.602945	1057.678696	703.964814	472.32913	332.956483	519.933948	391.05062	610.17326	455.144349	652.789246	512.76068
391.797495	220.548515	502.456048	270.236204	633.963262	403.315955	699.490697	456.942325	1051.394285	705.416061	470.932594	330.537737	517.451218	383.525634	606.582168	451.032482	650.661191	509.213187
388.804918	219.097268	498.731952	267.22621	630.061829	399.660963	695.700099	455.249204	1047.503935	704.690437	468.339027	327.393368	516.741866	376.215649	602.193055	448.613737	648.533137	505.988193
385.812341	216.920397	495.185194	264.646215	627.756436	397.295967	692.907027	452.588584	1041.818038	702.513566	465.944966	324.732749	515.855177	369.335662	598.801468	445.469368	646.405082	503.408198
383.019269	215.227275	491.815774	261.636221	624.387016	393.855974	688.717419	449.686089	1035.234369	698.159825	463.550904	320.379007	513.195108	362.240676	594.61186	442.083125	642.680986	500.828203
379.627682	214.017903	490.042395	260.561223	620.66292	391.490979	684.527812	446.783595	1030.745503	690.903589	460.957338	315.783391	511.421729	356.650687	591.619283	438.938756	640.020918	498.248208
377.233621	212.324781	487.204988	257.766228	618.889541	388.695984	680.338204	443.881101	1027.154411	682.196106	458.762781	312.639022	510.003026	351.060698	586.83116	435.310638	637.360849	495.990713
375.238569	210.873534	484.54492	255.616232	614.988107	384.610992	676.747111	441.462355	1027.453669	670.223317	456.169214	309.010904	508.229647	345.900708	583.838583	432.166269	633.636753	493.088218
373.443023	209.422287	482.239527	253.251237	611.973363	381.385998	672.357998	438.559861	1029.84773	665.869576	453.575648	306.350285	506.633606	341.600716	578.651449	428.538151	630.178664	490.830723
372.645002	208.454789	479.934135	251.101241	609.490633	380.096001	669.165916	436.624865	1033.438823	661.515834	450.782576	303.931539	504.85981	337.73606	576.456893	425.635657	627.784603	489.218226
372.445497	207.729165	479.224783	249.811244	607.894592	377.946005	666.57235	434.447994	1037.029915	659.701775	448.987029	302.238418	502.864759	334.349817	574.461841	423.942535	626.720575	487.928228
372.645002	206.761667	479.224783	249.596244	607.007902	377.516006	663.978783	433.480496	1043.613585	657.162093	448.189009	301.754668	501.667728	331.689197	573.606969	423.186934	624.59252	486.96073
373.243518	205.794169	479.402121	250.026243	607.18524	377.086007	662.183237	432.996747	1050.795769	655.710845	448.588019	302.238418	500.470697	329.996075	573.803789	422.948315	622.996479	486.638231
374.440549	206.519792	480.820824	250.886242	610.377322	378.806003	661.385216	432.754872	1056.780923	654.62241	448.987029	302.238418	500.869707	330.721699	574.787889	424.14141	623.262486	487.605729
375.438074	206.277918	480.820824	250.671242	612.505377	379.881001	662.582247	432.996747	1062.46682	652.445539	449.984555	303.689665	503.463274	331.205448	577.149727	424.14141	620.336411	488.573227
376.4356	206.277918	482.062189	252.606238	615.342783	380.955999	664.377793	432.754872	1068.751231	651.357104	449.78505	305.382786	502.665254	333.866068	578.527466	424.857267	619.006377	488.895726
377.632631	206.036043	482.062189	253.251237	617.470838	382.460996	666.372844	433.238622	1073.838612	650.994292	450.18406	307.075908	499.672677	337.73606	580.692485	425.573124	619.272384	488.895726
378.630156	205.794169	482.594203	253.251237	620.130906	383.750994	667.76938	433.480496	1079.225251	651.719916	449.78505	308.043406	496.879605	340.39668	582.660683	426.5276	620.336411	488.573227
380.226198	205.794169	483.126217	254.756234	621.904285	384.180993	669.963937	434.20612	1085.210405	653.171163	450.18406	309.494653	494.485543	344.024798	584.628882	427.959314	625.124534	487.28323
381.423228	206.277918	483.126217	256.261231	624.741692	385.68599	672.757009	434.689869	1090.896301	654.62241	449.984555	310.704026	491.692471	346.685418	586.400261	428.197933	627.252589	486.638231
382.620259	206.761667	483.303555	256.261231	624.387016	385.255991	674.153545	434.931743	1097.779228	656.799281	449.78505	311.913399	486.505338	352.006657	587.778	429.152409	630.178664	486.315731
384.415805	207.003541	483.835568	256.90623	625.096368	385.900989	676.148596	435.657367	1102.567352	657.162093	449.186535	312.397148	483.11375	354.667277	589.155739	430.106885	631.508698	485.670733
386.011846	207.487291	484.012906	257.336229	624.91903	386.115989	678.343152	436.141116	1106.756959	656.073657	447.590494	313.60652	478.525132	358.537269	590.533478	431.777218	632.572726	485.993232
387.009372	207.729165	485.608947	258.196227	624.741692	386.975987	679.739688	436.141116	1109.749536	653.171163	447.789999	313.848395	474.53503	361.681638	590.730298	432.731694	633.370746	487.605729
388.206403	207.729165	485.963623	259.271225	624.564354	387.620986	680.338204	436.38299	1112.742113	647.003362	447.789999	314.090269	472.539978	365.067882	591.320758	433.208932	635.232794	489.863225
