# Supplementary material for: Speed‐dependent locomotor patterns during steady swimming in a demersal shark
Source: J Fish Biol. 2025 Apr 3;107(2):394–405. doi: 10.1111/jfb.70043 (PMC12360134; doi:10.1111/jfb.70043)
Supplement: Supplementary file 1 — Data S1. Supporting Information. [file JFB-107-394-s001.zip › scanicula_steady_swimming-main/angles/2Dcoords_lateral_catshark10_2BL_seq1_190623.csv]

pt1_cam2_X	pt1_cam2_Y	pt2_cam2_X	pt2_cam2_Y	pt3_cam2_X	pt3_cam2_Y	pt4_cam2_X	pt4_cam2_Y	pt5_cam2_X	pt5_cam2_Y	pt6_cam2_X	pt6_cam2_Y	pt8_cam2_X	pt8_cam2_Y	pt10_cam2_X	pt10_cam2_Y	pt12_cam2_X	pt12_cam2_Y
472.644751	341.902405	608.630078	383.946768	782.279143	483.68889	860.403969	523.616678	1333.784739	704.382274	591.260875	430.396718	656.579286	483.183681	764.266073	535.360529	794.191843	558.822358
471.231904	340.227556	606.738473	381.653439	781.178632	483.530755	858.807928	523.132929	1326.602554	701.116968	590.263349	429.187346	656.018811	482.164424	761.872011	534.87678	792.595802	558.096735
469.655567	337.743117	604.426513	379.36011	780.823956	483.100756	857.211887	521.923557	1321.215916	693.49792	589.265823	427.977973	654.337385	481.484919	759.87696	533.425533	790.60075	558.822358
468.233016	336.902163	603.165443	377.831224	779.405253	482.670757	855.615845	520.714184	1318.522596	682.613566	586.871762	426.042977	653.77691	480.465662	758.480424	532.941784	788.605699	559.064233
466.104961	333.46217	601.904374	375.792709	778.518564	481.595759	854.21931	519.98856	1316.278164	671.184995	584.07869	424.349855	652.936197	479.106652	756.485372	531.490537	786.411142	559.064233
464.611289	331.436462	599.649315	373.575237	777.454536	480.520761	852.822774	519.504811	1315.829277	668.463906	582.482649	423.140482	651.815246	478.427147	755.288342	531.006788	784.615596	559.064233
463.034952	329.525355	597.967889	370.630716	776.390509	479.660763	851.426238	518.537313	1315.829277	665.1986	580.687103	420.721737	651.144445	477.410572	754.490321	530.523039	782.82005	558.338609
461.300982	326.658694	596.099638	368.592201	774.794468	477.940766	849.830197	517.81169	1315.829277	664.110165	578.293041	417.577368	650.40637	476.515751	753.492795	529.797415	781.623019	558.822358
459.09411	323.983144	593.670912	365.874182	772.666413	476.650769	848.832671	517.086066	1315.38039	660.844859	575.898979	415.158623	649.373066	475.441966	751.896754	528.588042	779.827473	559.306107
457.36014	320.925372	592.176311	363.609166	769.829007	473.640774	847.835145	516.360442	1316.278164	659.212206	574.103433	412.498003	648.782607	474.547144	750.101208	527.620544	778.031927	559.547982
455.783803	318.440932	589.747585	360.891146	768.587641	472.780776	846.83762	514.909195	1317.624823	657.035335	572.108382	409.837383	644.501774	469.71511	748.106157	526.169297	776.635391	560.031731
453.892199	316.338714	587.692508	358.173127	765.927573	471.275779	845.640589	514.183572	1318.971483	653.225811	569.71432	406.693014	642.730396	467.030646	746.310611	524.959925	775.43836	560.757355
452.315862	314.045385	585.637432	355.681609	763.62218	468.265785	844.044548	512.49045	1320.318143	653.770029	567.918774	404.032395	639.630483	463.272397	744.315559	522.541179	774.041824	560.031731
450.266624	311.560946	583.769181	352.96359	761.316788	466.115789	841.251476	510.797328	1320.318143	653.770029	564.527187	400.162402	637.268644	459.335184	742.121003	520.364309	772.445783	559.064233
448.37502	309.458728	581.340455	351.831082	760.075422	464.395793	837.859889	507.652959	1318.971483	655.9469	561.734115	397.018033	634.168731	456.829685	739.926446	518.429312	770.849742	555.436115
447.11395	307.929842	579.098553	349.566066	757.77003	462.030797	834.667806	505.476089	1314.482617	657.579553	560.138074	394.115539	627.526061	450.208008	737.133374	515.284943	769.453206	552.775495
444.434177	305.827624	577.790778	346.848046	756.173989	460.3108	831.276219	503.057343	1311.789298	658.667988	558.143023	391.213045	625.459452	447.881473	735.337828	513.833696	767.458155	551.082374
441.912038	304.489848	576.109352	344.356528	753.336582	457.730806	828.483147	501.364222	1308.647092	660.300641	555.948466	388.552425	621.326235	443.765295	733.143272	511.173076	765.064093	548.905503
439.862801	303.152073	573.680625	341.412007	750.853852	455.58081	825.291065	500.154849	1304.158227	660.844859	553.75391	385.408056	616.307328	438.217404	729.95119	508.512457	761.672506	546.003008
437.025394	301.432077	571.251899	339.146991	748.016445	453.000815	821.899478	497.494229	1298.771588	661.933294	551.559353	382.263687	612.01176	433.375919	727.357623	504.884339	759.87696	542.85864
434.660889	299.903191	568.449522	338.240985	745.356377	449.990821	818.707396	495.559233	1293.38495	662.477512	549.364797	380.086816	608.735128	429.602047	724.963561	502.949343	756.285867	538.988647
432.769285	298.947637	566.581271	336.881975	743.228322	447.410826	815.714819	493.140488	1286.651651	664.110165	547.127515	377.593036	603.001024	425.232299	722.170489	501.256221	754.290816	535.602404
430.247146	298.183194	564.526195	335.296464	740.922929	445.26083	814.118778	491.931115	1278.571693	664.654383	545.680747	376.100763	599.396729	420.862552	718.778902	497.869977	752.295765	533.183658
428.355541	296.463197	562.471119	333.937454	738.440199	442.680835	811.924221	489.51237	1271.389509	665.1986	543.375354	374.595766	595.628603	418.280429	715.58682	495.209358	749.103682	529.797415
426.463937	295.507644	560.602867	332.578444	736.312144	440.530839	809.53016	487.819248	1264.207324	664.654383	541.424637	373.520768	592.18814	415.698305	712.993253	492.306863	745.712095	526.653046
423.941798	294.169869	559.108267	331.672438	733.120062	437.520845	807.734613	485.884252	1263.309551	664.654383	539.47392	371.800772	588.747677	413.314807	710.000676	490.371867	742.520013	523.266803
420.631491	292.640983	557.05319	329.860425	729.750642	434.510851	805.141047	482.739883	1263.758437	664.654383	538.232555	370.510774	586.290204	409.938184	706.609089	486.743749	737.931395	519.39681
419.055154	291.303207	554.998114	329.407422	726.381222	432.145856	802.746985	481.046761	1264.207324	666.831253	536.459176	369.435776	584.324225	408.15056	703.017997	484.808753	735.138323	517.703689
417.005916	290.347654	553.316688	328.274914	723.721154	429.78086	800.751934	479.111765	1264.65621	666.831253	534.685797	367.930779	582.194415	406.164311	700.42443	482.631882	731.946241	515.284943
414.956678	289.009879	551.074787	327.368907	720.706409	427.845864	798.557377	477.176769	1264.207324	666.287036	532.73508	367.285781	581.375257	405.369812	696.434327	479.487513	729.751685	513.349947
412.90744	288.054325	549.953836	326.009898	718.755692	426.125867	796.961336	474.999898	1263.758437	666.287036	531.671053	366.425782	581.047594	405.171187	693.641255	477.068768	725.761582	508.512457
410.070034	286.71655	548.459235	324.197885	716.804976	424.405871	794.168264	473.064902	1264.207324	666.831253	530.784363	365.995783	580.556099	404.575312	690.848183	475.617521	722.769005	505.609962
407.56874	285.108175	547.52511	323.744881	715.031597	423.115873	790.976182	470.404282	1264.207324	665.742818	529.720336	364.705786	579.736941	403.780813	688.055112	473.44065	718.978407	502.707468
405.041675	284.301926	546.030509	322.838875	713.08088	421.610876	787.983605	467.985537	1265.105097	667.919689	528.124295	363.630788	579.081615	402.787688	685.26204	471.263779	715.98583	500.530597
402.381606	283.011929	544.909558	322.15937	711.662177	420.105879	784.991028	466.050541	1265.553983	670.096559	526.88293	363.200788	578.59012	402.589063	683.266988	470.054407	712.394738	498.595601
399.854541	281.883181	542.854482	321.253364	710.243473	419.030881	782.197956	463.631795	1264.207324	672.817648	525.818902	362.125791	576.951805	401.794564	682.069958	469.570658	709.801171	497.628103
397.327476	280.270684	540.986231	319.441351	708.82477	417.525884	780.40241	462.664297	1262.860664	675.538736	523.868185	361.265792	575.47732	401.397314	680.673422	468.361285	706.409584	497.386228
394.667408	278.658188	539.49163	318.761846	707.406067	416.235887	778.806369	461.21305	1261.065118	677.715607	522.804158	360.620794	575.47732	404.773937	679.276886	467.151912	704.015522	497.144354
392.007339	276.884441	537.623379	317.855839	706.519378	415.590888	777.409833	460.003678	1258.371799	679.34826	521.740131	360.620794	576.296478	407.157435	678.079855	466.668163	702.818491	497.628103
389.613278	274.304446	535.755128	316.270328	704.745999	414.085891	775.414782	458.068681	1254.33182	682.613566	520.676103	359.545796	575.641152	407.951935	677.680845	466.184414	701.820966	497.144354
387.219216	272.36945	533.700052	315.13782	703.859309	413.225892	774.018246	456.617434	1248.945181	680.980913	519.612076	358.900797	576.787973	410.335434	676.683319	464.975042	701.022945	496.660605
385.357168	270.111954	532.392276	313.552309	702.97262	412.580894	772.821215	455.408062	1245.354089	676.627172	518.193373	358.470798	575.804984	411.328558	676.683319	464.491293	699.426904	496.660605
384.958158	269.466955	532.018626	313.099306	702.617944	411.935895	772.821215	455.166187	1244.905202	676.082954	517.661359	357.825799	576.296478	411.924433	676.683319	464.249418	699.027894	496.41873
