# Supplementary material for: Speed‐dependent locomotor patterns during steady swimming in a demersal shark
Source: J Fish Biol. 2025 Apr 3;107(2):394–405. doi: 10.1111/jfb.70043 (PMC12360134; doi:10.1111/jfb.70043)
Supplement: Supplementary file 1 — Data S1. Supporting Information. [file JFB-107-394-s001.zip › scanicula_steady_swimming-main/angles/2Dcoords_lateral_catshark10_3BL_seq1_190623.csv]

pt1_cam2_X	pt1_cam2_Y	pt2_cam2_X	pt2_cam2_Y	pt3_cam2_X	pt3_cam2_Y	pt4_cam2_X	pt4_cam2_Y	pt5_cam2_X	pt5_cam2_Y	pt6_cam2_X	pt6_cam2_Y	pt8_cam2_X	pt8_cam2_Y	pt10_cam2_X	pt10_cam2_Y	pt12_cam2_X	pt12_cam2_Y
407.303835	265.820053	536.580463	279.52285	695.816556	346.576223	758.948847	376.891164	1201.318483	493.019321	519.711295	330.039236	571.774646	354.623577	675.6286	396.064368	706.551896	415.414331
407.037342	266.681089	536.440344	279.52285	697.057921	346.361223	761.431577	377.106163	1197.850541	489.579327	519.9108	330.28111	574.168708	353.656079	677.224641	397.515615	709.011779	416.258142
406.616985	266.935903	536.019988	279.183098	698.653962	347.006222	763.027619	378.82616	1195.013135	481.552676	520.110305	329.797361	576.762275	353.17233	678.621177	397.999365	711.691551	416.640363
406.196629	266.681089	535.73975	278.843345	699.895327	347.651221	764.800997	379.04116	1195.328402	475.437133	520.30981	330.522985	578.15881	351.962957	679.419198	397.999365	713.740789	416.831474
405.986451	266.681089	535.73975	279.013222	701.668706	348.08122	766.397039	379.256159	1195.328402	471.232696	519.9108	330.764859	579.355841	352.204832	681.214744	398.724988	716.105295	416.640363
406.196629	266.426275	535.179275	278.843345	702.20072	348.08122	768.347755	379.256159	1195.958937	468.174925	519.9108	330.764859	580.153862	352.446706	682.61128	399.208737	718.4698	416.067031
406.196629	265.661832	534.47868	278.843345	702.910072	348.29622	770.830486	379.04116	1196.904739	465.881596	518.913274	330.522985	580.153862	352.204832	683.608806	398.966863	719.257968	416.067031
406.196629	264.642574	533.35773	278.333717	702.732734	348.511219	773.313217	379.04116	1197.850541	464.734931	518.115254	330.522985	579.555346	354.139828	684.805837	398.724988	720.834305	416.449253
405.776272	263.623317	532.657136	277.993964	703.087409	348.29622	775.795947	379.04116	1200.687948	465.881596	517.317233	330.522985	579.555346	356.558573	686.401878	399.450612	723.514078	416.831474
406.406807	263.368503	531.956541	277.654212	702.732734	348.29622	778.810691	379.04116	1203.525354	466.263817	516.918223	330.764859	578.15881	358.00982	687.199898	400.176235	724.775147	417.978139
406.827164	261.075174	532.09666	277.484336	703.264747	348.29622	780.052057	378.61116	1204.786424	467.410482	516.718718	330.764859	575.565244	359.702942	687.598908	399.692486	725.405682	418.551471
407.457698	260.310731	531.115828	276.974707	703.087409	348.511219	781.116084	378.396161	1205.416958	467.02826	515.920697	330.28111	571.974151	360.428566	688.197424	400.41811	725.878583	419.698135
407.667877	259.291474	530.835591	276.804831	702.732734	348.511219	781.116084	378.61116	1206.36276	468.174925	514.524161	329.797361	569.181079	359.944817	688.197424	400.659984	725.563316	420.8448
408.928946	257.252959	530.555353	276.634955	701.668706	348.29622	781.47076	378.181161	1207.62383	470.086032	513.925646	329.555487	567.984049	359.702942	687.798414	401.143733	726.036217	421.609243
409.559481	255.214445	530.275115	276.295202	700.959355	348.08122	781.116084	378.181161	1207.62383	473.908247	512.329605	329.071738	566.587513	358.977319	687.997919	401.143733	726.666752	422.182575
410.400194	253.685559	529.71464	275.445821	700.427341	347.86622	779.874719	377.966162	1206.678028	475.437133	511.531584	328.346114	564.392956	358.735444	687.000393	401.385608	727.612554	422.373686
411.240907	252.156673	529.854759	275.275945	699.895327	347.651221	779.697381	377.321163	1205.416958	476.966019	510.933069	328.10424	562.1984	358.251695	685.603857	401.869357	726.824385	422.564796
412.291798	250.627787	529.854759	274.936193	698.8313	348.726219	778.278678	377.536163	1203.525354	480.788233	510.334554	327.620491	561.200874	358.251695	685.005342	401.143733	726.036217	421.03591
413.552868	249.60853	530.555353	274.59644	697.94461	349.371218	776.859974	377.321163	1201.003215	483.846005	509.736038	326.894867	559.006318	356.316699	683.808311	401.385608	724.617514	420.271467
414.183402	248.589272	530.97571	274.086811	696.880583	349.371218	774.909258	377.751162	1198.481076	485.757112	509.536533	326.169243	557.609782	355.107326	682.810785	401.143733	724.617514	419.698135
414.603759	247.824829	531.676304	273.407307	696.348569	349.371218	773.490554	378.396161	1195.013135	489.197106	509.137523	324.959871	555.814236	353.897953	680.616229	400.41811	722.883543	419.124803
414.813937	247.060387	532.09666	273.577183	694.929866	348.941218	772.071851	378.396161	1190.914659	490.725992	509.337028	324.234247	554.81671	352.446706	679.219693	400.176235	720.834305	419.124803
415.024115	246.805572	532.797254	273.067554	693.865839	348.511219	770.47581	378.82616	1185.239847	489.961549	509.337028	323.266749	554.218194	351.237334	677.424147	399.208737	717.839265	417.595917
415.234294	246.295944	533.497849	272.727802	691.383108	347.651221	768.702431	378.82616	1180.826103	486.139334	509.137523	322.057376	553.619679	349.786086	675.22959	398.724988	714.21369	415.493699
414.393581	246.295944	533.35773	272.048297	688.545702	346.361223	766.219701	378.61116	1177.358162	480.02379	509.536533	321.331753	553.021164	348.576714	672.436518	397.515615	711.21865	413.773702
415.024115	245.786315	534.058324	271.878421	685.885633	345.501225	763.027619	378.396161	1176.41236	475.819354	509.935543	320.606129	552.023638	346.883592	668.845426	395.822494	708.538878	413.009259
415.234294	244.767058	534.47868	271.878421	683.757579	344.211228	759.480861	377.536163	1177.042895	476.583797	510.534059	319.638631	551.624628	345.19047	666.451364	394.613121	705.701471	411.289263
414.813937	244.257429	534.758918	271.538668	681.452186	342.92123	756.466116	377.321163	1178.934499	477.730461	510.933069	318.913008	551.225617	344.706721	664.057303	394.129372	703.179332	409.569266
413.552868	244.002615	535.179275	271.198916	679.856145	341.846232	754.692737	377.106163	1183.032975	480.02379	511.132574	318.913008	551.026112	344.948596	661.862746	393.161874	700.972461	408.804823
412.922333	244.257429	535.179275	271.198916	678.792118	340.771234	752.210007	376.246165	1186.500916	484.228227	511.132574	318.913008	551.225617	344.464847	658.870169	391.468752	697.50452	407.467048
412.291798	243.492986	535.319393	271.02904	678.082766	340.341235	749.195263	374.741168	1189.023055	487.66822	511.731089	319.154882	552.223143	344.222972	656.875118	390.501254	693.406044	407.467048
411.240907	243.492986	535.599631	270.859163	677.373414	339.266237	747.067208	374.311169	1190.914659	491.108213	511.731089	319.154882	553.619679	344.464847	655.079572	389.291882	689.780469	406.702605
409.559481	244.002615	535.459512	270.859163	677.196077	338.836238	744.229801	372.806172	1193.436798	494.930428	512.1301	319.154882	555.814236	344.948596	653.683036	388.082509	686.627795	406.129273
408.088233	243.7478	535.319393	270.859163	676.841401	337.76124	740.328368	371.086175	1195.958937	499.134864	511.930595	319.154882	557.609782	346.157969	653.284025	387.59876	683.002221	406.511494
406.827164	244.002615	535.459512	270.519411	676.841401	336.901242	739.087002	369.366178	1196.904739	502.192636	512.1301	319.396757	559.006318	346.157969	652.486005	387.115011	680.164814	405.938162
404.935559	243.492986	535.039156	269.67003	677.196077	335.611244	739.087002	368.936179	1196.589472	506.397072	511.930595	318.671133	559.804338	346.399843	652.885015	387.115011	678.903745	405.938162
403.043955	243.7478	533.918205	268.31102	677.550752	335.181245	738.200313	367.861181	1195.013135	509.837065	511.731089	319.396757	561.200874	346.157969	653.483531	386.389387	678.27321	406.702605
401.362529	244.257429	532.797254	267.971268	677.905428	335.611244	738.022975	367.646182	1194.3826	511.748173	511.332079	319.396757	562.796915	345.432345	654.082046	385.905638	678.27321	406.320384
399.050569	244.512243	531.956541	267.801392	678.437442	335.611244	738.554989	367.001183	1192.175729	512.512616	510.933069	319.638631	564.592461	345.432345	655.079572	385.663764	679.849547	405.747051
396.948786	245.021872	531.255947	267.461639	678.969455	335.396245	738.554989	366.571184	1188.077253	510.98373	510.733564	319.396757	565.988997	344.948596	655.678087	385.421889	681.425884	405.555941
394.636825	244.767058	530.275115	266.612258	679.324131	334.966246	739.619016	365.496186	1182.40244	503.721522	510.733564	320.12238	567.784544	343.739223	657.274128	384.696266	683.632755	405.555941
391.904508	243.7478	529.014046	266.10263	680.033483	334.321247	741.037719	365.496186	1177.988697	496.077092	510.334554	320.12238	568.981574	342.771725	658.072149	384.696266	685.366726	406.320384
391.063795	243.7478	528.173333	265.423125	679.856145	334.106247	742.279085	365.281186	1175.466558	492.254878	510.135048	319.638631	568.782069	342.771725	657.673138	384.454391	685.681993	406.129273
