# Supplementary material for: Speed‐dependent locomotor patterns during steady swimming in a demersal shark
Source: J Fish Biol. 2025 Apr 3;107(2):394–405. doi: 10.1111/jfb.70043 (PMC12360134; doi:10.1111/jfb.70043)
Supplement: Supplementary file 1 — Data S1. Supporting Information. [file JFB-107-394-s001.zip › scanicula_steady_swimming-main/angles/2Dcoords_lateral_catshark10_4BL_seq1_190623.csv]

pt1_cam2_X	pt1_cam2_Y	pt2_cam2_X	pt2_cam2_Y	pt3_cam2_X	pt3_cam2_Y	pt4_cam2_X	pt4_cam2_Y	pt5_cam2_X	pt5_cam2_Y	pt6_cam2_X	pt6_cam2_Y	pt8_cam2_X	pt8_cam2_Y	pt10_cam2_X	pt10_cam2_Y	pt12_cam2_X	pt12_cam2_Y
408.343506	301.223303	569.676984	293.050605	761.268943	331.443718	848.053676	347.165563	1360.778741	408.961934	567.799753	340.986365	656.728881	370.773098	759.227062	389.764522	813.473361	407.612656
407.345981	300.981429	569.499646	294.125603	761.667953	332.894966	847.455161	347.649312	1355.103928	402.941945	567.201237	342.437613	657.514836	372.963011	759.526319	390.490145	814.670392	410.51515
406.54796	300.255805	569.14497	294.985601	762.066964	333.862464	848.851697	349.100559	1347.301061	393.911963	565.405691	344.251671	657.714341	378.526125	760.72335	392.304204	815.268908	413.417645
404.951919	299.046432	568.258281	294.985601	761.867459	335.313711	848.652192	351.27743	1346.946385	389.181972	563.909403	344.614483	656.716816	381.428619	760.72335	394.481075	814.071877	415.957327
403.156373	297.595185	567.371591	295.4156	761.268943	337.732456	848.253181	353.696175	1346.946385	384.021982	561.814599	344.614483	656.716816	384.572988	760.72335	396.295134	813.473361	417.045762
401.560332	295.902064	566.307564	295.4156	759.672902	338.45808	846.856646	355.389297	1347.301061	384.451982	560.019053	343.88886	654.921269	385.782361	760.424092	396.657946	812.874846	418.859821
399.764785	292.999569	564.711523	295.200601	757.877356	339.909327	844.063574	357.324293	1349.07444	385.31198	558.822022	343.163236	653.325228	387.717357	760.124835	398.109193	812.224345	420.440495
398.567755	289.8552	563.647495	294.985601	755.682799	340.876825	842.467533	359.017415	1350.847819	386.171978	557.624991	343.163236	651.330177	388.92673	758.927804	400.648875	810.294109	421.160495
397.969239	287.920204	562.40613	294.340602	753.887253	342.569947	840.671986	360.952411	1350.493143	385.741979	555.230929	342.800424	649.933641	391.345475	757.431515	401.011687	807.693154	422.307159
396.572703	285.743333	560.455413	294.125603	753.089233	342.811821	838.676935	361.43616	1348.719764	384.881981	554.033899	341.711989	647.340074	394.247969	756.234485	400.648875	806.27445	422.880492
395.176167	282.35709	558.150021	293.480604	751.692697	343.053696	836.681884	362.645533	1347.655737	383.591983	552.238352	340.260742	645.943538	394.247969	755.635969	400.648875	805.092198	423.453824
393.979137	278.245223	556.021966	292.190607	750.296161	343.537445	834.487327	363.371156	1344.81833	383.591983	550.442806	338.446683	645.744033	392.312973	754.738196	401.011687	804.382846	424.027156
393.181116	276.310227	554.957938	290.900609	749.49814	343.779319	832.093266	364.580529	1340.562221	383.161984	549.545033	336.995436	643.948487	389.652353	753.241908	401.374499	800.836088	421.447161
391.984085	274.375231	553.361897	289.610612	748.101604	344.021194	830.098214	365.064278	1335.951436	384.021982	547.450229	335.181377	642.352446	387.717357	752.044877	400.286064	798.471583	420.013831
390.787054	272.682109	552.475208	288.105615	747.104079	343.779319	828.302668	366.031776	1329.567271	384.021982	545.654683	333.004506	639.359869	385.298612	750.249331	399.923252	796.816429	418.293834
388.991508	270.988987	551.765856	286.600618	746.106553	343.537445	826.108112	365.789901	1323.183107	385.31198	544.158394	329.7392	636.965807	383.847365	749.0523	399.923252	795.161276	415.140507
387.195962	269.779615	551.056505	284.665621	744.909522	343.29557	824.711576	365.306152	1317.508294	388.321974	543.260621	328.650764	634.571746	381.428619	747.556011	398.834816	793.269671	412.560512
385.599921	268.570242	550.169815	283.590623	743.313481	342.328072	823.71405	365.064278	1312.542833	392.621966	541.764333	327.562329	631.379664	378.284251	746.059723	398.109193	791.378067	409.693851
383.60487	267.118995	549.283126	282.300626	740.520409	341.844323	822.317514	365.548027	1305.449317	393.911963	540.268044	326.111082	627.190056	374.414258	743.964919	397.020757	789.722913	407.973854
382.008829	265.909622	548.219098	279.935631	738.126348	340.876825	820.920978	365.306152	1298.355801	393.051965	537.678495	323.250669	624.795994	369.093019	742.46863	395.932322	786.649057	405.680525
380.013777	265.183999	545.55903	277.355636	735.931791	339.909327	818.925927	365.548027	1296.582422	392.191966	535.55044	321.745672	624.197479	364.739277	740.673084	394.843887	782.629398	403.10053
377.220705	264.458375	541.480258	275.850639	733.93674	338.45808	818.127906	365.306152	1298.355801	393.481964	532.713034	318.305679	622.601438	360.62741	738.279023	393.39264	780.737793	401.6672
375.026149	263.490877	539.352203	274.775641	731.941688	337.490582	816.33236	364.822403	1301.547884	396.491958	530.584979	316.800682	621.803417	355.306171	735.286446	391.215769	777.427486	399.373871
373.031098	263.249002	536.869473	273.485643	729.747132	335.555585	814.736319	364.09678	1304.739966	400.79195	528.634262	315.725684	620.805892	351.919927	731.695353	390.852957	774.353629	398.227206
370.637036	263.007128	535.45077	273.055644	727.752081	334.104338	813.140278	363.613031	1306.158669	402.511946	526.506208	314.650686	618.611335	347.566186	729.600549	389.764522	771.516223	396.793876
368.641985	262.765253	534.209404	272.625645	725.158514	332.894966	811.743742	363.129282	1306.513345	407.241937	524.555491	313.790687	616.217273	344.421817	726.009457	387.950463	767.496564	395.360545
366.447428	262.03963	532.968039	271.550647	722.365442	330.959969	810.147701	362.161783	1307.222696	411.111929	522.250098	312.50069	612.626181	340.30995	723.01688	385.773592	765.132058	393.640549
364.851387	261.072132	531.19466	270.905648	720.370391	329.992471	807.753639	360.468662	1307.932048	414.551923	520.654057	311.425692	610.431625	336.681832	720.622818	385.41078	762.294652	392.493884
363.654356	259.862759	529.243943	270.26065	718.574845	328.783099	805.559083	359.017415	1308.996075	419.281913	519.058016	310.565694	610.032614	335.714334	717.929499	383.233909	759.693696	391.060554
363.454851	257.927763	527.647902	269.185652	716.978803	327.815601	803.564031	357.566167	1309.350751	426.1619	518.171327	309.920695	608.636078	334.021212	715.834695	382.508286	756.85629	390.200555
363.255346	256.71839	526.583875	268.540653	715.981278	326.848102	801.369475	356.11492	1308.286724	429.171894	517.284637	309.060697	609.035089	334.746836	714.936922	382.508286	754.255334	391.920552
362.856336	255.025268	525.697185	267.465655	714.784247	325.396855	799.972939	354.179924	1306.158669	434.331884	517.107299	308.630697	611.229645	338.133079	714.338407	381.41985	750.945027	393.353883
362.25782	253.090272	526.229199	266.820656	713.986226	324.429357	799.374424	352.970551	1303.321263	439.061875	517.107299	307.770699	612.626181	340.30995	713.440633	380.694227	749.999225	395.360545
361.85881	251.39715	526.406537	266.390657	713.786721	323.703734	799.174919	352.003053	1299.774505	445.511862	516.752623	307.1257	614.820738	342.728695	712.842118	379.968603	749.526323	395.647212
361.659305	250.429652	526.406537	265.745658	713.387711	322.736236	799.174919	350.309932	1294.809044	451.101851	516.22061	306.480702	615.618758	343.938068	712.842118	379.605791	749.289873	396.50721
361.4598	249.462154	526.229199	264.88566	713.188206	322.010612	799.174919	349.342434	1291.971637	451.96185	516.043272	306.265702	616.416779	345.14744	712.54286	379.24298	749.526323	396.220544
