# Supplementary material for: Speed‐dependent locomotor patterns during steady swimming in a demersal shark
Source: J Fish Biol. 2025 Apr 3;107(2):394–405. doi: 10.1111/jfb.70043 (PMC12360134; doi:10.1111/jfb.70043)
Supplement: Supplementary file 1 — Data S1. Supporting Information. [file JFB-107-394-s001.zip › scanicula_steady_swimming-main/angles/2Dcoords_lateral_catshark10_5BL_seq1_190623.csv]

pt1_cam2_X	pt1_cam2_Y	pt2_cam2_X	pt2_cam2_Y	pt3_cam2_X	pt3_cam2_Y	pt4_cam2_X	pt4_cam2_Y	pt5_cam2_X	pt5_cam2_Y	pt6_cam2_X	pt6_cam2_Y	pt8_cam2_X	pt8_cam2_Y	pt10_cam2_X	pt10_cam2_Y	pt12_cam2_X	pt12_cam2_Y
497.822709	347.813074	635.662673	347.603156	801.091404	373.839114	878.033892	384.97282	1284.619226	384.730311	638.473236	408.485593	713.641568	446.340158	803.116948	426.887603	842.353509	448.778834
498.32091	344.793053	634.020189	346.698019	800.262802	375.245518	877.888568	383.563323	1283.487718	388.159836	635.458492	408.055594	711.749964	447.200156	803.353398	427.17427	842.553014	448.05321
497.324509	342.98104	632.527022	346.335964	800.262802	375.848262	878.179216	383.73951	1284.902103	387.130979	633.330437	407.840595	709.621909	446.626824	803.826299	427.460936	842.952024	448.778834
497.324509	341.169027	631.332488	345.973909	800.594243	376.651921	876.435325	383.387135	1291.691156	387.473931	630.847707	407.195596	706.075151	446.053492	802.880497	427.747602	841.954498	449.262583
496.826309	338.75301	630.137954	346.154936	799.59992	377.656495	876.580649	383.73951	1298.197331	390.217551	628.89699	406.550597	703.710646	444.620161	802.880497	428.894266	841.555488	450.471956
496.561707	338.429364	628.94342	345.430826	799.4342	378.25924	874.836758	385.325194	1304.137752	394.675934	628.187638	406.335598	701.582591	443.186831	802.171145	429.180932	841.355983	450.71383
496.364887	336.759032	628.346153	345.249799	798.937039	379.062899	873.238191	387.263253	1309.795295	400.849079	627.655625	405.2606	700.400338	441.466834	801.698244	430.327597	840.158952	450.230081
495.577608	335.804556	627.599569	344.344662	797.279835	380.268388	871.494299	389.90606	1311.209681	404.621556	627.300949	403.325603	698.745185	439.746837	799.097289	431.187595	838.961921	450.471956
495.183968	335.327318	627.002302	342.172332	796.616954	380.268388	870.913002	391.13937	1313.189821	410.108796	627.655625	401.820606	697.090031	438.313507	797.678585	431.187595	836.96687	450.230081
493.215769	332.46389	626.703669	340.724112	795.125471	380.871132	869.169111	392.548868	1313.189821	417.310799	627.655625	400.745608	695.927742	435.562608	795.31408	431.187595	835.570334	449.746332
492.23167	331.986652	626.554352	339.456919	793.799708	380.670217	867.570543	394.134552	1310.078172	419.711466	627.832962	398.595613	694.526554	430.636198	791.530872	431.187595	831.363799	447.621521
490.853931	331.270795	625.509135	338.008699	791.645343	380.067473	865.826652	395.015488	1305.26926	420.740324	627.832962	397.735614	693.545722	426.389293	788.693465	430.900929	826.974686	445.041526
489.869831	330.554938	624.613235	337.103562	788.993818	378.460154	863.646788	395.367862	1301.026103	419.368514	627.832962	396.660616	693.265484	422.312263	786.801861	430.327597	822.319566	443.590278
488.492092	330.316319	623.717334	336.379452	787.005173	377.053751	861.176275	394.486926	1301.874734	417.996704	627.123611	395.800618	692.004415	418.744863	784.437356	428.894266	819.260487	442.94528
487.507993	330.0777	623.418701	336.379452	786.176572	375.245518	858.705762	393.429804	1302.440489	416.624894	626.946273	395.155619	691.584058	415.856967	782.545752	427.747602	815.137381	442.139031
485.146155	329.600462	622.5228	336.198424	785.016529	374.441859	857.833816	392.725055	1300.743226	415.596036	626.236921	394.295621	690.18287	414.328082	779.708345	426.600937	810.349258	441.494033
482.981136	329.839081	621.328267	336.017397	783.856487	373.035455	855.944601	392.020306	1299.611717	414.567179	624.818218	393.435623	689.061919	412.969072	777.816741	425.740939	808.354207	441.010283
481.800217	330.0777	619.984416	335.112259	782.530724	371.629051	854.782006	390.610809	1296.782945	417.653751	623.399515	393.005624	688.361325	411.949815	777.34384	424.880941	806.093149	441.655282
480.619298	329.839081	618.491249	334.750204	782.199283	371.026307	853.474088	389.729873	1295.085682	420.397371	621.803474	393.005624	687.660731	411.610062	777.34384	424.020942	805.428131	442.300281
480.225658	329.600462	616.699448	334.207122	781.867842	370.423563	852.747466	389.377499	1292.25691	421.769181	618.966068	393.220623	686.119424	413.4787	778.526093	423.44761	805.162125	442.300281
479.635198	329.600462	615.355597	333.66404	782.530724	370.222648	853.183439	388.848937	1289.145261	423.140991	617.90204	393.220623	684.297879	416.19672	778.762543	423.734276	805.960145	442.139031
479.635198	328.884605	614.609014	333.120957	782.530724	369.619904	853.910061	386.734691	1283.20484	419.368514	616.305999	393.865622	683.176929	422.312263	779.708345	424.020942	809.418234	443.106529
479.438378	327.214272	613.563797	333.120957	782.862164	369.017159	854.927331	386.029943	1276.698665	414.224226	614.709958	393.865622	682.196097	425.200159	780.654147	423.44761	811.280282	443.912778
479.044739	326.259796	612.96653	332.758902	783.027885	368.61533	855.363303	385.149007	1276.415788	412.852416	614.000606	393.005624	681.355384	425.879664	780.417697	423.160944	810.349258	443.912778
