# Supplementary material for: Speed‐dependent locomotor patterns during steady swimming in a demersal shark
Source: J Fish Biol. 2025 Apr 3;107(2):394–405. doi: 10.1111/jfb.70043 (PMC12360134; doi:10.1111/jfb.70043)
Supplement: Supplementary file 1 — Data S1. Supporting Information. [file JFB-107-394-s001.zip › scanicula_steady_swimming-main/angles/2Dcoords_lateral_catshark10_6BL_seq1_190623.csv]

pt1_cam2_X	pt1_cam2_Y	pt2_cam2_X	pt2_cam2_Y	pt3_cam2_X	pt3_cam2_Y	pt4_cam2_X	pt4_cam2_Y	pt5_cam2_X	pt5_cam2_Y	pt6_cam2_X	pt6_cam2_Y	pt8_cam2_X	pt8_cam2_Y	pt10_cam2_X	pt10_cam2_Y	pt12_cam2_X	pt12_cam2_Y
742.721405	259.95964	881.082271	253.248534	1087.257387	284.0359	1175.100573	294.252219	1624.835597	287.017926	879.255091	297.245067	996.749307	326.635098	1094.486606	338.38785	1146.004206	357.715988
742.5219	260.201515	879.362791	253.395529	1087.464759	283.614682	1174.901068	294.010345	1625.434112	287.017926	878.457071	297.003192	995.352772	325.667599	1094.486606	338.745778	1145.856591	359.863559
742.122889	261.169013	878.032757	253.395529	1087.597763	283.453433	1172.507006	294.252219	1632.017782	285.203867	877.385108	296.91065	995.153266	325.425725	1095.22468	339.103707	1145.856591	361.832165
741.723879	261.410888	876.835726	253.395529	1087.198752	282.969684	1171.908491	293.76847	1639.798482	284.115432	875.697338	296.905708	994.355246	325.425725	1094.781836	338.745778	1146.299436	362.548022
741.923384	261.894637	875.771699	253.556778	1086.799742	282.163435	1171.509481	293.042847	1649.374728	284.841056	874.455973	297.120708	991.761679	324.458227	1094.781836	337.850957	1146.299436	362.905951
741.923384	261.894637	874.707671	253.879278	1086.533735	281.840936	1171.309975	292.800972	1656.856171	284.478244	873.569283	297.980706	990.764153	323.974478	1094.634221	337.493029	1146.594666	361.116308
741.524374	262.136511	873.776648	254.040527	1085.735715	280.712188	1171.11047	292.559098	1663.739098	285.929491	873.03727	297.980706	987.572071	323.248854	1094.338991	336.598207	1146.447051	359.326666
741.324869	262.862135	873.377637	254.201777	1084.405681	279.58344	1170.910965	292.075349	1671.819056	290.283232	872.327918	298.195706	986.175535	322.523231	1093.600916	335.524422	1146.594666	357.000131
741.125364	263.829633	873.377637	254.363027	1083.474657	278.938441	1170.511955	291.5916	1676.906437	294.999786	871.973242	298.410705	984.778999	322.281356	1093.010457	335.166494	1146.594666	355.389453
741.723879	264.071507	873.11163	254.846776	1082.676636	278.615942	1170.31245	290.624101	1682.592333	298.990715	871.795905	298.410705	983.781474	321.555733	1091.977153	333.913744	1146.742281	352.168096
741.524374	264.071507	873.510641	255.653024	1080.814588	278.293443	1170.511955	290.140352	1686.183425	300.079151	872.327918	298.410705	982.584443	321.071983	1090.648618	332.48203	1146.299436	349.304668
741.524374	264.555256	873.377637	256.298023	1079.484554	277.970943	1170.511955	289.414729	1686.482683	300.079151	872.15058	298.410705	981.786422	320.830109	1090.205774	332.124102	1146.004206	347.336062
741.324869	264.797131	873.909651	256.943022	1078.686533	277.809694	1170.112945	287.963482	1683.789364	297.90228	872.505256	298.625705	981.387412	320.830109	1087.69632	331.408245	1144.528057	345.188491
741.324869	264.797131	874.175658	257.104271	1078.15452	277.809694	1169.314924	287.479733	1681.096045	296.451033	873.391946	298.410705	980.389886	320.588234	1085.334482	331.587209	1143.051908	343.398849
741.324869	265.039005	874.574668	257.74927	1076.824485	277.809694	1168.716409	286.754109	1678.402725	298.265092	874.455973	298.625705	980.060386	320.943283	1083.120258	331.587209	1140.9853	341.609206
741.324869	265.28088	874.973678	257.91052	1075.095441	277.809694	1167.519378	286.028485	1675.410148	299.716339	874.633311	298.840704	980.326393	321.588282	1080.315575	332.124102	1138.328232	340.177492
741.324869	265.28088	875.239685	258.394269	1074.164417	277.648444	1165.923337	285.786611	1673.016087	302.981645	874.633311	298.625705	980.858406	323.200779	1079.577501	332.303066	1136.556853	340.356457
741.125364	264.555256	875.505692	259.039268	1073.632403	278.454692	1164.127791	285.060987	1670.921283	305.158516	874.455973	297.980706	981.523424	324.974525	1079.429886	332.660994	1134.637859	341.430242
740.925859	264.555256	876.037706	259.361767	1073.366396	279.74469	1163.928286	284.819113	1667.33019	308.06101	874.810649	298.195706	982.188441	326.264523	1078.248967	333.555815	1132.86648	342.504027
740.925859	264.071507	876.170709	259.361767	1073.4994	280.712188	1163.130265	284.819113	1664.038356	310.963505	875.52	297.980706	982.986461	327.71577	1078.691811	335.166494	1131.537946	344.472634
740.726353	264.313382	875.904702	259.523017	1073.632403	281.679686	1162.332244	285.302862	1660.447263	314.954434	875.342662	297.980706	983.385471	328.360769	1078.691811	336.419243	1130.504642	346.083312
740.526848	264.071507	876.037706	259.523017	1073.89841	282.647184	1161.334719	286.512235	1655.958398	318.945364	875.874676	298.195706	984.050489	329.650766	1078.544197	336.956136	1130.209412	347.69399
740.327343	263.829633	876.303713	259.523017	1074.430424	284.098431	1161.534224	288.205356	1651.469532	320.033799	876.052014	298.195706	984.316495	329.973265	1078.396582	338.208886	1129.914182	349.304668
740.327343	263.829633	875.505692	259.361767	1075.361448	285.388429	1163.72878	290.140352	1647.579182	321.122235	876.229352	297.980706	984.449499	330.457014	1078.544197	339.998528	1129.766567	351.631204
739.928333	263.829633	875.106682	259.361767	1076.558479	286.033428	1165.125316	292.075349	1641.893286	321.847858	876.052014	297.550707	984.316495	330.134515	1079.134656	341.251278	1129.618952	353.59981
739.529323	263.587758	874.574668	259.200517	1076.957489	287.162175	1165.524327	293.76847	1634.411843	317.856929	875.165325	297.550707	984.050489	329.489516	1080.16796	342.146099	1129.323723	356.10531
739.329817	263.587758	874.308661	258.878018	1077.622506	288.452173	1165.524327	295.219718	1630.222235	313.865999	874.810649	297.120708	983.252468	328.844518	1080.906035	343.219884	1129.618952	357.894952
739.130312	263.345884	874.175658	258.716768	1077.622506	288.613423	1165.524327	295.461592	1629.62372	310.963505	874.633311	297.120708	983.518475	328.844518	1080.75842	343.398849	1129.471337	357.537023
