# Supplementary material for: Speed‐dependent locomotor patterns during steady swimming in a demersal shark
Source: J Fish Biol. 2025 Apr 3;107(2):394–405. doi: 10.1111/jfb.70043 (PMC12360134; doi:10.1111/jfb.70043)
Supplement: Supplementary file 1 — Data S1. Supporting Information. [file JFB-107-394-s001.zip › scanicula_steady_swimming-main/angles/2Dcoords_lateral_catshark11_1.25BL_seq1_150623.csv]

pt1_cam2_X	pt1_cam2_Y	pt2_cam2_X	pt2_cam2_Y	pt3_cam2_X	pt3_cam2_Y	pt4_cam2_X	pt4_cam2_Y	pt5_cam2_X	pt5_cam2_Y	pt6_cam2_X	pt6_cam2_Y	pt8_cam2_X	pt8_cam2_Y	pt10_cam2_X	pt10_cam2_Y	pt12_cam2_X	pt12_cam2_Y
452.541622	319.256091	629.382816	382.870824	807.730722	504.510389	904.763643	567.265604	1381.256564	811.338264	612.954067	441.425715	704.287792	491.180076	783.213507	574.654238	842.849843	622.491578
447.547797	314.971088	626.54541	381.150827	802.643341	501.607894	898.843068	562.573132	1374.373637	799.728287	607.567428	437.797597	699.200411	486.826334	777.52761	570.300497	833.273596	617.049401
442.560169	311.101095	622.91721	377.721292	798.914064	499.808474	894.320952	559.670638	1368.089225	787.029874	603.37782	435.257915	692.915999	483.92384	773.338003	568.123626	827.288442	614.146907
438.969077	307.472978	618.188199	375.714629	794.325446	497.147854	890.064842	557.090643	1362.702587	777.233956	597.991182	430.904173	686.631588	480.295722	768.849137	565.946755	817.712196	611.607224
436.176005	303.602985	613.93209	371.701303	790.734353	494.003486	886.07474	553.22065	1357.914463	768.163661	592.604543	426.913244	678.55163	477.393228	764.083045	563.660597	812.325557	610.8816
432.584912	299.491118	610.148881	369.694641	786.544746	491.342866	881.02061	550.640655	1352.228567	758.004931	586.020873	422.19669	671.070187	477.75604	761.606231	561.300913	808.135949	608.341918
428.794315	295.137377	606.129222	365.394649	782.355138	488.924121	876.232486	548.06066	1348.338217	749.660259	582.130523	417.842949	664.486518	473.402298	758.768824	558.720918	802.150795	605.802235
425.203223	291.509259	602.346014	360.807991	777.76652	485.537877	871.444363	545.158166	1343.849352	741.6784	577.3424	413.852019	660.29691	469.048557	755.222066	556.714255	797.66193	603.262553
420.215594	286.671768	596.434751	356.221334	773.776417	482.393508	866.390233	542.90067	1341.754548	736.961847	573.751308	409.498278	655.209529	464.332003	750.256605	552.987596	793.472322	601.085682
415.626976	282.559901	592.178641	351.921342	768.988294	479.974763	861.336103	540.320675	1343.550094	734.059352	570.758731	405.507348	650.421406	459.61545	745.527595	549.834268	789.581972	597.820376
412.235389	278.448034	588.158982	348.194683	764.798686	475.862896	856.54798	538.06318	1348.338217	732.608105	565.477745	400.455089	643.837737	455.62452	742.217287	546.680941	785.691622	594.917882
408.045781	274.094293	583.902873	344.468023	760.808583	472.960402	852.29187	534.193187	1353.425598	731.882482	560.889127	395.375724	638.451098	449.819532	738.90698	542.667616	782.998302	592.015387
403.656668	270.2243	579.410313	339.881365	756.41947	469.574158	847.23774	530.323195	1358.812237	731.882482	557.098529	390.538234	634.560748	445.102978	735.360222	539.514289	780.604241	589.475705
399.866071	267.079931	574.917752	335.86804	753.227388	466.187915	843.247638	526.775702	1362.702587	731.882482	553.108427	386.426367	630.969655	441.112049	730.15831	535.214297	778.509437	587.298834
395.277452	263.209939	570.425192	331.854714	749.237286	462.076048	840.055556	524.195707	1366.293679	728.979987	548.519809	381.347002	627.677821	437.846742	725.4293	529.767641	775.51686	583.670716
391.214055	259.959804	566.641984	327.554723	746.045203	458.931679	835.799446	520.325715	1368.687741	724.626246	545.436621	377.927371	624.984501	434.944248	722.118992	526.327648	771.925768	578.591351
387.117689	255.692877	562.149424	323.254731	742.254606	456.029185	831.27733	516.455722	1370.483287	721.723752	540.848002	374.541127	621.991924	431.678942	718.572234	522.600988	767.137644	573.874798
383.127586	251.58101	557.183963	319.528072	738.464008	452.401067	828.617261	513.875727	1373.775122	721.36094	535.261859	370.42926	617.790605	427.30769	713.843224	518.300997	762.648779	569.158244
379.536494	247.711018	553.873655	316.088079	734.074895	448.2892	823.829138	510.005735	1374.972152	720.635316	530.673241	365.349895	612.104709	422.953949	709.823565	513.714339	758.758429	565.167315
375.945401	244.0829	548.983474	311.555358	730.483803	444.661082	820.105042	506.458242	1375.570668	718.821257	527.281653	361.721777	607.017328	419.688643	705.331005	509.414347	754.568821	560.813573
371.755793	239.245409	545.192876	308.169114	727.105367	440.790192	816.646953	502.910749	1374.672895	715.555951	523.291551	358.093659	601.63069	415.334901	701.311346	504.82769	749.48144	556.09702
369.561237	235.859166	541.601784	305.26662	723.322159	436.458348	812.922857	498.718257	1370.782545	712.653457	519.899963	353.981792	597.141824	412.069595	698.001038	500.527698	745.59109	551.743278
365.770639	231.505425	538.210197	301.880377	719.781929	432.088633	809.464768	494.848264	1367.191452	707.21128	516.308871	350.837423	592.054443	408.804289	694.45428	496.514373	742.299255	546.663913
362.578557	228.119181	534.020589	297.76851	716.232252	428.011604	805.740672	491.94577	1363.001844	702.857538	512.518273	347.209306	587.565578	404.450547	692.326226	492.214381	740.204451	540.133301
359.785485	224.249189	531.427022	296.075388	712.8694	425.746588	803.346611	488.720776	1356.717433	697.05255	508.927181	343.823062	582.777454	400.096806	689.015918	487.054391	736.912617	535.416748
356.792908	219.895447	528.63395	292.689145	707.825122	420.990054	800.952549	485.173283	1351.031536	689.07069	505.535594	340.436819	578.288589	396.468688	687.124314	483.614398	733.022266	525.620829
353.999837	216.509204	525.042858	290.028525	704.08862	416.913025	797.760467	481.948289	1342.652321	684.354137	502.144006	337.050575	573.201208	393.566194	683.814007	478.741074	729.730432	521.6299
351.00726	212.397337	521.850776	286.642282	699.978468	413.288999	794.568385	477.755798	1333.076074	676.372278	498.353409	334.63183	566.617539	391.752135	678.139194	474.154416	727.037112	516.913346
348.613198	207.801721	518.658693	283.981662	694.373714	409.438472	791.908317	473.240806	1321.704282	669.116042	494.163801	331.487461	561.2309	390.663699	674.592436	469.854425	724.643051	514.010852
346.219136	204.657352	516.065127	280.837293	690.450387	405.814446	787.652207	469.370814	1315.719128	664.399488	490.373204	328.101218	555.844261	390.300888	669.545696	465.512194	721.351216	508.931487
343.226559	200.303611	512.873045	277.209175	686.713885	401.737417	783.662104	465.178322	1305.245108	660.771371	485.984091	324.4731	549.55985	388.84964	664.358562	461.642202	716.263835	503.126498
339.834972	195.707995	509.880468	273.581057	681.482782	398.113391	779.405995	459.373334	1298.062923	659.682935	482.792009	321.81248	543.873953	387.761205	659.570439	457.28846	710.577939	499.49838
337.241405	191.354253	506.289375	269.227316	678.16655	393.720887	776.47992	456.470839	1294.172573	659.320123	479.599926	318.668111	537.290284	387.035581	656.577862	454.627841	703.994269	496.595886
334.248828	187.484261	502.698283	265.599198	674.265116	390.710893	771.957803	452.923346	1292.377027	659.320123	476.208339	315.281868	532.502161	387.761205	652.388254	451.725346	698.607631	493.693392
331.854767	183.856143	499.905211	262.212954	670.54102	387.485899	767.435687	449.375853	1291.479254	659.682935	472.018731	311.170001	528.013295	387.761205	646.00409	447.371605	694.717281	491.516521
329.057804	180.411395	497.311644	258.584836	666.816924	384.045906	762.91357	446.150859	1290.581481	659.682935	469.225659	307.541883	522.626657	387.761205	641.215967	442.775989	689.330642	490.428086
326.065227	177.267026	493.521047	254.472969	663.092829	380.605913	759.455481	441.313369	1289.085192	659.682935	466.831598	304.15564	517.838533	389.212452	637.026359	439.63162	686.038807	487.525591
322.474134	173.155159	490.92748	250.361102	660.255422	377.380919	755.731386	436.798378	1287.588904	659.682935	464.457511	300.691042	514.247441	386.309958	633.036256	436.003502	681.549942	482.446226
318.484032	170.252665	487.535893	245.765486	657.06334	374.800924	751.588767	433.926393	1286.092615	659.682935	461.281484	296.387512	508.262287	377.965287	629.245659	432.13351	677.9762	478.331738
314.892939	167.592045	484.742821	242.137368	654.048596	371.79093	748.396685	431.668897	1281.903008	659.320123	458.665932	292.083981	505.568968	373.974357	625.056051	429.956639	673.530766	475.118603
311.700857	164.689551	481.550739	237.541752	650.679176	368.565936	743.874569	428.121404	1278.311915	659.320123	455.863556	288.686457	503.773421	370.346239	623.260505	428.021643	668.742642	471.24861
307.112239	161.061433	478.957172	232.704262	647.487094	366.200941	740.150473	425.21891	1274.122307	660.408559	454.55578	285.968437	500.481587	364.904062	620.467433	425.602897	663.156499	470.926111
303.321641	158.400813	476.363605	228.592395	645.080248	363.107669	736.958391	422.961414	1268.735669	661.859806	452.313878	281.891408	497.788267	359.099074	616.87634	423.667901	658.634382	469.636114
300.329064	156.465817	474.169049	224.722402	642.838347	361.295656	733.500302	420.381419	1263.947545	662.948241	449.511502	278.720386	494.496433	354.745332	614.681784	421.249156	651.984211	465.766121
296.737972	153.321448	472.173997	221.819908	639.66232	358.124634	731.372247	419.091422	1257.064618	664.036677	447.643251	276.002366	492.102371	351.842838	612.088217	418.346662	647.196088	463.508626
292.348859	150.902702	468.981915	216.982418	637.233594	355.406614	729.244192	417.801424	1250.780207	662.948241	444.467224	272.604842	488.810536	347.126284	609.893661	415.444167	641.875951	458.993634
