# Supplementary material for: Speed‐dependent locomotor patterns during steady swimming in a demersal shark
Source: J Fish Biol. 2025 Apr 3;107(2):394–405. doi: 10.1111/jfb.70043 (PMC12360134; doi:10.1111/jfb.70043)
Supplement: Supplementary file 1 — Data S1. Supporting Information. [file JFB-107-394-s001.zip › scanicula_steady_swimming-main/angles/2Dcoords_lateral_catshark11_1.5BL_seq1_150623.csv]

pt1_cam2_X	pt1_cam2_Y	pt2_cam2_X	pt2_cam2_Y	pt3_cam2_X	pt3_cam2_Y	pt4_cam2_X	pt4_cam2_Y	pt5_cam2_X	pt5_cam2_Y	pt6_cam2_X	pt6_cam2_Y	pt8_cam2_X	pt8_cam2_Y	pt10_cam2_X	pt10_cam2_Y	pt12_cam2_X	pt12_cam2_Y
535.620718	340.664335	666.791639	385.537725	824.156178	497.460888	895.205369	549.43664	1264.889568	754.930685	649.576529	441.005599	677.299435	505.789899	788.203949	551.097075	817.331699	588.345752
533.825172	338.729339	664.770719	385.102114	822.205461	497.460888	894.606854	548.227267	1261.298476	741.86946	648.335164	441.220599	675.985241	507.20045	787.405929	551.580824	814.339122	588.103878
532.193991	336.915897	663.041675	384.457115	821.318772	497.245888	893.195693	547.203276	1258.006641	728.808236	645.852434	440.3606	675.054217	507.845448	786.208898	551.822698	813.541101	589.555125
530.99696	335.6259	661.711641	383.650867	819.900068	496.815889	891.998662	545.913279	1254.714806	719.737941	643.547041	437.995605	673.99019	508.974196	786.009393	552.306447	812.743081	590.522623
529.001909	332.884655	660.115599	382.360869	817.949352	495.955891	890.269618	545.10703	1253.517776	708.127964	642.305676	437.780606	673.325173	508.006698	785.410877	552.064573	811.94506	591.248246
527.671875	330.14341	658.253552	381.070872	816.530648	495.310892	889.20559	544.300782	1252.620003	703.048599	640.177621	436.275608	671.596128	506.87795	784.413352	552.064573	810.548524	591.006372
525.676823	327.724665	655.46048	379.619624	814.757269	494.450894	887.875556	543.817033	1253.218518	700.146104	638.049566	434.555612	669.202066	505.104204	782.617805	551.580824	809.750504	590.764497
523.681772	325.467169	653.731435	378.329627	812.98389	493.590895	886.013508	542.688285	1255.911837	698.694857	636.098849	432.835615	667.074012	503.814206	780.423249	550.613326	808.154463	590.522623
521.686721	322.080926	651.337374	376.55588	809.61447	491.870899	883.75245	541.559537	1259.802187	697.606422	634.502808	430.685619	664.812954	501.234211	779.425723	550.129577	807.356442	589.796999
520.223683	319.662181	648.943312	374.298385	807.13174	491.0109	881.624395	540.430789	1264.590311	696.880798	632.906767	428.750623	663.482919	497.041719	777.630177	548.920204	806.159411	589.071376
518.095628	315.953438	647.081264	372.847138	804.294334	489.935903	879.895351	539.463291	1268.480661	696.517986	629.892023	425.740629	662.418892	493.816726	775.834631	547.952706	804.56337	588.345752
516.499587	311.599696	644.820206	370.750892	801.456927	488.215906	877.501289	538.173294	1272.371011	696.155175	627.409292	423.375634	662.019882	489.946733	773.640074	546.01771	803.366339	587.378254
514.770543	308.052203	642.027134	368.009647	797.555493	486.710909	874.176204	536.560797	1276.859876	695.792363	625.635913	420.795639	660.822851	486.56049	771.046508	544.082714	800.373762	584.717634
513.282415	305.167196	639.899079	366.5584	795.959452	485.850911	871.516135	535.2708	1281.049484	696.155175	622.621169	417.140646	657.098755	481.4005	769.051456	542.631466	798.777721	583.024513
512.085384	303.07095	638.037031	363.333406	792.76737	483.485915	868.59006	533.658303	1285.239092	697.606422	620.670452	414.345651	653.773669	472.370518	767.25591	539.728972	796.78267	580.847642
509.292312	299.684707	635.775973	361.075911	790.461978	481.980918	865.530981	531.723306	1290.62573	697.606422	618.542398	411.550657	653.318601	469.105612	765.260859	537.552101	795.585639	579.880144
506.49924	296.620963	633.647918	358.173416	787.092558	479.830922	862.306622	529.748795	1293.31905	697.969234	616.059667	407.895664	650.392525	463.139373	761.669766	534.407732	792.992072	577.703273
503.706168	293.07347	631.519864	355.270922	784.432489	476.820928	859.224008	527.540405	1296.012369	697.24361	614.10895	405.315669	648.397474	459.269381	760.472736	532.714611	790.997021	575.284528
501.44511	290.332225	629.391809	351.723429	782.65911	475.100931	856.001275	524.482633	1296.910142	696.517986	611.980895	402.520674	646.136416	454.915639	757.679664	530.295865	788.906412	572.488076
499.317055	288.397229	626.73174	349.627183	780.353717	472.950936	852.498304	522.444118	1297.508658	695.429551	609.675503	399.295681	643.609351	450.561898	754.886592	528.118995	787.227617	570.195513
497.455007	285.978484	624.470682	346.24094	778.225663	470.80094	850.956997	520.235727	1297.2094	694.341116	607.015434	396.500686	641.614299	447.175654	753.091046	525.700249	785.631576	568.475516
495.060946	283.882238	622.145706	343.462142	776.274946	469.080943	848.014501	518.197213	1296.610884	693.25268	605.064717	394.135691	639.486245	442.660663	750.696984	522.314006	783.680859	566.54052
493.198898	281.785992	620.298835	340.961283	773.969553	466.930947	845.632481	516.328575	1295.114596	691.07581	602.404649	390.910697	637.35819	438.95192	748.302922	520.620884	781.552804	564.175525
490.93784	279.367247	618.082789	338.27461	771.664161	464.780952	843.250461	514.459936	1293.31905	689.624562	599.921918	388.330702	634.831125	434.759429	745.908861	518.927763	779.247411	562.240529
489.474802	277.75475	616.683181	336.294956	769.890782	462.630956	841.569035	512.591298	1290.027215	688.536127	598.148539	385.965707	633.235084	432.179434	744.31282	516.509017	778.006046	560.520532
487.213744	274.852255	614.467135	334.739514	767.940065	460.69596	839.467252	510.382907	1286.436123	688.536127	596.020485	383.385712	631.772046	427.986942	742.118263	514.332147	776.232667	558.155537
485.218692	272.756009	612.484357	332.477053	766.521362	458.760963	837.36547	508.174516	1281.947257	688.536127	593.00574	380.375718	628.978974	424.278199	739.724202	512.155276	773.927274	556.005541
483.489648	270.821013	610.501579	330.355995	764.570645	457.040967	835.684044	506.475754	1277.159134	688.898939	590.877686	378.440721	626.717916	421.698204	736.93113	510.22028	771.976558	553.640545
482.02661	269.208516	608.285533	328.376341	763.329279	455.105971	834.563093	505.116745	1272.371011	688.898939	588.572293	376.505725	623.828309	418.590677	735.135584	507.801534	770.91253	551.49055
481.336981	268.367546	606.536023	326.11388	761.378563	452.955975	832.741548	503.07823	1267.882145	689.261751	586.914228	374.585948	620.636226	414.720685	733.539542	505.624664	768.607137	548.695555
480.465131	267.763542	604.436611	324.134226	759.782521	451.450978	831.060122	500.699963	1263.991795	688.173315	584.431498	372.865951	617.444144	411.656941	732.342512	504.415291	767.365772	546.760559
479.21963	266.555533	602.220565	322.295976	758.009143	449.085982	829.518815	499.171077	1260.69996	688.898939	582.303443	370.930955	615.183086	409.721944	730.746471	502.480295	765.592393	544.180564
477.351379	265.347524	600.937592	320.740534	756.767777	447.580985	827.837389	497.642191	1258.006641	688.536127	580.175388	369.425958	611.591994	407.948198	727.753894	500.545299	763.996352	541.815568
476.230428	264.592519	599.537984	319.609303	754.994398	445.430989	826.436201	495.603677	1255.61258	689.261751	577.337982	367.490961	608.931925	407.141949	726.157853	498.126553	761.690959	539.235573
474.984928	262.931507	598.25501	318.478072	753.398357	443.710993	824.894894	494.074791	1254.116291	689.624562	575.032589	366.200964	605.207829	405.851952	724.761317	496.433432	760.626932	537.300577
473.863977	262.176502	596.5055	316.639822	751.802316	441.990996	823.633824	492.376029	1252.91926	689.624562	572.727196	364.695967	602.414758	404.884454	722.96577	494.982184	758.321539	534.935582
472.369376	260.817492	595.222526	315.508591	750.206275	440.271	822.512874	490.677267	1251.722229	689.987374	570.77648	363.620969	599.222675	405.206953	721.170224	492.805314	756.016147	532.570586
470.874775	259.609483	593.58965	313.670341	748.432896	437.691005	822.092517	489.658009	1250.225941	691.07581	568.293749	361.900972	595.89759	405.368203	718.975668	491.354067	753.17874	530.205591
469.255624	258.401475	592.073408	312.539111	746.482179	435.971008	821.404578	488.031442	1249.02891	691.801433	566.697708	360.825975	592.572504	405.206953	717.180122	488.935321	751.582699	528.700594
467.761023	257.344467	590.207264	310.842265	745.418152	434.466011	819.909977	486.018094	1247.233364	692.164245	565.456343	359.320977	590.178443	404.400705	714.586555	487.000325	749.631983	526.120599
466.390973	256.438461	588.92429	309.711034	743.644773	432.531015	818.415376	484.810086	1245.13856	692.889869	563.860302	357.81598	587.518374	404.884454	712.791009	484.58158	746.4399	523.325605
464.273621	255.230452	587.641316	308.296995	741.694056	430.811018	817.086842	483.199407	1243.941529	693.25268	562.973612	356.955982	585.523323	404.561954	710.795957	482.888458	744.501127	521.507312
462.779021	254.173445	586.708244	307.165765	739.920677	428.876022	815.924375	481.790064	1242.744498	693.615492	561.732247	355.665985	584.193289	404.400705	709.598926	481.679085	741.978988	519.978426
461.65807	253.418439	585.42527	305.89313	738.501974	426.941026	814.263707	479.978051	1241.547468	693.978304	561.022895	355.020986	583.794278	404.561954	707.00536	479.26034	738.896374	519.129045
460.661669	252.210431	584.492198	304.903303	736.905933	425.006029	812.935173	478.367373	1240.051179	695.066739	560.136206	354.375987	583.661275	404.400705	703.813278	476.59972	735.673641	517.770035
458.668868	250.247417	583.325858	303.772072	735.841905	423.501032	811.274505	476.756695	1238.554891	695.066739	559.604192	353.300989	583.129261	405.368203	701.818226	474.664724	732.310789	516.071273
457.027077	248.639086	582.159518	302.499438	734.60054	422.211035	809.613838	475.146017	1234.66454	695.066739	559.072178	352.65599	583.129261	405.690702	700.222185	473.213477	729.088056	513.353254
455.394201	247.507856	580.876544	301.509611	732.827161	420.706038	807.787103	473.535339	1231.073448	695.429551	558.717503	351.795992	582.996258	406.496951	698.227134	470.310983	725.865323	511.654492
454.344495	246.093817	579.943472	300.661188	731.408458	419.201041	806.126436	471.92466	1228.080871	695.429551	558.362827	350.720994	582.730251	405.690702	697.030103	469.585359	723.623421	509.615977
452.478351	244.255567	578.893766	299.671361	729.376829	417.811734	803.66328	470.138451	1223.592006	695.792363	558.185489	349.860996	582.597248	405.368203	695.234557	468.134112	721.661758	508.59672
450.845475	242.841529	577.494158	298.54013	727.882228	416.679226	802.088721	468.865817	1218.205367	697.24361	558.008151	348.785998	581.400217	405.045703	693.838021	467.408488	719.139619	507.407586
449.679135	241.710298	576.561086	297.267496	726.761277	415.546718	800.514163	467.381076	1213.417244	696.517986	557.298799	347.926	582.464244	405.206953	692.042475	466.199116	716.757599	505.8787
448.396161	240.579067	575.394746	296.136265	726.013977	414.867213	798.2398	465.896336	1208.030605	696.880798	556.766786	347.281001	582.996258	405.045703	690.645939	465.231618	714.23546	504.689567
