# Supplementary material for: Speed‐dependent locomotor patterns during steady swimming in a demersal shark
Source: J Fish Biol. 2025 Apr 3;107(2):394–405. doi: 10.1111/jfb.70043 (PMC12360134; doi:10.1111/jfb.70043)
Supplement: Supplementary file 1 — Data S1. Supporting Information. [file JFB-107-394-s001.zip › scanicula_steady_swimming-main/angles/2Dcoords_lateral_catshark11_1BL_seq1_150623.csv]

pt1_cam2_X	pt1_cam2_Y	pt2_cam2_X	pt2_cam2_Y	pt3_cam2_X	pt3_cam2_Y	pt4_cam2_X	pt4_cam2_Y	pt5_cam2_X	pt5_cam2_Y	pt6_cam2_X	pt6_cam2_Y	pt8_cam2_X	pt8_cam2_Y	pt10_cam2_X	pt10_cam2_Y	pt12_cam2_X	pt12_cam2_Y
644.091845	175.774345	787.556897	177.332139	976.830341	247.23434	1056.641305	289.901984	1523.840498	403.485289	796.098522	250.132111	869.532721	299.331373	953.924095	309.598833	991.82825	356.883622
638.6493	176.884447	782.952504	178.299643	971.680199	245.94811	1054.198029	287.575578	1514.264252	399.494359	791.975416	250.29336	866.745338	298.681745	949.335477	307.180088	986.835726	354.169114
632.863651	177.61007	777.499363	179.428391	967.025079	243.368115	1050.568607	284.497155	1507.97984	397.680301	787.985314	251.260859	864.88329	297.875496	944.347849	304.277593	983.909651	351.750369
627.277507	178.335694	773.243254	179.428391	962.502963	240.465621	1046.646096	281.378439	1500.498398	395.866242	783.862208	252.067107	863.021242	297.714247	941.155767	302.826346	980.717569	349.976622
622.489384	180.27069	767.65711	180.073389	957.847843	237.885626	1043.178155	279.276221	1493.316213	394.052183	778.808077	252.550856	860.494177	297.391747	936.766654	301.133224	977.25948	347.557877
617.102746	180.512565	761.671956	180.879638	952.66071	235.466881	1039.079679	276.218449	1486.134028	392.238124	774.684971	253.357104	856.371071	297.069248	932.976056	299.198228	974.865418	345.94538
611.317097	180.996314	756.883833	181.202137	948.537604	233.370635	1034.981203	273.351788	1480.448132	390.424065	770.162855	254.163353	853.711002	297.069248	929.384964	298.23073	971.939343	343.687885
606.129963	181.963812	751.829703	181.524637	943.882484	232.080637	1030.56746	270.676238	1475.959266	388.247194	764.975722	254.808352	850.11991	297.069248	925.394861	297.021357	968.747261	340.94664
601.541345	182.447561	746.376562	182.169635	939.094361	230.62939	1026.153717	267.427355	1471.769658	386.433135	759.655585	255.130851	845.597793	297.391747	922.003274	296.295734	965.555179	337.882896
596.154706	182.689435	741.721443	183.137133	934.040231	229.823142	1022.528142	265.325137	1468.777081	384.256264	755.399475	256.259599	841.341684	297.391747	918.412181	296.053859	962.629103	335.78665
591.366583	183.415059	737.066323	183.943382	928.986101	228.855643	1018.114399	262.649587	1465.784504	382.805017	750.345345	256.420848	837.351581	297.069248	914.222574	295.57011	961.166066	335.141651
586.17945	183.898808	731.746186	184.265881	924.064974	227.888145	1012.59722	260.165147	1463.091185	380.990958	745.424218	257.065847	831.366427	296.424249	910.232471	294.844487	958.639001	334.012904
580.992316	183.898808	727.091066	184.427131	919.010844	226.920647	1008.183476	258.445151	1460.397866	379.176899	739.040054	257.710846	827.376325	296.424249	905.643853	294.118863	953.983881	333.529155
576.004688	183.898808	721.162113	185.235636	914.754734	226.275648	1004.242634	257.489597	1459.200835	377.725652	734.916948	257.872096	823.519225	296.10175	901.993579	293.976964	951.323812	332.239157
570.618049	183.898808	716.773	185.558135	909.700604	226.436898	998.725455	255.196268	1457.928055	376.790425	730.527835	258.194595	819.263116	295.779251	897.870473	294.138214	949.328761	330.304161
566.428442	183.898808	711.71887	186.525633	904.114461	226.598148	993.36591	253.667382	1457.928055	375.822927	724.409678	259.000843	814.933927	295.365197	894.146377	293.815715	947.466713	329.175413
561.241308	184.382557	706.531737	186.686883	899.725348	226.920647	988.006365	253.285161	1458.12756	375.097304	718.894035	259.557937	808.81577	294.0752	890.023271	294.138214	945.072652	327.724166
556.25368	184.382557	701.876617	187.170632	895.336235	227.243147	983.434988	252.329607	1457.928055	373.404182	713.839905	259.880437	804.027646	293.430201	885.634158	294.621963	940.417532	326.111669
551.665062	184.140683	696.95549	187.654381	889.883094	227.726896	978.233076	251.756275	1457.529044	372.678558	708.386765	259.719187	799.90454	293.59145	880.181018	294.944462	937.358453	325.144171
547.076444	183.173184	691.90136	187.81563	885.227975	227.888145	973.031164	251.947386	1457.329539	372.194809	702.401611	260.364186	793.121366	293.268951	875.126888	295.589461	933.900364	324.982921
542.687331	182.689435	687.379244	187.654381	881.104869	228.855643	968.775055	251.756275	1456.332014	371.952935	696.815467	261.170434	788.99826	293.107701	872.067809	296.23446	929.644255	325.144171
537.699702	182.205686	682.591121	188.13813	876.32054	229.881965	964.518945	252.520718	1454.935478	371.71106	691.89434	261.009185	782.082082	292.785202	867.730693	297.295608	925.932267	324.908189
533.7096	180.512565	678.734022	188.29938	871.931427	231.010713	959.632301	252.520718	1452.541416	371.71106	686.308197	259.880437	776.362935	292.785202	865.203628	298.424355	922.474178	325.230688
529.719497	179.786941	673.280881	187.493131	866.478287	232.139461	953.16932	252.711829	1450.147354	372.194809	680.855056	259.719187	769.97877	292.623952	859.617485	299.553103	919.149093	325.230688
525.928899	178.819443	668.891768	187.331881	862.754191	232.46196	948.282676	253.09405	1446.755767	372.194809	675.002906	259.074188	763.195596	292.623952	855.494379	300.359352	916.090014	325.230688
521.539786	177.851945	663.704635	186.525633	857.833065	233.590708	943.553665	253.667382	1443.36418	372.436684	668.884748	258.42919	757.210442	293.107701	850.839259	301.649349	912.498921	325.714437
517.150674	176.884447	658.916512	185.719385	854.108969	235.041955	938.19412	254.240714	1439.374077	372.678558	663.963622	257.461692	752.156312	292.462703	846.051136	301.971848	908.907829	325.714437
513.415929	175.400851	654.927173	185.262365	849.320846	235.848204	935.041446	255.005157	1435.58348	373.162307	658.510481	256.494193	746.703171	292.462703	841.130009	302.616847	905.981754	326.359436
509.425826	174.433353	650.671063	184.778616	844.931733	235.848204	929.966096	255.806126	1430.595851	373.646056	652.924338	255.042946	740.186004	291.172705	836.208882	303.423096	901.326634	327.004434
505.635228	172.740231	645.217923	183.972368	841.074633	236.815702	925.576983	256.934874	1425.408718	373.162307	647.604201	253.430449	732.205798	290.043957	832.61779	303.423096	896.272504	327.649433
501.645126	171.772733	641.62683	183.327369	836.020503	236.815702	921.852887	257.741123	1419.423564	372.436684	642.284064	252.140452	728.481702	288.75396	828.760691	303.906845	891.750388	328.133182
497.854528	169.837737	636.838707	182.037371	831.099377	237.460701	918.660805	258.063622	1413.637915	369.776064	636.69792	250.850454	724.624603	287.141463	823.573557	304.551843	887.095268	327.971933
494.263436	168.628364	632.449594	181.876122	827.375281	238.266949	913.872682	258.86987	1408.251276	366.631695	631.24478	249.882956	718.373442	284.883967	817.322396	304.390594	880.97711	327.971933
490.073828	166.935243	628.459491	181.069873	822.587158	238.105699	909.616572	258.86987	1403.263648	364.938573	625.525633	248.431709	712.541027	283.136381	812.80028	304.551843	875.92298	328.616931
486.682241	165.72587	624.070379	180.102375	818.331048	237.7832	904.961453	259.514869	1399.672556	362.036079	620.338499	247.625461	704.206145	281.201385	807.613147	304.713093	871.001854	327.810683
482.891643	163.548999	619.814269	178.973627	813.010911	237.7832	901.37036	259.998618	1395.482948	359.133585	615.540053	246.391009	699.418022	280.341386	803.224034	305.196842	865.149703	327.810683
479.300551	162.097752	615.558159	178.651128	808.222788	237.62195	897.114251	259.998618	1391.29334	355.747341	610.086912	244.939762	690.728465	279.481388	797.371883	304.874343	860.494583	327.971933
475.509953	161.130254	611.834064	177.68363	803.301661	237.62195	893.124148	260.643617	1387.702248	352.361098	605.298789	243.649764	683.102936	280.341386	791.620418	304.164646	855.30745	327.488183
471.918861	159.679007	608.508978	176.232383	799.178555	237.62195	888.336025	260.804867	1383.113629	347.281733	599.446639	241.231019	675.477406	279.911387	787.364309	303.680897	850.181668	327.158211
468.726779	157.985885	605.378054	175.333276	793.302109	236.626966	883.680905	260.482367	1378.525011	342.444242	594.658515	239.134773	670.866621	279.266388	783.108199	302.552149	845.482214	326.298212
465.534696	155.809015	602.717985	174.849527	788.380983	235.498218	879.025785	260.804867	1372.938868	338.57425	590.402406	237.361026	666.078498	279.696388	778.054069	302.229649	840.162077	325.223214
462.542119	153.874018	599.658907	174.204529	783.858866	235.659467	874.769676	260.643617	1368.150744	333.494885	585.747286	235.58728	659.871671	280.341386	772.334922	300.939652	835.72863	323.933217
459.948553	152.422771	596.732831	173.075781	779.33675	235.175718	869.848549	260.482367	1363.163116	329.141143	581.22517	233.491034	654.019521	280.126387	766.881782	300.133403	828.812452	321.353222
457.354986	151.455273	593.540749	170.657036	774.415623	234.20822	865.326433	260.159868	1357.177962	325.7549	576.836057	231.233538	649.054059	279.911387	762.093658	299.327155	824.037792	321.11046
454.362409	151.213398	590.880681	169.367038	770.691527	233.563221	861.33633	260.159868	1352.589344	322.126782	574.175988	229.621041	644.088598	279.911387	756.773521	298.843406	818.717655	320.626711
451.170327	151.455273	588.486619	168.39954	767.499445	233.079472	857.086201	259.488297	1346.803695	319.224288	571.249913	228.814793	641.352298	280.139271	751.453385	297.714658	812.998508	320.465462
449.175276	152.664646	586.225561	167.593292	764.041356	231.950725	853.362106	259.488297	1342.414582	318.014915	568.855851	228.008545	636.165164	278.688024	747.463282	296.102161	807.146358	321.27171
446.382204	154.599642	583.964503	167.432042	761.115281	231.305726	849.904017	259.004548	1337.175131	317.418808	566.195783	227.363546	633.239089	279.171773	744.67021	294.812164	800.895197	320.949211
444.586657	154.599642	582.235458	167.432042	758.322209	230.660727	846.445928	258.682048	1331.189977	317.176934	563.934725	227.041047	631.377041	279.171773	741.079118	293.522166	794.644036	321.43296
442.192596	155.083391	580.37341	167.593292	755.130127	229.37073	843.519852	257.8758	1325.005318	317.902557	562.072677	226.879797	630.18001	279.333022	738.153042	292.554668	788.924889	321.755459
440.79606	155.325265	578.910373	167.270792	752.337055	228.886981	840.593777	257.553301	1319.818184	317.902557	560.210629	226.879797	628.184959	279.816771	734.827957	291.74842	784.003762	322.400458
439.599029	155.56714	577.713342	167.270792	750.475007	228.403232	837.534698	256.908302	1313.633525	318.144432	558.215578	226.718547	626.189907	279.978021	731.635875	290.942171	776.688574	323.206706
439.000514	155.56714	577.447335	167.270792	750.075997	228.080732	837.002685	256.747052	1313.03501	318.144432	557.816567	226.557297	625.52489	279.978021	731.236864	290.780922	776.289564	323.367956
