# Supplementary material for: Speed‐dependent locomotor patterns during steady swimming in a demersal shark
Source: J Fish Biol. 2025 Apr 3;107(2):394–405. doi: 10.1111/jfb.70043 (PMC12360134; doi:10.1111/jfb.70043)
Supplement: Supplementary file 1 — Data S1. Supporting Information. [file JFB-107-394-s001.zip › scanicula_steady_swimming-main/angles/2Dcoords_lateral_catshark11_2BL_seq1_150623.csv]

pt1_cam2_X	pt1_cam2_Y	pt2_cam2_X	pt2_cam2_Y	pt3_cam2_X	pt3_cam2_Y	pt4_cam2_X	pt4_cam2_Y	pt5_cam2_X	pt5_cam2_Y	pt6_cam2_X	pt6_cam2_Y	pt8_cam2_X	pt8_cam2_Y	pt10_cam2_X	pt10_cam2_Y	pt12_cam2_X	pt12_cam2_Y
532.880237	347.715159	677.201142	396.775956	837.654073	497.851436	922.74723	550.609496	1288.460456	731.867246	653.481645	450.240714	681.574215	501.966881	807.489849	555.576798	833.659567	593.096803
531.106858	346.425162	675.405595	396.534081	835.858526	496.883938	921.293831	549.949061	1281.876787	725.699446	651.885604	449.810715	681.973225	504.385626	805.095787	554.851174	833.460062	591.645556
528.978803	345.135164	673.606756	395.785703	834.562958	496.745535	919.897295	549.465312	1276.490148	722.071328	649.971992	449.0939	682.372235	505.353124	803.100736	554.6093	832.662042	591.161807
527.028086	344.060166	672.143718	395.140704	833.498931	496.530536	918.301254	548.255939	1269.307964	714.089468	648.435064	448.807234	682.771246	507.529995	801.7042	554.851174	831.066001	593.096803
525.254707	342.555169	670.946687	394.495705	832.080227	496.530536	916.106697	547.530316	1263.622067	702.116679	646.661685	448.233901	681.973225	507.529995	800.108159	554.851174	831.066001	593.338678
523.30399	340.620173	669.350646	393.850707	830.129511	496.315536	914.667272	547.34419	1260.62949	692.320761	644.494202	447.302961	680.377184	508.255619	798.711623	555.093049	830.26798	594.064301
520.998598	338.900176	667.355595	393.044458	828.533469	496.315536	913.313625	546.320943	1259.731717	685.064525	643.075498	446.538518	678.980648	508.981242	797.315087	555.093049	828.671939	594.306176
518.515867	334.815184	665.360544	391.754461	827.114766	495.885537	911.917089	545.353445	1259.432459	677.445478	641.183894	445.582964	677.983122	510.916238	795.719046	554.851174	827.674413	594.306176
516.210474	330.945192	662.567472	390.303214	824.632036	495.025539	910.121543	544.385947	1259.432459	673.091736	639.449924	444.818521	677.185102	510.674364	793.9235	553.883676	826.676888	594.306176
514.614433	327.720198	660.306413	388.368217	822.326643	494.59554	908.325997	543.176574	1262.724294	671.640489	637.400686	442.716303	676.187576	511.641862	792.127954	553.399927	825.679362	594.548051
512.309041	324.710204	658.311362	386.91697	820.02125	494.16554	905.532925	542.209076	1266.315387	668.737995	635.351448	440.996307	674.990545	510.916238	790.332407	552.916178	824.482331	594.064301
509.82631	321.70021	656.715321	385.143224	818.247871	493.735541	903.936884	541.241578	1272.300541	668.012371	632.514042	438.702978	673.99302	508.981242	788.337356	551.706805	822.686785	593.338678
507.166242	318.045217	654.188256	383.530727	815.233127	492.230544	902.141338	540.032205	1280.679756	665.109877	629.676635	436.60076	672.197473	505.836873	786.1428	550.255558	820.891239	592.37118
504.683511	314.820223	651.794194	381.595731	812.927735	491.370546	900.545297	539.548456	1289.058972	662.570194	627.627397	434.498542	670.401927	502.934379	783.948243	550.013684	818.696682	591.887431
502.732794	312.885227	648.469109	379.176985	810.090328	490.080548	897.55272	538.339084	1296.540414	661.844571	626.05106	432.778545	669.005391	500.757508	781.753687	548.804311	816.901136	591.161807
499.540712	309.875233	645.543034	375.951992	807.075584	487.930553	894.360638	537.61346	1304.021857	659.6677	623.371288	430.102995	667.808361	497.855014	778.561605	547.111189	815.10559	590.194309
496.525968	306.650239	642.084945	373.371997	804.415516	487.070554	889.373009	534.95284	1312.101815	658.579264	619.588079	427.427444	665.414299	493.985021	775.768533	545.659942	812.512023	588.984936
494.575251	303.855245	639.291873	370.147003	800.868758	485.350558	884.784391	533.017844	1320.48103	657.853641	617.06594	424.943005	663.020237	490.356903	772.57645	544.208695	810.716477	588.259313
491.737845	300.845251	636.232794	368.212007	798.208689	483.630561	881.592309	531.566597	1326.466184	658.216453	613.755633	421.885233	659.429145	483.826291	769.184863	542.273699	808.521921	587.291815
489.60979	298.480255	633.040712	365.309512	794.839269	481.910564	878.799237	530.11535	1332.152081	659.6677	611.07586	419.974125	656.436568	478.263177	767.389317	541.064326	806.327364	585.840568
486.595046	295.470261	630.24764	362.084519	792.711214	480.190568	875.607155	528.422228	1336.341689	660.756135	608.868989	417.298575	654.042506	474.15131	764.596245	539.371204	804.930828	584.38932
484.559429	293.046756	627.321565	358.859525	788.987119	477.825572	872.415073	526.487232	1338.73575	661.844571	605.08578	413.28525	651.648445	471.248816	762.002678	537.436208	802.337261	582.454324
481.965863	290.628011	624.129483	355.150782	785.972374	475.675576	868.02596	525.035985	1338.73575	665.109877	601.302572	409.654146	646.461311	467.136949	758.611091	535.501212	799.145179	580.277453
479.172791	288.209265	621.336411	351.44204	783.489644	474.385579	865.232888	523.100989	1340.531296	668.737995	598.938066	406.596374	639.877642	461.815709	756.017524	532.598718	796.950623	578.100583
476.778729	286.999893	618.855577	349.0143	781.006913	472.880582	861.242785	521.165992	1340.232039	673.091736	595.785393	403.347491	635.688034	457.945717	753.224453	530.905596	795.155077	576.407461
474.185162	285.306771	616.062505	346.595555	778.346845	470.515587	858.250208	519.472871	1340.830554	679.98516	590.898748	399.907498	630.899911	453.83385	748.635834	527.519353	792.761015	573.504967
470.99308	283.1299	612.604416	343.854311	776.21879	468.58059	855.457137	517.054125	1340.830554	684.338902	587.746075	397.040837	627.308818	448.51261	745.044742	525.584356	789.768438	570.602472
468.399514	281.678653	609.545337	341.274316	774.090735	466.860594	853.26258	515.361004	1338.436492	690.869514	584.1205	393.791954	623.119211	443.433245	741.254144	522.923737	787.972892	569.151225
466.603967	279.985531	606.885269	338.049322	771.785343	464.065599	851.068024	513.426007	1336.341689	696.674503	580.022024	390.351961	618.929603	438.837629	737.862557	520.504991	785.379325	566.248731
464.010401	277.566786	604.092197	336.436825	769.125274	461.700604	848.474457	511.249137	1333.049854	701.753868	577.284576	388.049075	616.136531	435.451386	734.86998	518.328121	783.184769	564.797484
462.214854	275.873665	601.964142	334.01808	766.287868	459.120609	845.88089	509.072266	1328.860246	704.656362	573.341897	385.410832	612.545438	431.581393	731.677898	515.909375	780.790707	562.620613
459.820793	274.664292	598.77206	331.276835	763.450461	456.755613	842.489303	506.653521	1323.17435	706.470421	569.263126	382.615837	606.959295	426.502028	729.283836	513.006881	777.598625	560.443742
457.626236	272.729296	595.978988	329.503089	759.549028	453.100621	839.696231	503.992901	1317.189196	709.372915	566.071044	380.465842	603.168697	422.148287	726.291259	510.588136	775.404068	558.75062
456.030195	271.761798	592.653903	327.406843	756.534283	451.165624	837.900685	501.81603	1311.204042	710.824162	561.992272	377.455847	598.394919	418.281231	723.298682	507.685641	770.41644	554.880628
454.633659	270.552425	589.860831	324.504348	752.987526	447.725631	836.105139	499.639159	1304.91963	713.363845	558.80019	375.090852	594.604322	416.588109	719.70759	505.025022	767.024853	552.945632
453.636134	269.826801	586.934755	322.408102	750.150119	444.070638	832.913056	496.49479	1299.832249	718.44321	555.608108	372.510857	588.619168	412.718117	716.914518	501.880653	762.23673	550.768761
451.641082	268.375554	584.40769	320.311857	745.361996	441.060644	829.920479	493.834171	1296.839672	719.894457	551.884012	370.145862	582.434508	409.815623	712.72491	498.736284	756.05207	548.350016
450.045041	267.408056	581.348612	317.248112	741.105886	436.330653	827.326913	491.173551	1293.547837	722.071328	549.046606	367.565867	577.84589	407.396877	708.136292	494.624417	750.465927	546.656894
447.850485	265.714934	578.688543	314.990617	738.26848	432.89066	824.533841	488.512931	1289.35823	724.61101	546.209199	364.985872	572.060241	403.768759	702.949159	490.754424	745.278793	544.480023
446.054939	264.505562	576.294482	312.894371	734.367046	429.665666	822.738295	485.852311	1287.263426	724.248199	543.371793	362.620876	566.673603	401.350014	699.158561	486.642557	739.692649	541.819404
444.259392	263.538064	574.166427	310.798125	730.642951	425.795674	820.743243	482.949817	1283.971591	723.522575	541.0664	361.115879	563.282016	400.62439	694.769448	482.772565	734.705021	537.949411
442.264341	262.328691	572.038372	309.185628	728.514896	422.140681	818.349182	479.321699	1280.679756	722.071328	538.406332	358.750884	561.486469	399.415018	691.776871	479.386322	730.116403	534.805042
440.468795	261.119318	570.309328	307.573131	724.613462	418.485688	815.95512	476.661079	1276.190891	718.806022	537.342304	356.815888	557.895377	396.270649	688.983799	475.274455	724.330754	529.483803
438.872754	260.15182	567.782263	305.799385	721.776056	414.830695	812.164523	473.032961	1270.804252	714.815092	535.391588	354.880892	556.099831	394.093778	684.794192	471.404462	718.812123	523.460662
437.077208	258.942448	566.186222	304.025638	718.229298	410.745703	808.57343	468.437345	1265.417614	709.735727	533.972884	352.945895	554.703295	391.916907	681.003594	468.018219	713.846662	518.085673
435.481167	257.974949	564.324174	302.413141	715.037216	407.30571	805.580853	466.0186	1259.731717	704.656362	532.731519	351.440898	554.304285	390.223786	677.212997	463.906352	708.526525	513.355682
433.885125	256.765577	562.861136	300.961894	712.377147	404.295716	801.989761	462.390482	1254.045821	699.939809	531.135478	349.505902	553.705769	388.046915	673.621904	460.520108	704.093077	508.840691
431.690569	255.31433	560.600078	299.349397	709.717079	401.500721	798.997184	458.52049	1248.060667	694.13482	529.716775	348.215905	552.508738	385.144421	669.831307	456.650116	699.836968	504.1107
428.498487	253.379333	558.472023	297.89815	707.589024	398.920726	795.206586	454.892372	1241.476997	688.329831	528.120734	346.495908	552.508738	383.451299	667.143705	453.73592	696.644886	499.810708
426.902446	252.169961	557.274992	296.930652	706.524997	397.845729	793.01203	451.989877	1236.988132	685.064525	527.234044	345.20591	552.309233	382.241926	665.547663	451.800924	695.048845	496.800714
