# Supplementary material for: Speed‐dependent locomotor patterns during steady swimming in a demersal shark
Source: J Fish Biol. 2025 Apr 3;107(2):394–405. doi: 10.1111/jfb.70043 (PMC12360134; doi:10.1111/jfb.70043)
Supplement: Supplementary file 1 — Data S1. Supporting Information. [file JFB-107-394-s001.zip › scanicula_steady_swimming-main/angles/2Dcoords_lateral_catshark11_3BL_seq1_150623.csv]

pt1_cam2_X	pt1_cam2_Y	pt2_cam2_X	pt2_cam2_Y	pt3_cam2_X	pt3_cam2_Y	pt4_cam2_X	pt4_cam2_Y	pt5_cam2_X	pt5_cam2_Y	pt6_cam2_X	pt6_cam2_Y	pt8_cam2_X	pt8_cam2_Y	pt10_cam2_X	pt10_cam2_Y	pt12_cam2_X	pt12_cam2_Y
602.360034	427.306777	735.8281	459.521839	907.708419	555.655882	986.152521	604.941256	1434.240107	745.311473	732.931205	522.795791	774.076032	566.540563	878.462148	611.869463	922.713363	652.082456
600.364983	425.129906	732.657681	457.387489	905.403026	554.150885	984.55648	602.764385	1428.254953	741.320543	729.561785	521.075795	772.280486	563.396194	875.270066	609.934467	920.718311	650.631209
597.771416	422.711161	729.776383	455.701176	902.742958	552.215889	983.159944	601.071263	1422.269799	736.60399	726.369703	518.2808	768.489888	560.009951	873.07551	608.48322	919.12227	649.421836
595.97587	420.050541	726.406963	453.766179	899.905552	550.710892	981.164893	599.136267	1417.182418	732.975872	723.886972	516.990802	766.295332	558.074955	870.880953	606.548223	916.927714	647.48684
594.180324	418.357419	723.214881	452.476182	897.600159	549.420894	979.369346	596.233773	1414.189841	729.347754	720.340215	513.765809	764.499786	555.65621	869.284912	604.371353	915.730683	646.519342
590.788736	415.21305	720.554813	450.971185	895.82678	548.130897	977.374295	593.573153	1413.890583	729.710566	716.793457	511.830813	761.108198	552.753715	866.89085	601.952607	915.132168	645.793718
588.19517	413.036179	717.185393	448.606189	893.344049	546.4109	974.780728	590.428784	1416.284645	731.524625	713.95605	509.680817	758.714137	549.367472	864.895799	599.533862	914.334147	644.584345
585.601603	410.859309	714.170649	446.456194	890.329305	544.475904	971.987656	588.735662	1418.678707	734.427119	711.118644	507.530821	755.921065	544.771856	861.903222	598.082615	911.74058	641.439977
582.808531	409.408062	710.446553	444.306198	887.137223	542.110909	969.992605	586.075043	1421.072768	736.241178	707.749224	505.165826	752.329972	540.418114	858.910645	595.421995	910.144539	638.779357
579.217439	407.956814	707.963822	442.371202	883.945141	539.530914	967.199533	583.898172	1422.569057	737.692425	704.379804	503.230829	749.736406	537.999369	855.718563	593.00325	907.750478	636.118737
577.222387	406.505567	705.126416	440.221206	881.107735	537.595917	964.605966	582.20505	1424.065345	739.143672	700.301032	500.650834	746.743829	537.031871	853.324501	590.584504	905.156911	631.523121
575.426841	405.779944	702.28901	438.931208	878.97968	535.660921	961.812895	580.028179	1424.963118	740.957731	696.222261	498.070839	743.36603	536.685632	849.533904	587.923885	902.762849	628.378752
573.03278	405.538069	699.983617	437.426211	875.255584	533.080926	959.618338	577.609434	1424.963118	743.497414	692.143489	496.135843	739.819272	536.685632	845.942811	586.230763	899.371262	625.234383
569.840697	404.812446	696.968873	435.491215	871.886164	530.500931	958.022297	576.158187	1424.364603	746.399908	688.774069	494.200847	736.804528	535.825633	842.750729	584.295767	895.181654	621.364391
567.247131	403.603073	694.840818	433.771218	868.87142	528.995934	956.426256	574.465065	1422.868314	750.390838	686.468676	492.69585	733.080432	535.395634	840.157163	582.602645	892.987098	618.945645
565.65109	401.909951	693.422115	432.481221	865.679337	526.845938	954.431205	573.255693	1420.77351	752.567709	683.808608	490.975853	729.533674	535.825633	837.164586	580.667649	891.191552	617.010649
564.454059	398.765582	692.180749	431.191223	863.728621	524.910942	952.835164	572.288194	1418.080191	755.833015	682.921918	489.470856	725.986916	534.320636	834.371514	578.490778	888.79749	614.833779
564.254554	395.621213	691.471398	429.471227	861.600566	523.190946	951.638133	569.627575	1414.189841	755.833015	681.680553	487.53586	720.312103	533.030639	831.977452	576.313907	885.006892	612.415033
563.057523	392.718719	690.762046	428.396229	860.004525	521.255949	950.441102	568.418202	1410.598749	755.107391	680.793864	485.815863	714.814629	533.460638	829.58339	573.653288	880.019264	608.061292
562.059997	390.299974	690.052695	427.106231	858.231146	518.890954	948.845061	566.72508	1405.810625	751.116461	679.020485	483.665868	707.898451	534.105637	826.790319	571.476417	876.827182	604.675048
561.660987	388.123103	689.343343	425.816234	856.635105	516.740958	947.24902	564.790084	1402.518791	747.125532	677.424444	481.300872	705.845276	533.645628	825.593288	569.299546	873.834605	600.563181
561.261977	385.704358	687.569964	423.881238	855.571077	514.160963	945.253968	563.822586	1401.920275	744.223037	676.00574	479.580876	703.850225	533.161878	823.598236	567.848299	871.241038	598.144436
561.461482	382.07624	686.328599	422.59124	854.152374	512.225967	943.458422	562.371339	1401.022502	742.408978	674.409699	477.645879	702.453689	532.920004	822.2017	565.913303	869.445492	595.725691
562.059997	378.206247	685.264571	421.301243	853.088347	510.50597	942.261391	560.678217	1401.32176	740.232108	672.813658	476.355882	699.660617	530.259384	821.204175	564.220181	868.048956	593.306946
562.259502	375.061879	684.023206	420.226245	850.960292	508.355974	940.066835	558.743221	1400.723244	738.418049	671.040279	474.420886	697.06705	527.840639	820.406154	563.252683	866.452915	590.162577
562.204784	371.886055	683.491192	418.506248	849.364251	507.065977	938.470794	556.808225	1400.723244	739.506484	669.798914	472.700889	693.475958	525.421894	819.408629	562.04331	863.859348	587.018208
562.782187	369.734978	682.427165	417.216251	847.590872	505.77598	936.675248	555.115103	1400.423987	739.143672	668.734887	470.765893	692.877443	523.970646	818.012093	560.592063	862.263307	585.083212
563.018637	367.154983	681.895151	415.496254	845.994831	504.915981	934.879702	553.90573	1400.723244	739.143672	667.316183	468.185898	691.081896	521.793776	816.815062	559.866439	862.063802	584.599463
563.255088	366.008318	681.717813	413.346258	844.39879	504.270982	933.28366	552.696358	1400.124729	739.506484	666.429494	466.250902	689.28635	519.37503	816.216546	559.38269	861.465287	583.873839
563.255088	364.861654	681.717813	411.411262	843.689438	503.410984	931.089104	551.486985	1399.526214	739.506484	665.720142	463.455907	687.690309	517.19816	815.219021	558.657067	860.667266	583.39009
563.727989	363.428323	682.28001	409.31117	842.980087	502.765985	929.094053	550.761362	1398.927698	739.143672	665.188129	461.95091	685.695258	515.263163	814.221495	557.931443	859.27073	582.664466
563.727989	361.708327	682.989361	407.806173	842.625411	502.550986	928.495537	550.035738	1398.329183	739.506484	665.010791	460.660913	685.296247	514.53754	813.423475	557.447694	857.275679	582.906341
563.727989	359.128332	684.053389	405.871177	841.916059	502.120987	928.296032	550.035738	1396.234379	738.78086	664.833453	459.155915	684.697732	513.086293	812.226444	556.963945	854.083597	583.631964
564.43734	356.835003	685.117416	404.36618	841.561384	501.905987	927.697517	549.793863	1394.438833	738.418049	664.656115	457.435919	684.298722	511.635045	811.627928	556.480196	853.884091	585.325086
565.146692	354.255008	685.826768	402.431183	841.384046	501.690988	927.099001	549.793863	1393.840317	738.418049	664.478777	455.930922	683.899711	509.941924	810.829908	555.996447	853.086071	587.018208
