# Supplementary material for: Speed‐dependent locomotor patterns during steady swimming in a demersal shark
Source: J Fish Biol. 2025 Apr 3;107(2):394–405. doi: 10.1111/jfb.70043 (PMC12360134; doi:10.1111/jfb.70043)
Supplement: Supplementary file 1 — Data S1. Supporting Information. [file JFB-107-394-s001.zip › scanicula_steady_swimming-main/angles/2Dcoords_lateral_catshark11_4BL_seq2_150623.csv]

pt1_cam2_X	pt1_cam2_Y	pt2_cam2_X	pt2_cam2_Y	pt3_cam2_X	pt3_cam2_Y	pt4_cam2_X	pt4_cam2_Y	pt5_cam2_X	pt5_cam2_Y	pt6_cam2_X	pt6_cam2_Y	pt8_cam2_X	pt8_cam2_Y	pt10_cam2_X	pt10_cam2_Y	pt12_cam2_X	pt12_cam2_Y
499.415255	345.239692	676.490171	372.174252	844.885744	443.281231	934.156532	480.575024	1371.715884	634.245201	664.099293	425.26687	747.735624	464.867296	839.695231	503.808099	898.095858	540.789895
497.941082	344.443718	674.876579	371.721054	841.836062	442.361955	932.848756	479.669017	1366.927761	634.003327	662.902262	424.541246	746.292348	465.299192	836.902159	503.32435	893.50724	539.338648
496.544546	343.959969	672.216511	371.506054	838.909987	440.749458	932.475106	478.083506	1361.541122	635.212699	661.705231	423.815623	744.097792	466.024816	835.106613	502.8406	887.522086	538.129275
494.749	343.47622	671.152484	370.646056	836.914935	440.10446	931.727805	476.950998	1354.757948	636.180197	661.106716	423.573748	742.302246	467.234189	832.712552	501.873102	883.531983	536.194279
492.554444	342.992471	670.088456	370.431057	833.98886	439.620711	929.485904	475.591988	1348.174278	636.422072	660.10919	422.848124	740.90571	466.992314	830.31849	500.905604	881.137922	535.468655
491.157908	342.508722	668.847091	370.001057	831.594799	438.653212	926.683527	474.006477	1341.391104	634.003327	659.111665	422.364375	739.509174	466.992314	828.123934	499.938106	877.945839	534.501157
489.362362	341.783099	667.783064	369.571058	829.599747	438.008214	923.881151	473.10047	1334.009414	633.035828	658.114139	421.638752	738.511648	467.717938	825.530367	500.179981	874.953262	534.017408
487.766321	341.29935	666.187022	369.141059	827.737699	437.524465	922.38655	472.420965	1326.627724	630.858958	656.917108	420.187505	737.314617	467.717938	823.33581	500.179981	871.960685	534.501157
486.253839	340.333172	664.413643	368.066061	825.476641	436.879466	921.265599	471.967962	1320.243559	626.263342	655.720077	419.703756	736.117587	467.234189	821.939274	500.179981	869.167614	533.533659
484.524795	339.688174	662.99494	367.421062	823.614593	436.556967	919.584173	471.967962	1314.258405	620.216478	654.523046	419.220006	735.718576	467.234189	819.944223	500.179981	866.973057	533.775534
482.79575	339.043175	661.398899	366.776064	822.018552	436.073217	918.089572	471.741461	1309.071272	611.267121	652.7275	418.010634	734.122535	466.750439	818.148677	500.179981	865.576521	534.743032
481.465716	338.236926	660.51221	366.131065	820.555515	435.750718	914.913546	471.514959	1304.482654	601.108391	651.330964	417.28501	731.728474	465.299192	816.951646	500.179981	864.37949	534.501157
479.470665	337.430678	659.093507	365.486066	818.959473	435.266969	910.803393	471.288457	1303.884138	589.498413	649.734923	416.317512	729.932927	464.331694	815.95412	499.938106	862.384439	535.226781
477.74162	336.62443	657.852141	365.056067	817.762443	434.62197	908.001016	470.835454	1306.876715	580.79093	647.939377	415.591889	726.94035	462.396698	815.754615	499.696232	860.189883	536.194279
475.879573	336.14068	656.965452	364.411068	817.097426	433.976972	905.385465	470.382451	1312.063849	575.469691	646.742346	414.382516	723.548763	459.494204	815.1561	498.486859	858.394336	536.194279
474.017525	335.495682	655.546749	363.33607	816.299405	433.009473	903.330389	469.929448	1318.647518	572.083447	644.54779	412.931269	720.157176	456.349835	814.75709	497.519361	857.396811	536.194279
472.554487	334.850683	654.128045	362.261073	814.836367	432.364475	901.088487	468.570438	1325.630198	569.664702	641.754718	410.996273	717.164599	452.479842	814.158574	496.793737	856.399285	535.71053
470.293429	333.721935	652.709342	361.401074	814.17135	431.558226	898.286111	466.758425	1333.610403	567.971581	638.363131	410.028774	715.568558	450.302972	813.161049	495.584365	855.80077	534.501157
468.032371	332.109438	651.113301	360.111077	813.37333	430.429479	896.604685	465.625917	1342.189124	567.729706	635.969069	408.577527	713.972517	447.884226	812.562533	495.100616	854.803244	532.808035
465.771312	331.14194	649.162584	359.251078	812.442306	429.78448	895.110084	464.946412	1351.565865	567.729706	633.575007	407.12628	711.77796	445.223606	811.764513	494.374992	854.404234	530.631165
463.776261	330.013192	647.743881	358.821079	811.378278	429.300731	893.615483	464.040406	1359.945081	568.45533	630.18342	406.400657	710.97994	444.014234	811.165997	493.165619	854.204729	529.663667
461.648206	328.884445	646.325178	358.176081	810.447254	428.171983	892.494532	462.907898	1367.925286	570.148451	626.991338	404.949409	708.984888	442.321112	810.567482	491.956247	854.005223	528.938043
459.786158	327.110698	644.729137	357.101083	809.649234	427.365734	891.373582	461.77539	1374.109946	573.050946	624.796782	404.223786	704.994786	440.144241	809.769461	490.746874	853.207203	527.244921
457.791107	326.1432	643.133096	356.026085	808.71821	426.236987	890.626281	460.869383	1378.499058	576.920938	622.40272	402.28879	701.403693	438.209245	808.771936	489.779376	853.007698	524.826176
455.663052	325.175702	642.069069	355.166086	807.521179	425.108239	890.252631	460.189878	1382.688666	582.000303	620.208163	401.321291	699.807652	436.274249	807.574905	488.328129	853.007698	523.858678
453.268991	323.885704	640.650365	354.521088	805.792135	423.979491	890.065806	459.510373	1386.080254	586.11217	617.415092	399.870044	698.012106	435.064876	805.779359	487.118756	852.808193	521.681807
450.874929	322.595707	639.054324	353.661089	804.595104	422.366994	890.252631	458.830869	1388.873325	589.740288	615.02103	398.660672	694.620519	433.613629	804.582328	485.18376	852.608687	519.263062
448.746874	321.466959	637.103607	352.801091	802.999063	420.915747	889.878981	457.69836	1389.072831	590.465912	612.427463	397.451299	691.029426	431.436758	802.188266	483.490638	852.608687	517.086191
446.61882	320.176962	635.862242	352.371092	801.137015	419.786999	889.692156	456.339351	1387.077779	589.256539	609.634391	396.241926	684.844767	428.534264	800.592225	481.797517	852.409182	512.974324
444.224758	318.564465	634.975553	351.726093	799.806981	418.819501	889.318506	455.659846	1383.686192	587.321543	607.040825	395.758177	679.857139	427.083017	799.195689	480.830018	852.409182	510.313704
442.495713	316.951968	633.556849	351.511094	796.880905	417.045755	889.505331	454.300836	1380.0951	585.628421	604.447258	394.30693	675.667531	425.148021	797.400143	479.378771	852.010172	507.894959
440.766669	315.178221	632.138146	350.866095	794.885854	416.078257	889.505331	453.39483	1375.705987	585.144672	602.252701	393.823181	671.677428	423.454899	794.607071	477.927524	851.411657	506.927461
439.303631	312.436977	630.896781	350.436096	792.358789	414.627009	888.944855	451.582817	1371.117369	586.837794	600.058145	393.097558	667.487821	421.761777	792.412515	476.718151	849.416605	508.620583
437.973597	310.98573	629.832754	349.576097	790.762748	413.498262	888.197555	450.67681	1368.523802	589.256539	597.664083	392.130059	664.792795	421.057469	790.217958	475.508779	846.424028	510.797453
436.244553	309.211983	628.591388	349.146098	788.368686	412.047014	888.01073	449.997306	1364.932709	592.400908	595.270022	391.404436	660.004672	423.959963	788.422412	474.541281	845.027492	512.006826
435.047522	307.921986	627.350023	348.2861	786.506638	410.918267	886.889779	447.958791	1361.341617	593.368406	593.673981	390.920687	655.017044	424.201837	786.227855	472.606284	841.4364	512.974324
433.850491	305.50324	625.753982	347.211102	784.511587	408.98327	885.768828	447.052785	1357.152009	595.061528	592.277445	389.953189	649.4309	423.959963	784.232804	471.155037	837.246792	513.458073
432.121447	303.729494	624.512617	346.351104	782.782543	407.854523	885.395178	445.920276	1352.363886	595.787151	590.481899	388.743816	645.041787	424.201837	782.038248	469.461916	833.057184	513.458073
