# Supplementary material for: Speed‐dependent locomotor patterns during steady swimming in a demersal shark
Source: J Fish Biol. 2025 Apr 3;107(2):394–405. doi: 10.1111/jfb.70043 (PMC12360134; doi:10.1111/jfb.70043)
Supplement: Supplementary file 1 — Data S1. Supporting Information. [file JFB-107-394-s001.zip › scanicula_steady_swimming-main/angles/2Dcoords_lateral_catshark11_5BL_seq1_150623.csv]

pt1_cam2_X	pt1_cam2_Y	pt2_cam2_X	pt2_cam2_Y	pt3_cam2_X	pt3_cam2_Y	pt4_cam2_X	pt4_cam2_Y	pt5_cam2_X	pt5_cam2_Y	pt6_cam2_X	pt6_cam2_Y	pt8_cam2_X	pt8_cam2_Y	pt10_cam2_X	pt10_cam2_Y	pt12_cam2_X	pt12_cam2_Y
722.081689	564.025408	880.209189	567.693086	1054.213343	631.526786	1140.974833	669.613315	1568.270321	840.215774	883.91684	632.836935	962.736425	671.765569	1031.566813	690.870286	1084.590845	725.700218
721.882184	566.686028	881.40622	568.176835	1056.208394	631.526786	1142.77038	668.645817	1562.883682	824.252055	884.885088	634.140642	965.396493	672.625567	1033.694868	690.870286	1089.20163	725.485218
722.480699	569.346648	882.403746	570.59558	1059.400476	631.284912	1144.765431	667.436444	1563.482198	805.748654	885.062426	636.290638	969.652603	673.485565	1037.596302	691.300285	1093.812415	725.485218
723.725865	572.073433	883.201766	572.530576	1061.771237	632.041928	1144.964936	666.710821	1567.372548	796.315547	885.062426	637.795635	969.120589	677.355558	1040.611046	691.300285	1098.068525	725.485218
724.328571	574.486147	882.802756	573.498074	1064.431305	631.719428	1146.560977	665.259573	1574.85399	790.510558	883.821061	639.515632	967.524548	681.010551	1043.093777	691.515284	1102.67931	724.840219
724.151233	576.851142	882.359802	573.977059	1066.825367	631.880678	1148.157018	663.082703	1585.028752	786.156817	883.466385	641.020629	964.864479	685.310542	1045.044494	691.730284	1105.694054	725.485218
724.505909	579.216137	881.561781	574.783308	1068.953422	631.719428	1148.356523	661.87333	1597.298318	783.617134	882.757033	642.310626	961.672397	687.460538	1046.463197	692.160283	1108.708798	724.62522
723.796558	582.011132	880.36475	575.428307	1070.283456	631.880678	1149.553554	660.663957	1606.575307	782.528699	882.047682	643.600624	960.963046	688.105537	1048.945927	691.945283	1110.30484	723.765221
723.796558	583.731129	879.699733	576.557054	1071.21448	631.880678	1151.947616	660.422083	1614.954522	785.431193	881.515668	643.600624	959.544342	687.890537	1050.187293	692.160283	1111.900881	723.120223
724.151233	585.451125	879.16772	577.363303	1071.081477	631.396929	1153.743162	660.422083	1623.03448	789.422123	881.515668	643.385624	958.302977	687.245539	1048.945927	691.730284	1112.78757	721.830225
723.264544	586.956122	878.635706	578.6533	1070.682466	631.558179	1154.940193	660.905832	1629.917407	792.324617	881.33833	644.030623	958.302977	687.030539	1047.172548	691.085285	1113.67426	720.110228
721.845841	588.676119	878.236696	579.782048	1070.017449	631.558179	1155.937718	660.905832	1634.107015	787.970876	880.983654	644.245623	957.593626	686.170541	1045.044494	690.870286	1112.964908	717.530233
720.959151	589.321118	877.039665	580.588296	1068.421408	631.235679	1156.336729	660.905832	1635.304046	779.626205	880.806316	645.105621	958.302977	684.665544	1043.093777	690.870286	1111.191529	715.380238
720.072462	589.536117	876.773658	581.878294	1067.224377	631.235679	1156.137223	660.422083	1630.216665	768.741851	880.806316	645.53562	960.076356	682.300548	1041.14306	690.655286	1108.886136	715.380238
718.831096	589.966116	876.374648	582.684542	1065.628336	631.235679	1153.743162	660.180208	1627.224088	763.662486	880.45164	646.180619	960.785708	680.795551	1039.724357	690.655286	1104.807365	716.670235
718.299083	588.461119	875.576627	583.65204	1064.564309	631.07443	1152.147121	658.487087	1626.326315	761.848427	879.387613	647.255617	960.253694	679.935553	1038.660329	690.655286	1101.79262	719.25023
717.412393	587.386122	874.91161	584.458289	1064.298302	631.235679	1150.750585	658.003338	1626.625572	760.034368	878.855599	648.115615	957.948301	682.300548	1038.837667	690.870286	1099.664566	721.615226
717.589731	586.741123	874.5126	585.103288	1065.628336	630.91318	1151.149595	658.003338	1626.625572	758.583121	878.146248	648.760614	954.756219	686.170541	1039.015005	690.655286	1098.245863	723.550222
718.299083	586.096124	874.778607	585.587037	1065.894343	630.75193	1150.750585	657.761463	1624.830026	757.131874	878.678262	648.975613	952.805502	688.750536	1040.079032	690.655286	1097.359173	725.915217
718.831096	585.021126	875.443624	586.070786	1066.825367	630.75193	1151.947616	658.003338	1622.136707	756.769062	878.855599	649.835612	952.096151	691.975529	1040.433708	690.440286	1096.827159	725.915217
720.072462	584.806127	876.507651	586.554535	1067.490384	630.590681	1152.945141	657.519588	1618.844872	758.220309	880.096965	650.48061	951.564137	693.265527	1042.739101	690.655286	1098.600538	724.840219
720.604475	584.591127	877.172668	586.715784	1068.288405	630.429431	1153.743162	657.519588	1613.458234	757.857497	880.096965	651.340609	952.628164	696.92052	1044.51248	690.440286	1100.905931	723.335222
721.845841	584.806127	878.236696	587.360783	1069.219429	630.429431	1154.341677	657.277714	1607.173822	755.680626	881.693006	652.415607	954.224205	698.640516	1045.399169	690.440286	1101.969958	721.185226
723.264544	584.806127	879.56673	588.489531	1069.618439	630.590681	1155.738213	657.277714	1603.283472	750.964073	883.466385	653.275605	957.23895	699.715514	1046.99521	690.655286	1104.452689	718.605231
723.796558	584.591127	880.630757	589.13453	1069.751442	630.429431	1155.937718	657.035839	1600.88941	747.698767	883.821061	653.275605	958.125639	700.360513	1046.99521	690.655286	1104.630027	717.100234
