# Supplementary material for: Speed‐dependent locomotor patterns during steady swimming in a demersal shark
Source: J Fish Biol. 2025 Apr 3;107(2):394–405. doi: 10.1111/jfb.70043 (PMC12360134; doi:10.1111/jfb.70043)
Supplement: Supplementary file 1 — Data S1. Supporting Information. [file JFB-107-394-s001.zip › scanicula_steady_swimming-main/angles/2Dcoords_lateral_catshark14_0.5BL_seq1_200623.csv]

pt1_cam2_X	pt1_cam2_Y	pt2_cam2_X	pt2_cam2_Y	pt3_cam2_X	pt3_cam2_Y	pt4_cam2_X	pt4_cam2_Y	pt5_cam2_X	pt5_cam2_Y	pt6_cam2_X	pt6_cam2_Y	pt8_cam2_X	pt8_cam2_Y	pt10_cam2_X	pt10_cam2_Y	pt12_cam2_X	pt12_cam2_Y
413.689744	289.170794	548.333387	332.308591	714.58335	473.005353	797.93833	520.075435	1339.945924	685.31197	516.259051	387.205568	552.667758	461.045495	682.9286	539.08982	717.152871	593.666946
411.9607	286.2683	546.874328	331.649638	713.53253	472.352753	798.935855	519.83356	1334.559285	682.409476	513.86499	385.270572	553.864788	460.884245	681.532064	538.847945	717.313397	594.411092
410.098652	283.527055	545.876802	330.198391	712.371803	471.635504	799.334866	520.559184	1328.873389	681.321041	512.268949	383.335576	554.662809	460.561746	680.534539	537.638572	716.914387	594.894841
407.70459	281.26956	544.081256	328.989018	710.953099	470.560506	799.334866	520.075435	1324.983039	682.046664	509.276371	381.40058	555.327826	459.271749	679.736518	536.4292	717.113892	594.894841
405.975546	278.850815	542.485215	327.054022	709.711734	470.345506	799.334866	519.591686	1322.488219	684.277884	506.084289	379.707458	555.85984	457.981751	678.339982	535.219827	716.515377	593.927343
404.512508	276.10957	539.891648	324.635277	708.470369	469.915507	798.73635	519.83356	1318.697622	690.808496	503.889733	377.046838	557.189874	456.369254	677.342457	534.010455	715.717356	592.476096
402.783463	273.368325	537.298082	322.700281	707.406341	468.41051	798.73635	519.83356	1315.306034	694.19474	500.697651	375.353717	560.51496	455.240506	675.746416	533.042956	716.315871	591.750472
401.586433	270.465831	534.50501	321.732783	705.987638	467.120513	798.73635	518.866062	1312.113952	697.822857	498.104084	372.934971	561.844994	453.789259	675.54691	532.317333	716.116366	592.234221
400.522405	268.208335	532.310453	319.797786	703.859584	465.400516	798.709468	518.13449	1307.724839	701.209101	495.710022	371.725599	562.111001	452.015513	674.948395	531.833584	716.914387	591.750472
399.591381	266.273339	530.913917	318.588414	701.908867	463.035521	798.044451	517.65074	1302.138696	704.35347	492.51794	369.790602	562.776018	450.564266	674.150375	531.591709	716.315871	590.5411
398.39435	264.338343	528.918866	316.895292	699.95815	461.745523	797.352872	517.120744	1297.949088	704.595344	490.323384	367.129983	562.909021	449.919267	673.152849	529.656713	715.717356	590.057351
397.463327	262.242097	527.52233	315.444045	697.830095	460.240526	795.934169	515.830747	1291.963934	704.35347	488.527838	365.436861	562.776018	449.758017	671.556808	528.44734	715.318346	590.299225
396.266296	261.274599	524.928763	313.750923	695.70204	458.950529	794.16079	514.755749	1286.577295	704.111595	486.732291	363.743739	562.377008	448.790519	670.559282	526.996093	714.919336	590.5411
395.069265	259.823352	522.734207	312.057801	693.751323	457.230532	792.210073	513.895751	1278.19808	704.35347	485.335755	362.050618	562.111001	446.855523	668.165221	525.302972	714.919336	589.815476
393.473224	258.533354	521.736681	310.848429	691.445931	455.510535	790.968708	512.820753	1272.202243	704.763638	483.93922	360.115621	561.578987	445.404276	666.170169	524.335473	714.121315	589.815476
392.276193	257.404607	520.340145	309.155307	688.076511	454.005538	788.840653	511.745755	1262.892003	704.763638	482.542684	358.4225	560.248953	444.920527	663.177592	522.642352	713.123789	589.089853
391.345169	256.114609	519.143114	308.187809	686.125794	452.500541	786.180585	511.100756	1253.04975	704.441139	481.944168	357.213127	558.785915	442.824281	661.182541	521.432979	710.729728	586.187358
390.414145	255.46961	517.547073	306.494687	683.820401	450.565545	785.116558	510.240758	1241.877462	705.731136	480.348127	356.245629	557.322877	442.340532	657.790954	519.014234	706.93913	582.801115
389.483121	254.340862	516.150537	304.075942	680.805657	448.630549	783.520517	509.595759	1232.035209	706.698634	479.151096	354.068758	555.194823	441.050534	654.997882	517.562987	703.946553	578.205499
388.818104	253.857113	515.352517	303.108444	678.145588	447.125552	781.5698	508.95076	1222.192956	707.343633	479.151096	352.375636	548.145641	441.695533	652.005305	514.902367	702.151007	572.158636
387.88708	253.050865	514.354991	301.415322	675.840196	445.835554	778.555055	508.090762	1210.488655	707.988632	477.555055	349.956891	541.229463	442.179282	650.010253	512.483622	698.360409	561.999905
387.355066	252.567116	513.756476	300.447824	673.357465	443.900558	774.121608	507.230764	1200.380395	706.376135	476.280982	348.353291	533.781272	440.244286	647.017676	510.7905	695.766843	556.92054
386.557046	251.922117	513.556971	299.722201	669.988045	441.965562	770.752188	506.155766	1188.9421	703.151141	475.283456	346.176421	525.93407	435.406795	644.224604	508.613629	694.769317	551.599301
386.025032	250.954619	512.958455	298.029079	667.505315	440.030566	767.20543	504.865768	1179.365854	697.023653	473.288405	344.725174	521.841461	431.335659	639.835492	506.678633	692.973771	548.213057
385.360015	249.987121	512.160435	297.061581	663.781219	437.020571	762.771983	502.930772	1166.863532	683.801179	472.290879	342.064554	517.718355	427.465666	636.044894	504.501762	690.779214	544.584939
384.694998	248.697124	511.362414	295.368459	659.702447	434.870576	757.274508	501.855774	1156.247099	675.999848	470.894343	340.613307	514.526273	424.724422	632.653307	501.841142	686.789112	540.231198
384.891023	248.105041	510.963404	293.917212	657.042379	432.72058	752.309047	499.490779	1153.055017	672.37173	469.896817	338.67831	511.334191	422.144427	628.463699	499.180523	682.399999	534.426209
384.060689	247.501037	510.564394	292.465965	653.318283	429.710586	747.875599	498.200781	1149.862935	670.920483	469.098797	337.468938	508.541119	418.435684	623.476071	496.036154	677.41237	530.314342
383.728556	246.293028	509.766373	290.530968	649.416849	427.990589	742.023449	495.835786	1158.042645	674.790475	467.901766	336.017691	506.812075	416.823187	619.685473	494.343032	673.023257	526.928099
383.396422	245.08502	509.367363	289.56347	644.628726	425.625594	736.703312	493.040791	1161.833243	677.209221	466.90424	334.808318	504.285009	413.275694	614.89735	491.924287	666.439588	521.848734
382.898222	243.877011	508.569342	288.112223	641.968658	423.475598	731.383175	490.245797	1164.82582	681.804837	465.70721	333.115196	501.225931	409.083202	610.211204	489.414416	659.456908	516.28562
382.400022	242.669003	507.771322	286.419102	639.663265	421.110603	725.531024	487.235803	1168.815922	685.916704	464.909189	332.147698	498.991312	406.132071	605.482194	485.783312	652.029589	512.721616
381.569688	240.85699	507.571817	285.209729	637.003196	419.390606	719.856212	484.655808	1175.200087	687.8517	464.310674	331.422075	497.927284	403.874575	599.942834	482.916738	643.051858	507.642251
380.739354	239.044977	506.374786	283.274733	633.811114	416.810611	714.536075	481.215814	1179.788705	688.093574	463.712158	330.696451	496.065237	401.939579	596.691797	479.938125	635.071652	504.497882
379.576887	236.830294	505.576765	281.339736	631.68306	414.875615	709.215938	477.990821	1185.773859	685.916704	463.113643	329.728953	493.538172	399.359584	593.749302	477.899611	628.088973	503.530384
378.41442	234.615612	504.778745	279.646615	629.377667	412.510619	703.718463	475.195826	1189.165446	687.126076	461.916612	328.035831	491.94213	396.940838	590.246331	475.351468	621.106293	502.079137
377.036967	232.134473	503.581714	277.711619	628.136302	410.790623	699.462354	471.755833	1193.155549	686.884202	460.320571	326.584584	489.947079	394.522093	587.030271	473.223238	614.921634	501.595388
375.440926	229.554478	501.586663	274.809124	627.072274	409.500625	696.802285	469.390837	1196.148126	688.819198	458.525025	324.649588	487.819024	392.264598	584.939793	471.914213	612.128562	503.046635
373.844885	227.296983	500.190127	272.390379	626.008247	407.350629	693.078189	466.380843	1197.544662	689.786696	457.327994	322.714592	485.823973	389.684603	582.678735	469.656718	609.135985	504.014133
371.982837	224.878237	498.394581	270.455383	625.121557	405.415633	690.063445	464.445847	1197.943672	690.270445	456.130963	320.779595	484.227932	388.394605	581.215698	468.044221	608.138459	504.014133
369.854782	221.975743	496.200024	267.311014	624.412206	403.480637	687.226039	462.080852	1197.943672	690.51232	454.534922	318.118976	481.966874	386.620859	581.141965	465.874316	606.741923	504.739757
367.85973	219.234498	494.803488	265.617892	623.702854	401.76064	684.920646	460.145856	1198.941198	691.237943	452.938881	315.458356	480.769843	385.330861	581.141965	463.294321	605.544893	504.739757
365.864679	216.009505	492.409427	262.473523	623.170841	400.255643	683.856619	458.425859	1197.943672	691.479818	451.34284	312.313987	479.439809	384.524613	580.669064	461.574325	605.544893	505.223506
