# Supplementary material for: Speed‐dependent locomotor patterns during steady swimming in a demersal shark
Source: J Fish Biol. 2025 Apr 3;107(2):394–405. doi: 10.1111/jfb.70043 (PMC12360134; doi:10.1111/jfb.70043)
Supplement: Supplementary file 1 — Data S1. Supporting Information. [file JFB-107-394-s001.zip › scanicula_steady_swimming-main/angles/2Dcoords_lateral_catshark14_0.75BL_seq1_200623.csv]

pt1_cam2_X	pt1_cam2_Y	pt2_cam2_X	pt2_cam2_Y	pt3_cam2_X	pt3_cam2_Y	pt4_cam2_X	pt4_cam2_Y	pt5_cam2_X	pt5_cam2_Y	pt6_cam2_X	pt6_cam2_Y	pt8_cam2_X	pt8_cam2_Y	pt10_cam2_X	pt10_cam2_Y	pt12_cam2_X	pt12_cam2_Y
550.523288	357.248918	696.434542	438.678308	831.757545	573.015597	901.59815	640.273734	1304.482363	814.603833	647.901587	479.97669	706.296394	583.324317	798.326952	632.006834	837.31355	688.379434
549.525762	356.523295	694.838501	436.743311	829.835525	570.775849	901.699552	639.475626	1299.736665	807.772059	647.23657	479.009192	706.096889	582.114944	797.129921	630.071838	835.218746	688.379434
547.929721	355.313922	693.042955	435.533939	828.59416	568.840853	901.087804	637.080451	1294.948542	800.515823	645.507525	478.202943	705.298869	580.421822	796.531406	628.620591	835.218746	688.016622
546.134175	354.346424	690.362861	433.355766	827.358557	567.200545	900.378453	635.217121	1291.75646	794.710834	643.911484	476.751696	703.702828	579.21245	795.93289	627.169344	835.817262	686.928187
543.540608	353.6208	688.412144	432.495768	825.703146	565.978641	899.314425	632.780459	1289.162893	789.14772	641.916433	475.784198	702.705302	578.003077	794.935365	625.959971	834.736479	686.948521
541.346052	352.169553	686.106752	431.20577	824.599711	564.831977	899.077975	630.48713	1290.359924	787.454598	639.921382	474.010452	701.907281	578.244952	793.937839	624.750599	833.539448	685.255399
538.95199	349.992682	684.156035	429.915773	822.86574	563.303091	898.368623	627.763802	1296.544583	788.180222	638.059334	472.881704	700.31124	576.55183	792.940313	623.299351	833.339943	684.046027
535.959413	347.573937	682.559994	428.625775	820.185967	561.583094	897.068145	625.040474	1300.534686	787.696473	636.197286	470.624208	698.715199	574.133085	791.543777	621.848104	832.940933	680.659783
533.166341	345.155192	680.431939	427.335778	818.767264	559.863098	894.94009	621.600481	1303.726768	787.454598	633.670221	469.495461	697.318663	574.133085	790.346747	620.396857	831.743902	678.966661
530.971785	343.945819	677.949209	425.400782	816.560393	557.95199	893.521387	618.447154	1304.524788	785.277728	630.611142	466.431716	694.525591	572.198088	789.349221	619.187484	829.948356	674.61292
528.577723	342.010823	674.934464	422.390788	814.511155	555.467551	891.866233	615.43716	1304.724294	785.519602	627.951074	464.65797	691.134004	569.537469	787.75318	616.768739	828.95083	672.919798
525.984156	339.592078	671.565044	420.025792	811.989016	553.938665	889.147052	611.853833	1304.724294	787.212724	625.158002	462.239225	688.902482	568.486991	785.957634	614.591868	827.953304	670.984802
523.7896	337.898956	667.486273	417.230798	809.151609	552.027557	887.018998	608.843839	1304.923799	787.938347	623.16295	459.33673	687.572448	566.390745	784.162087	612.656872	826.955779	668.324182
521.595043	335.96396	665.358218	415.295801	807.102372	550.498672	884.063366	605.403846	1304.724294	789.389595	620.236875	456.756735	686.534073	563.315621	782.167036	610.721876	825.758748	665.421688
519.200982	332.093967	662.166136	412.715806	804.737866	548.587564	881.22596	602.393852	1304.524788	790.115218	617.576807	453.692991	682.987315	560.305627	780.412328	608.330834	824.761222	663.486692
516.80692	328.949599	659.683405	410.135812	802.688628	546.485346	878.152103	598.810525	1305.721819	790.357093	613.985714	450.629247	678.908543	558.155632	777.815239	606.486047	823.564191	660.584197
514.213353	326.288979	655.427296	407.125817	798.90542	544.383128	874.132444	596.373863	1306.51984	791.566465	611.458649	448.694251	673.056393	551.490645	775.509846	604.76605	821.369635	656.714205
511.220776	323.870234	653.476579	404.330823	796.856182	542.854242	871.058587	593.937202	1307.118355	793.501462	608.532574	446.759255	668.268269	546.115655	773.027116	603.046053	818.776068	653.086087
509.02622	322.660861	651.348524	401.535828	793.861142	540.560913	869.639884	592.647204	1306.51984	795.194583	605.207488	443.534261	664.366836	539.665668	770.189709	600.681058	817.778543	651.151091
507.629684	319.758367	649.043131	399.170833	789.605032	539.223138	867.157153	590.497208	1305.921324	796.64583	602.680423	440.954266	660.110726	535.580676	767.352303	598.961061	816.382007	648.732345
504.836612	317.097747	646.737739	396.160839	786.767626	537.312031	865.029098	589.350544	1304.524788	799.064576	599.754348	438.213022	656.741306	531.280684	764.337559	596.596066	813.38943	645.829851
501.64453	314.437127	643.900332	394.010843	783.93022	534.827591	863.019269	587.917213	1302.130727	801.483321	597.809225	434.483389	652.485197	527.840691	760.790801	594.44607	811.593883	643.894855
499.050963	310.809009	641.772278	391.430848	780.147011	532.916484	859.827187	585.910551	1300.135675	804.143941	594.617143	431.419645	649.293115	523.540699	757.421381	591.436076	807.404276	641.234235
497.454922	308.874013	639.821561	389.925851	777.151971	530.432044	857.104845	584.327129	1296.544583	805.353313	591.957074	428.83965	647.16506	521.390703	754.583974	589.28608	804.212194	639.057364
495.060861	306.939017	637.693506	386.915857	774.629832	528.712047	854.630075	583.604966	1292.55448	806.078937	589.563013	425.775906	643.440964	518.810708	751.214554	586.706085	802.217142	636.880494
491.669273	305.245895	634.501424	383.475864	771.004257	525.845386	852.213025	582.585708	1286.968337	806.320812	587.035948	423.195911	640.071544	514.080718	747.845134	583.696091	797.229514	633.010501
488.277686	303.069024	632.196031	380.895869	768.482118	522.405393	850.006154	581.311637	1278.788626	805.111439	584.641886	421.422165	637.411475	510.640724	744.475714	580.901097	795.433968	630.591756
485.883624	300.650279	629.890639	378.745873	765.329445	519.729843	846.85348	579.782751	1272.204957	802.934568	582.380828	418.68092	635.106083	508.490729	740.574281	577.676103	791.842875	627.447387
482.492037	297.50591	628.11726	376.380877	762.019137	517.245403	844.751698	578.381272	1266.219803	800.273948	580.51878	415.939676	632.446014	504.620736	737.559536	575.311108	788.451288	624.544893
480.297481	295.087165	625.634529	373.800882	759.181731	514.378742	841.809202	576.852386	1261.032669	798.097078	578.124718	413.84343	629.43127	500.965743	734.367454	571.871114	783.663165	621.400524
477.903419	292.910294	623.151799	371.005888	756.629361	511.31527	839.192456	575.418027	1257.441577	797.129579	576.129667	412.392183	626.416526	499.030747	731.046251	568.566691	780.471083	618.256155
476.354141	290.342899	620.314392	367.780894	753.836289	508.090276	836.327805	573.002009	1255.24702	795.436458	574.134616	410.295937	624.288471	496.450752	728.253179	566.389821	775.084444	614.869912
474.35909	287.924153	618.030165	364.926498	750.910213	505.187782	834.085903	570.887994	1253.052464	793.501462	572.405571	408.36094	622.324968	494.844215	725.260602	563.971075	768.500775	610.999919
471.965028	285.989157	616.301121	363.636501	748.117142	502.124038	832.217652	568.471977	1252.852959	789.389595	570.144513	405.780945	619.731402	493.151093	721.470004	560.826706	764.111662	609.306797
469.371461	283.086663	613.641052	361.217755	746.5211	499.221544	830.473951	567.263969	1251.256918	784.068355	567.617448	402.555952	617.935855	491.941721	718.277922	557.924212	758.725023	606.646178
465.780369	279.942294	611.779005	359.282759	744.792056	495.99655	827.98295	565.451956	1249.461371	780.440237	565.489393	400.459706	616.53932	490.490474	715.48485	554.537969	754.33591	604.227432
463.386307	277.281674	609.517946	356.864014	742.397994	493.739054	824.246448	563.035938	1248.463846	777.053994	563.893352	399.008459	615.940804	490.248599	712.292768	550.667976	749.747292	601.083064
460.792741	275.104803	607.123885	354.929018	740.535946	490.514061	821.630896	561.223925	1245.870279	772.942127	561.366287	397.234712	615.142784	489.522976	709.699201	548.249231	746.1562	599.631816
457.600658	273.411682	604.330813	352.187773	738.673899	488.095316	819.388995	558.807908	1243.476217	771.007131	559.637243	394.977217	614.544268	488.797352	707.70415	545.104862	740.969066	596.245573
454.608081	270.992936	602.069755	350.252777	736.01383	485.99907	816.026143	555.938888	1240.48364	768.346511	558.174205	392.558471	612.948227	487.346105	705.509594	542.927991	737.976489	594.552451
451.81501	269.541689	599.143679	347.834031	734.066236	483.049236	813.286041	553.371869	1236.094528	765.202142	556.148751	390.332004	611.751196	485.894858	702.916027	540.025497	735.301278	593.43093
449.221443	267.122944	596.483611	345.415286	731.805178	480.307991	810.67049	550.804851	1231.505909	763.750895	553.75469	388.235758	610.155155	484.201736	701.718996	537.364877	732.463872	591.710933
447.026886	265.913571	593.823543	343.802789	729.14511	478.050496	808.304038	548.388834	1227.515807	763.50902	550.828614	384.849515	608.958124	483.234238	699.324934	535.188006	730.158479	590.420936
444.233814	263.494826	591.562484	341.061545	727.416065	475.95425	806.000398	545.896647	1221.929663	761.815898	548.70056	382.10827	605.965547	480.815493	697.728893	533.494885	727.675749	588.915939
441.241237	261.076081	588.636409	338.642799	725.820024	473.535505	804.005346	543.477902	1216.343519	759.155279	546.439502	380.012024	603.770991	478.880496	695.933347	531.318014	725.547694	587.625941
438.448166	258.657336	586.109344	336.385304	723.824973	471.278009	802.010295	541.059157	1211.355891	757.220282	544.311447	378.077028	601.975445	476.703626	694.337306	528.41552	723.419639	586.335944
437.650145	257.931712	585.710334	336.062804	723.691969	470.79426	801.478281	540.575408	1210.956881	757.462157	543.779433	377.593279	601.576434	475.978002	693.738791	527.689896	722.355612	585.905945
