# Supplementary material for: Speed‐dependent locomotor patterns during steady swimming in a demersal shark
Source: J Fish Biol. 2025 Apr 3;107(2):394–405. doi: 10.1111/jfb.70043 (PMC12360134; doi:10.1111/jfb.70043)
Supplement: Supplementary file 1 — Data S1. Supporting Information. [file JFB-107-394-s001.zip › scanicula_steady_swimming-main/angles/2Dcoords_lateral_catshark14_1.25BL_seq1_200623.csv]

pt1_cam2_X	pt1_cam2_Y	pt2_cam2_X	pt2_cam2_Y	pt3_cam2_X	pt3_cam2_Y	pt4_cam2_X	pt4_cam2_Y	pt5_cam2_X	pt5_cam2_Y	pt6_cam2_X	pt6_cam2_Y	pt8_cam2_X	pt8_cam2_Y	pt10_cam2_X	pt10_cam2_Y	pt12_cam2_X	pt12_cam2_Y
480.808665	296.270709	621.501906	371.317655	752.739517	502.678439	824.930443	575.47644	1284.283994	810.375048	573.271381	402.592997	608.740801	476.313387	718.639272	562.561682	769.384766	613.075424
479.412129	294.577588	620.10537	369.624533	751.71014	501.106955	824.343262	574.550986	1279.871806	807.278637	572.47336	400.658001	608.541295	475.587764	717.575244	559.497938	767.522718	613.236674
477.816088	293.12634	619.281875	368.297196	750.380106	499.816958	823.811248	574.228486	1277.743751	806.956137	572.07435	399.368004	608.142285	473.169018	717.043231	558.207941	767.522718	612.591675
474.823511	290.465721	617.95184	367.007199	749.715089	498.84946	823.811248	573.099739	1273.487642	807.278637	571.143326	398.239256	607.94278	471.959646	716.984684	557.120817	768.054732	612.269176
473.027965	288.772599	617.286823	365.717201	749.183075	497.881962	823.678245	571.809741	1270.029553	809.858632	570.079299	396.626759	607.344265	470.02465	716.984684	556.260819	768.187736	611.624177
471.631429	287.079477	616.089793	364.427204	748.651062	497.075713	823.545241	571.164742	1267.103477	812.438627	569.015271	395.336761	606.147234	467.605904	716.807346	555.83082	768.586746	611.624177
470.234893	285.386356	615.158769	363.298456	748.385055	496.591964	823.678245	570.680993	1265.507436	815.66362	568.616261	393.885514	605.149708	463.977786	716.275332	555.400821	769.783777	610.17293
469.237367	283.935108	614.094741	361.52471	747.720038	495.463216	823.811248	569.713495	1264.443409	819.533613	567.818241	392.595517	604.750698	460.591543	715.565981	554.325823	771.113811	609.205432
468.638852	282.483861	613.163717	360.234712	747.454031	495.140717	822.880224	568.745997	1263.645388	823.403605	567.153224	391.950518	603.952677	458.414672	715.565981	553.250825	770.980807	608.560433
467.840831	281.274489	613.030714	360.073462	746.523007	494.334469	822.481214	567.617249	1262.315354	828.563595	566.887217	391.305519	603.553667	455.270303	715.033967	552.820826	770.847804	607.754185
467.042811	279.581367	613.030714	359.750963	745.990993	493.52822	822.348211	566.811001	1262.581361	832.756087	566.2222	390.015522	603.753172	452.367809	714.856629	552.605826	770.31579	606.947936
467.042811	279.097618	612.631704	358.460966	745.192973	492.721972	822.348211	566.811001	1261.251327	838.238576	566.62121	388.725524	604.750698	449.949064	714.324616	551.960827	769.384766	606.464187
467.441821	277.646371	612.365697	357.493468	745.26376	492.605994	822.481214	566.811001	1261.251327	844.366064	566.355203	388.080526	604.152182	448.497817	714.141081	551.813968	768.320739	606.302938
467.042811	276.678873	612.09969	356.848469	745.086422	492.175995	821.816197	566.811001	1260.719313	848.236057	566.62121	387.113027	604.750698	446.804695	713.43173	551.527302	767.788725	605.980438
467.441821	276.920747	612.764707	356.687219	744.731747	492.605994	821.284183	566.649751	1260.98532	853.718546	566.887217	386.790528	605.149708	445.111573	712.722378	551.097303	767.389715	605.657939
467.042811	276.920747	613.163717	356.687219	744.731747	493.465993	820.619166	567.1335	1260.719313	858.233537	567.286227	386.306779	605.149708	443.176577	712.593523	551.334045	766.857701	605.657939
467.042811	276.678873	613.961738	356.687219	744.377071	493.250993	820.087152	567.456	1260.453306	863.393527	567.685237	386.629278	605.349213	441.72533	712.278256	551.525156	766.325688	605.819189
468.040336	277.404496	614.892762	356.525969	744.377071	493.250993	819.555139	567.939749	1261.517334	864.361025	568.749265	386.468029	605.748224	439.790334	711.805355	551.142934	765.793674	605.819189
468.638852	277.404496	615.690782	356.36472	744.022395	493.680992	818.757118	568.907247	1262.315354	865.006024	570.079299	386.468029	605.548718	438.339087	711.017186	551.142934	764.86265	606.302938
469.436872	277.646371	616.222796	356.36472	743.667719	494.110991	817.693091	569.552246	1260.719313	865.651023	571.27633	386.629278	605.548718	437.129714	711.332454	552.098488	764.330636	606.464187
470.035388	277.646371	616.621806	356.20347	743.490381	494.325991	817.161077	570.680993	1260.187299	867.586019	572.07435	386.951778	605.548718	437.129714	709.913751	552.098488	764.064629	606.947936
470.234893	277.404496	618.084844	356.04222	743.845057	495.185989	816.363056	571.487242	1258.059245	868.553517	572.47336	387.435527	605.947729	437.855337	708.810315	551.907377	763.266609	606.786687
470.633903	278.371994	618.483854	356.20347	743.135705	495.400989	815.565036	572.45474	1255.399176	869.198516	573.670391	388.080526	605.748224	438.822836	708.337414	552.098488	763.000602	605.819189
471.431924	278.855743	619.015868	356.525969	743.135705	496.045988	814.368005	573.583488	1252.207094	868.231018	574.734419	388.564275	605.748224	440.757832	706.603443	552.289599	762.867599	605.33544
472.030439	279.581367	619.547882	356.687219	743.313043	496.690986	813.303978	574.389736	1247.418971	864.683525	575.266432	388.725524	605.349213	442.934703	705.815275	551.907377	761.803571	604.529191
472.429449	280.065116	619.813888	356.687219	743.667719	497.120986	811.707937	575.034735	1242.364841	858.878536	576.064453	388.886774	605.349213	444.627824	705.500007	551.525156	759.80852	602.755445
472.628955	280.79074	620.345902	356.848469	744.377071	496.260987	810.111896	575.518484	1238.374738	853.073547	576.862473	389.531773	605.947729	447.046569	705.657641	551.334045	757.813469	600.0142
473.22747	281.032614	620.345902	356.687219	745.26376	496.690986	808.648858	575.195985	1233.852622	842.753567	576.995477	389.531773	607.144759	449.707189	705.500007	550.760713	756.350431	597.434205
473.027965	280.548865	619.547882	355.397222	746.15045	496.045988	807.318824	574.550986	1230.66054	836.948579	576.33046	389.209273	607.743275	451.400311	706.130542	550.378491	755.685414	595.337959
472.82846	280.548865	618.882864	354.429723	747.214477	495.830988	806.919813	573.744737	1230.926546	833.401086	575.798446	388.403025	607.743275	452.609684	706.288176	549.99627	755.55241	595.499209
472.030439	280.065116	618.084844	353.945974	747.923829	496.045988	806.919813	572.938489	1232.256581	833.078586	574.468412	387.919276	608.34179	453.819056	706.288176	549.614048	754.35538	595.499209
471.232419	279.581367	617.419827	353.139726	748.63318	495.185989	807.318824	572.132241	1234.118629	834.368584	573.537388	387.274277	608.34179	455.028429	706.761077	548.849605	754.621386	597.111706
470.633903	279.581367	616.887813	352.333478	748.63318	494.75599	808.515855	571.648492	1236.778697	836.626079	572.872371	386.951778	608.541295	456.721551	706.918711	548.085162	753.291352	598.079204
468.638852	278.613869	616.089793	351.688479	749.165194	494.110991	809.978892	570.519744	1238.108731	836.626079	572.606364	386.468029	608.740801	458.172798	707.549245	547.129609	753.291352	599.369201
466.24479	279.339492	615.158769	350.559731	749.51987	493.250993	810.909916	569.229746	1239.970779	836.626079	571.941347	385.98428	608.940306	459.140296	708.022146	546.365166	753.823366	600.17545
464.648749	279.339492	613.828734	349.269734	749.342532	492.390995	812.106947	567.939749	1242.364841	834.368584	570.877319	385.66178	608.142285	459.38217	708.967949	545.218501	755.419407	600.659199
462.853203	280.065116	611.966686	347.495987	748.987856	490.670998	813.170974	566.811001	1243.694875	826.306099	569.547285	384.694282	608.740801	460.107794	709.283216	543.689615	756.749441	600.0142
460.658647	280.79074	610.104639	346.04474	748.101167	488.736002	813.968995	565.198504	1243.162861	817.921116	568.217251	383.726784	609.339316	460.349669	709.598483	542.16073	757.148451	599.85295
460.060131	280.79074	609.439621	345.399741	747.923829	488.091003	814.634012	564.069756	1242.630848	815.66362	567.552234	383.081785	609.538821	460.107794	709.283216	541.587397	757.148451	599.691701
