# Supplementary material for: Speed‐dependent locomotor patterns during steady swimming in a demersal shark
Source: J Fish Biol. 2025 Apr 3;107(2):394–405. doi: 10.1111/jfb.70043 (PMC12360134; doi:10.1111/jfb.70043)
Supplement: Supplementary file 1 — Data S1. Supporting Information. [file JFB-107-394-s001.zip › scanicula_steady_swimming-main/angles/2Dcoords_lateral_catshark14_1.5BL_seq1_200623.csv]

pt1_cam2_X	pt1_cam2_Y	pt2_cam2_X	pt2_cam2_Y	pt3_cam2_X	pt3_cam2_Y	pt4_cam2_X	pt4_cam2_Y	pt5_cam2_X	pt5_cam2_Y	pt6_cam2_X	pt6_cam2_Y	pt8_cam2_X	pt8_cam2_Y	pt10_cam2_X	pt10_cam2_Y	pt12_cam2_X	pt12_cam2_Y
300.040611	186.395836	499.831649	242.061644	686.676114	372.064877	785.06296	445.144281	1269.307253	678.582453	464.744949	309.165611	548.062082	363.730655	657.059417	442.692894	721.910005	501.883827
300.572624	187.040834	500.109723	242.339575	687.474134	372.790501	785.86098	445.386155	1264.818387	675.679959	466.295287	310.881786	550.367475	366.31065	658.854964	442.451019	723.506046	502.851325
301.09161	188.131031	499.910218	242.823324	688.671165	373.516125	787.058011	446.111779	1260.928037	673.503088	468.08269	311.700756	551.786178	368.890645	660.65051	443.176643	725.301592	504.302572
301.268947	188.991029	499.910218	243.307073	689.070175	374.241748	788.055537	446.595528	1259.132491	666.972476	469.146718	313.205753	552.318191	373.190636	662.246551	444.62789	726.498623	504.786321
301.268947	190.066027	499.710712	243.307073	689.668691	374.725497	789.252567	446.837403	1260.030264	661.167487	470.210745	314.280751	553.914232	375.985631	663.643087	445.837263	727.097138	505.753819
301.268947	191.356025	500.508733	243.307073	690.009805	374.909615	789.252567	446.595528	1262.125068	657.902181	471.097435	315.355749	554.800922	378.135626	664.840118	446.804761	728.094664	505.753819
301.268947	192.431022	500.109723	243.307073	691.036467	375.60587	790.050588	447.079277	1264.51913	654.274063	471.984124	315.570749	555.864949	379.640624	665.837643	447.28851	729.4912	505.753819
300.914272	193.93602	500.309228	244.274571	691.745819	376.035869	790.848609	447.321152	1269.007995	653.185628	472.693476	315.785748	556.274362	380.345857	666.236654	447.530384	730.688231	505.511945
300.914272	194.796018	499.910218	244.274571	692.277833	376.465868	791.646629	447.563026	1275.890922	656.450934	473.225489	316.645747	556.806376	380.990856	666.635664	448.256008	732.483777	505.028196
301.09161	195.656016	499.910218	244.75832	692.809846	376.465868	792.44465	448.046775	1283.372365	658.264993	473.934841	317.290745	556.806376	381.205856	667.433684	448.497882	733.281798	504.302572
301.800961	195.226017	499.910218	244.75832	693.164522	376.895868	792.84366	448.28865	1290.255292	662.981546	472.693476	317.290745	556.274362	381.635855	668.0322	449.223506	734.877839	503.335074
302.510313	194.796018	499.710712	245.483944	693.873874	377.540866	793.043165	448.530524	1296.539704	668.060911	471.806786	316.645747	555.032997	381.850854	669.428736	449.223506	736.274375	502.851325
303.57434	193.50602	500.109723	246.209567	694.051212	377.970865	793.442175	448.28865	1301.627084	670.963406	470.742759	316.645747	552.550266	382.495853	670.825272	449.94913	737.870416	501.883827
304.106354	192.861022	500.109723	246.451442	694.22855	377.755866	794.240196	448.772399	1306.415208	676.042771	470.565421	315.570749	550.244874	382.710853	671.423787	450.916628	739.067446	501.641952
305.347719	192.001023	500.508733	246.451442	694.937901	378.185865	794.639206	448.530524	1312.101104	682.210571	470.920097	314.495751	548.294157	382.710853	672.022302	451.158502	740.264477	501.641952
306.057071	191.786024	501.107248	246.693316	695.292577	378.615864	794.639206	449.256148	1315.692196	687.652748	470.920097	313.850752	547.939481	382.495853	672.421313	451.884126	741.661013	501.883827
306.94376	192.001023	501.506259	246.935191	695.824591	379.260863	794.639206	448.530524	1320.181062	693.820549	471.806786	313.205753	547.584805	381.850854	673.219333	452.609749	742.060023	501.641952
307.83045	192.001023	501.705764	247.177065	696.179266	379.475862	795.038216	449.014273	1323.472897	700.713973	472.516138	312.990754	547.230129	380.990856	674.416364	452.851624	742.858044	501.641952
308.362463	192.001023	501.905269	247.660814	696.71128	379.905862	795.636732	449.256148	1326.465474	709.421456	473.048152	312.775754	546.698116	379.270859	675.41389	452.851624	744.25458	500.674454
309.426491	192.216023	502.104774	248.870187	697.59797	380.55086	796.035742	449.498022	1326.764731	714.863633	473.402827	312.990754	546.166102	376.475865	676.411415	452.609749	746.449136	500.43258
310.135842	192.431022	501.506259	249.112061	697.952645	380.55086	796.833763	449.739897	1327.961762	718.49175	473.402827	312.130755	546.875454	372.605872	677.408941	451.884126	748.045177	498.497584
310.845194	192.431022	501.705764	250.07956	698.661997	380.98086	797.631783	449.981771	1328.859535	721.394245	474.289517	311.915756	546.698116	370.025878	677.807951	451.400377	749.641219	496.804462
311.022532	192.861022	501.107248	250.805183	698.484659	380.98086	798.429804	450.223646	1328.859535	722.845492	474.821531	312.130755	545.988764	367.445883	678.206962	451.158502	750.638744	495.353215
311.554545	192.646022	501.506259	251.047058	698.307321	380.76586	798.828814	450.223646	1328.560278	721.757057	474.112179	312.775754	545.811426	365.725886	678.406467	451.158502	751.23726	494.143842
312.263897	192.216023	501.705764	251.530807	697.952645	380.335861	799.427329	450.46552	1327.961762	718.49175	473.934841	313.205753	545.811426	362.070893	677.608446	450.916628	751.835775	493.418218
312.795911	191.786024	502.104774	252.25643	697.952645	379.905862	800.22535	450.46552	1326.166216	709.784267	474.466855	312.345755	545.45675	360.350896	677.807951	450.432879	752.43429	492.45072
313.150587	191.356025	501.506259	252.25643	697.775308	379.475862	800.823865	450.223646	1326.166216	702.16522	473.934841	312.990754	545.279412	360.135897	676.810426	450.432879	752.633796	491.483222
313.150587	190.926025	502.104774	252.740179	697.420632	379.045863	801.222875	450.707395	1324.37067	694.18336	474.112179	312.130755	545.279412	360.350896	676.012405	449.94913	752.633796	491.241348
313.327924	190.496026	501.905269	252.740179	696.71128	378.830864	801.621886	450.46552	1322.874381	689.829619	473.580165	312.560755	545.279412	360.565896	675.8129	449.223506	751.835775	490.757599
313.327924	190.066027	501.705764	253.223928	696.356604	378.615864	801.222875	449.739897	1323.173639	688.741184	473.580165	312.345755	545.45675	360.780896	675.014879	449.223506	750.638744	490.031975
312.795911	190.496026	501.705764	253.223928	695.647253	378.185865	801.621886	449.739897	1324.071412	688.741184	473.225489	312.345755	545.811426	361.210895	674.416364	448.739757	748.244683	489.548226
312.618573	190.281027	502.104774	252.982054	694.937901	377.970865	801.02337	449.498022	1324.071412	689.829619	472.870814	312.130755	545.988764	360.995895	673.418838	448.256008	745.850621	489.790101
312.263897	190.066027	502.304279	253.223928	694.583225	377.540866	800.22535	449.256148	1323.472897	690.555243	472.516138	312.130755	545.811426	360.995895	672.221808	448.256008	743.656065	490.757599
312.263897	190.926025	501.705764	253.223928	694.22855	377.110867	799.82634	449.256148	1323.173639	690.555243	472.3388	312.775754	546.166102	361.210895	671.423787	448.739757	741.661013	491.241348
312.086559	190.711026	502.104774	253.465803	694.051212	377.110867	799.227824	448.772399	1322.275866	691.280866	472.3388	312.990754	545.811426	361.640894	670.027251	448.739757	739.266952	491.483222
312.086559	190.711026	501.506259	253.949552	693.519198	377.110867	799.427329	448.530524	1321.378093	692.00649	471.984124	313.205753	545.988764	362.070893	669.029725	448.256008	737.471405	492.45072
311.909221	191.571024	501.905269	254.433301	693.34186	377.540866	798.828814	448.772399	1320.48032	692.00649	471.629448	313.635752	545.811426	362.715892	668.630715	448.256008	735.276849	493.660093
311.909221	192.001023	501.905269	254.433301	693.34186	378.185865	798.030793	448.772399	1318.684773	692.00649	471.274773	314.280751	545.988764	364.220889	668.43121	448.739757	733.680808	494.627591
312.086559	192.431022	502.503784	253.949552	693.519198	379.045863	797.831288	449.014273	1315.392939	691.280866	471.097435	315.14075	546.34344	365.725886	668.0322	448.981632	731.685757	496.078838
312.441235	193.076021	502.703289	254.91705	693.873874	379.905862	798.030793	449.014273	1312.699619	690.918054	471.274773	316.000748	546.698116	367.445883	667.633189	450.191004	730.688231	497.288211
312.795911	192.861022	502.703289	254.675176	694.583225	380.335861	797.631783	449.256148	1309.407785	690.192431	471.806786	317.075746	547.939481	368.95088	667.832695	451.400377	729.690705	499.223207
313.150587	193.93602	502.902795	255.158925	694.760563	380.76586	797.631783	449.739897	1306.415208	689.829619	472.693476	317.720744	548.471495	371.745874	668.0322	452.367875	729.291695	500.916329
313.150587	194.151019	503.700815	255.158925	694.937901	381.195859	798.030793	450.223646	1303.123373	689.466807	473.402827	319.010742	549.358184	372.605872	668.43121	453.577248	728.69318	502.367576
313.6826	194.581018	504.299331	255.158925	695.647253	381.625858	798.828814	450.94927	1298.035992	687.652748	473.934841	319.87074	550.599549	373.89587	668.630715	454.302871	728.094664	504.302572
313.6826	195.226017	504.099825	255.400799	696.179266	382.055857	799.626834	451.916768	1294.744157	684.750254	474.289517	320.300739	551.486239	374.540869	669.428736	455.754118	727.695654	505.995694
314.037276	195.656016	503.50131	255.158925	696.533942	382.485857	799.82634	452.400517	1289.357519	680.759324	474.466855	320.945738	552.904942	376.045866	670.226756	456.963491	727.695654	507.688816
313.859938	195.441017	504.299331	255.158925	697.065956	382.915856	799.82634	452.400517	1288.459746	680.033701	474.466855	320.945738	554.500983	377.120864	670.625767	457.205365	727.695654	508.414439
