# Supplementary material for: Speed‐dependent locomotor patterns during steady swimming in a demersal shark
Source: J Fish Biol. 2025 Apr 3;107(2):394–405. doi: 10.1111/jfb.70043 (PMC12360134; doi:10.1111/jfb.70043)
Supplement: Supplementary file 1 — Data S1. Supporting Information. [file JFB-107-394-s001.zip › scanicula_steady_swimming-main/angles/2Dcoords_lateral_catshark14_1.75BL_seq1_200623.csv]

pt1_cam2_X	pt1_cam2_Y	pt2_cam2_X	pt2_cam2_Y	pt3_cam2_X	pt3_cam2_Y	pt4_cam2_X	pt4_cam2_Y	pt5_cam2_X	pt5_cam2_Y	pt6_cam2_X	pt6_cam2_Y	pt8_cam2_X	pt8_cam2_Y	pt10_cam2_X	pt10_cam2_Y	pt12_cam2_X	pt12_cam2_Y
429.03131	262.20915	572.938981	292.061573	730.378769	387.393484	811.047151	444.638568	1291.689194	602.053549	535.951523	353.338788	564.023733	409.779051	706.2162	454.097113	749.784887	498.185842
429.43032	262.451025	574.136012	292.787196	730.977284	388.602856	812.443687	445.122317	1290.192906	594.07169	536.550038	353.580662	565.220763	410.746549	707.556687	454.759209	752.799631	499.04584
430.028836	262.451025	574.734527	293.270945	731.427598	389.676148	813.840223	445.606066	1287.200329	588.629513	536.350533	353.822537	566.417794	411.955921	708.819833	455.830925	753.863658	500.335838
429.829331	262.20915	574.734527	293.270945	731.959611	390.536147	815.835274	445.364192	1286.302556	582.824524	535.752018	354.54816	567.01631	412.681545	710.061198	456.475923	755.459699	502.055834
429.629826	263.176648	574.136012	293.029071	731.959611	390.966146	816.8328	445.606066	1285.70404	579.196406	534.754492	354.54816	567.41532	413.407169	710.238536	456.260924	757.94243	503.560831
430.427846	262.20915	574.335517	293.270945	732.136949	391.826144	817.63082	446.089815	1284.806267	574.842665	535.752018	355.515658	568.612351	413.890918	710.593211	456.690923	758.474444	503.775831
429.829331	262.451025	575.133537	293.996569	731.959611	392.471143	818.38326	446.138097	1285.404783	573.75423	535.353007	355.515658	569.609876	414.374667	710.947887	457.765921	759.183795	504.42083
429.43032	261.725401	574.934032	294.238443	731.959611	392.901142	818.709638	446.410744	1288.696617	574.842665	534.754492	355.515658	570.008887	414.858416	710.593211	457.550921	759.538471	505.065829
429.43032	262.451025	573.936507	293.996569	731.604936	393.331141	819.41899	446.625744	1291.988452	579.196406	534.155977	355.273784	570.208392	414.132792	710.061198	457.765921	760.247823	505.495828
429.230815	262.20915	574.535022	294.722192	730.540908	393.546141	819.41899	446.625744	1294.681771	582.098901	533.756966	354.790035	569.809381	413.649043	710.061198	458.19592	761.134512	505.065829
429.629826	262.692899	574.734527	294.480318	729.654219	394.191139	819.41899	446.625744	1297.973606	585.001395	532.958946	354.54816	568.612351	412.197796	709.351846	458.41092	761.489188	503.775831
429.03131	263.418523	574.734527	294.480318	728.944867	394.406139	818.709638	446.195745	1300.06841	588.266701	532.160925	354.54816	568.013835	410.988423	707.933143	457.98092	761.843864	503.130832
429.43032	263.660397	575.133537	294.964067	728.058178	394.621139	818.5323	446.410744	1300.666925	590.443572	532.160925	354.064411	566.816804	410.020925	707.223791	457.550921	761.134512	502.055834
429.230815	263.176648	575.133537	295.447816	727.171488	395.266137	818.000287	446.625744	1301.863956	595.160125	531.96142	353.822537	566.617299	408.327803	706.159764	457.550921	760.602498	501.195836
428.831805	263.418523	576.330568	295.68969	726.284799	395.696136	816.758921	446.625744	1300.966183	599.151055	531.96142	353.580662	565.819279	407.118431	704.386385	457.550921	759.538471	499.690839
429.43032	262.692899	576.131063	295.447816	725.398109	395.911136	815.340218	446.625744	1300.666925	605.681667	531.56241	352.855039	565.220763	405.667184	703.322358	457.550921	758.297106	497.970842
429.829331	263.660397	575.931558	295.447816	724.688758	395.696136	814.276191	446.840743	1299.769152	612.575091	532.160925	352.613164	565.420268	402.764689	702.25833	457.550921	756.346389	496.035846
429.230815	262.934774	575.931558	295.68969	723.979406	395.696136	812.857488	447.055743	1297.075833	619.105704	532.160925	352.129415	565.619774	400.829693	700.839627	457.550921	753.863658	494.745849
429.03131	263.176648	576.729578	295.68969	723.270055	395.481137	810.906771	447.485742	1294.981029	624.910692	531.96142	352.371289	565.420268	398.410948	698.88891	456.690923	750.848914	493.025852
429.43032	263.418523	576.929084	295.68969	721.674013	394.836138	808.42404	447.915741	1291.090679	630.715681	531.56241	351.645666	565.819279	396.234077	697.470207	456.045924	749.252873	492.165854
429.230815	263.418523	577.328094	295.68969	720.964662	394.836138	806.827999	447.700742	1287.499587	633.255363	531.362905	350.920042	565.420268	394.299081	696.051504	455.400926	746.592805	490.660857
429.43032	263.176648	577.527599	295.931565	720.077972	394.191139	805.231958	447.915741	1282.711463	633.618175	531.761915	350.678168	565.220763	392.12221	694.278125	454.540927	743.755398	489.15586
429.230815	264.144146	577.727104	296.173439	719.191283	393.331141	803.635917	448.130741	1276.726309	631.804116	531.56241	350.678168	565.021258	391.154712	692.15007	454.110928	742.514033	488.94086
429.03131	263.902272	578.126114	295.931565	718.127256	392.471143	802.039876	448.130741	1269.244867	627.087563	531.96142	350.194419	564.622248	389.945339	691.086043	453.465929	739.676627	487.865862
428.6323	263.418523	578.126114	296.415314	717.595242	392.256143	800.798511	447.915741	1269.244867	622.37101	532.160925	349.952544	564.223238	389.46159	690.554029	453.25093	736.129869	487.005864
428.033785	263.660397	578.32562	295.931565	717.240566	391.826144	799.379807	447.485742	1276.726309	622.008198	531.96142	349.468795	563.824227	389.703465	689.490002	453.03593	733.824476	486.575865
427.634774	263.660397	578.126114	296.173439	717.417904	391.181145	797.606428	447.055743	1280.915917	620.919762	531.761915	349.71067	563.026207	390.912837	688.603312	451.960932	732.405773	487.005864
427.834279	262.692899	577.926609	295.931565	718.127256	390.536147	795.833049	446.410744	1285.105525	620.194139	532.160925	349.226921	563.425217	392.12221	688.603312	451.100934	731.164408	487.435863
427.834279	262.692899	577.926609	295.931565	718.481931	390.321147	794.591684	445.980745	1288.696617	618.017268	531.96142	350.194419	563.624722	393.573457	688.78065	450.025936	730.455056	488.080862
427.634774	262.934774	577.527599	295.68969	719.191283	389.891148	793.704995	445.550746	1290.492164	616.203209	531.362905	349.468795	563.824227	394.540955	689.135326	449.810936	729.391029	488.080862
426.836754	262.451025	577.527599	295.447816	719.723297	390.106147	792.286292	445.335746	1291.689194	614.751962	530.764389	348.743172	564.223238	396.234077	688.957988	450.025936	728.327001	488.510861
426.836754	262.20915	576.929084	295.205941	720.077972	390.106147	791.57694	445.120747	1292.886225	612.575091	530.764389	349.468795	563.824227	397.685324	690.022015	449.810936	727.794987	490.015858
427.235764	261.483527	576.131063	294.964067	720.609986	390.106147	791.931616	444.905747	1293.185483	611.849468	530.764389	349.468795	563.624722	399.378446	690.376691	450.240936	727.794987	490.445857
426.637249	260.516029	575.532548	294.480318	721.674013	390.321147	791.754278	444.905747	1293.185483	611.123844	530.564884	349.952544	562.627197	400.587819	691.440719	450.670935	728.859015	491.735855
426.238238	259.54853	574.535022	294.480318	722.738041	390.321147	792.995643	444.905747	1293.185483	611.123844	530.365379	349.952544	562.028681	402.764689	692.504746	451.100934	729.923042	492.595853
426.437743	259.306656	574.535022	293.996569	723.447392	390.321147	795.301036	444.260748	1293.185483	610.761032	529.367853	349.952544	561.430166	403.974062	693.568773	451.315934	731.341745	493.670851
426.437743	258.822907	574.136012	293.754694	724.51142	390.106147	797.429091	444.260748	1292.28771	608.946973	529.168348	349.952544	562.427691	405.909058	694.810139	451.530933	733.292462	494.31585
426.038733	257.855409	573.936507	293.754694	725.398109	389.891148	799.379807	444.260748	1290.192906	606.770103	529.168348	350.436293	563.824227	408.085929	696.051504	452.175932	735.420517	495.390847
426.038733	257.37166	573.537496	293.754694	725.930123	389.891148	801.153186	444.260748	1287.499587	604.593232	529.168348	350.436293	564.422743	408.569678	697.115531	452.175932	736.83922	495.820847
426.038733	256.887911	573.138486	293.754694	726.462137	389.891148	803.281241	444.475748	1284.50701	600.602302	528.769338	350.678168	565.220763	409.295302	698.534235	452.390931	738.257923	496.035846
426.038733	256.887911	573.737001	293.51282	726.107461	389.676148	806.295985	444.690748	1280.915917	595.522937	528.968843	350.436293	565.619774	409.779051	699.243586	452.390931	738.967275	496.035846
