# Supplementary material for: Speed‐dependent locomotor patterns during steady swimming in a demersal shark
Source: J Fish Biol. 2025 Apr 3;107(2):394–405. doi: 10.1111/jfb.70043 (PMC12360134; doi:10.1111/jfb.70043)
Supplement: Supplementary file 1 — Data S1. Supporting Information. [file JFB-107-394-s001.zip › scanicula_steady_swimming-main/angles/2Dcoords_lateral_catshark14_1BL_seq1_200623.csv]

pt1_cam2_X	pt1_cam2_Y	pt2_cam2_X	pt2_cam2_Y	pt3_cam2_X	pt3_cam2_Y	pt4_cam2_X	pt4_cam2_Y	pt5_cam2_X	pt5_cam2_Y	pt6_cam2_X	pt6_cam2_Y	pt8_cam2_X	pt8_cam2_Y	pt10_cam2_X	pt10_cam2_Y	pt12_cam2_X	pt12_cam2_Y
419.587513	244.039709	560.737248	313.725508	699.774578	439.537349	776.107204	509.519236	1217.718586	823.169309	506.07697	349.005915	536.80076	412.377042	664.653664	502.451059	703.96508	560.941235
419.259712	242.498284	559.626472	312.932349	699.235338	438.395541	777.663642	508.600586	1215.52403	819.299317	505.411953	347.554668	536.667757	412.860791	665.091736	501.899499	704.962606	561.18311
418.587834	241.531177	559.094458	312.28735	698.437318	437.428043	778.727669	508.600586	1214.726009	815.671199	504.746936	346.42592	536.80076	413.989538	665.512092	501.559747	707.157162	562.392483
418.233158	240.456179	558.961455	311.481102	697.506294	436.783044	779.096054	507.793916	1213.329474	812.043081	504.214922	344.813424	537.199771	414.150788	664.951617	501.38987	709.551224	563.601855
418.055821	240.02618	558.695448	310.836103	696.442266	435.976796	778.89829	507.25858	1213.129968	809.624336	503.416901	343.362176	535.869736	413.828289	664.671379	500.710365	710.94776	563.601855
417.41148	239.369644	558.030431	309.868605	696.57527	436.299295	778.89829	506.494137	1212.930463	806.963716	503.017891	342.555928	535.736733	413.34454	664.391142	500.200737	711.34677	563.359981
416.915975	238.582794	557.764424	309.062357	695.644246	435.815546	778.740657	505.347472	1212.730958	804.544971	502.485877	341.910929	536.40175	412.699541	663.970785	499.521232	712.543801	561.666859
416.635737	237.903289	557.365414	307.772359	694.580218	435.493047	778.89829	504.583029	1213.129968	802.3681	501.687857	340.782181	536.135743	411.732043	663.550429	498.671851	712.743306	559.973737
416.495619	237.053908	556.700396	306.643612	693.117181	434.686799	777.952488	503.436365	1213.129968	801.400602	500.756833	340.137183	536.40175	410.764545	662.709716	498.841727	712.344296	558.52249
416.3555	236.714155	556.168383	305.676113	691.654143	434.20305	777.637221	503.245254	1213.129968	801.400602	499.825809	339.169685	536.534754	409.313298	662.009122	498.671851	711.945286	558.280616
416.775856	236.204527	555.636369	305.031115	690.324109	433.7193	777.321953	502.2897	1212.730958	801.642476	499.160792	338.202187	536.40175	408.3458	661.448646	498.671851	712.144791	556.829368
417.196213	235.694898	555.370362	304.547366	689.127078	433.558051	776.691419	502.2897	1211.932938	800.433104	499.160792	337.395938	536.135743	406.572053	660.187577	498.332099	711.74578	555.619996
417.47645	235.864774	555.636369	304.063617	688.063051	432.913052	776.218518	502.09859	1210.137391	802.126225	499.692806	337.073439	535.736733	405.120806	658.225913	497.482717	710.94776	554.410623
417.616569	235.864774	555.902376	304.063617	686.733017	432.590553	775.587983	501.334147	1207.34432	804.303096	499.825809	336.58969	535.60373	404.153308	656.824725	496.46346	710.349245	553.685
417.896807	236.204527	556.43439	304.063617	684.870969	431.945554	775.115082	500.951925	1204.950258	806.963716	500.623829	336.26719	535.337723	402.379561	655.423536	495.953832	709.152214	552.717502
417.756688	236.204527	557.099407	304.224866	683.939945	432.106804	774.16928	500.951925	1201.758176	811.317457	501.687857	335.944691	534.938712	400.283315	654.582823	495.783955	708.154688	551.750003
418.177045	236.204527	557.498417	304.063617	683.274928	431.945554	773.065844	500.951925	1198.167083	815.18745	503.017891	335.783441	534.140692	398.832068	653.882229	495.444203	706.957657	550.782505
418.597401	237.053908	557.897427	304.224866	682.476907	431.623055	770.386071	501.525258	1194.575991	818.089944	504.214922	335.944691	534.007689	397.542071	652.200803	495.104451	705.960132	550.540631
418.317163	237.39366	558.296437	304.547366	681.41288	431.784304	768.1792	501.907479	1190.785393	821.476187	505.278949	335.622192	533.475675	396.090823	651.079853	494.934574	704.563596	549.331258
418.036926	237.733413	558.961455	304.869865	680.747863	431.623055	767.075764	502.09859	1186.795291	822.443686	506.342977	336.105941	530.682603	394.478327	649.818783	494.255069	702.967555	548.36376
418.177045	238.582794	559.759475	304.869865	679.949842	431.461805	765.026526	502.480811	1184.002219	822.443686	507.540007	336.105941	528.421545	392.220831	648.417595	493.575565	701.172008	547.396262
418.457282	240.451432	560.291489	304.869865	679.151821	431.461805	763.134922	502.671922	1180.610632	821.959937	509.003045	336.58969	528.155538	390.285835	647.717001	493.405688	698.777947	546.428764
418.457282	241.300813	561.089509	305.031115	678.353801	430.978056	761.400951	502.671922	1178.61558	819.299317	511.264103	336.912189	528.155538	387.38334	646.455931	492.556307	696.982401	544.251893
418.597401	242.32007	561.621523	305.514864	677.422777	430.494307	760.139882	503.054143	1176.221519	816.154948	512.993148	336.750939	528.554548	385.448344	645.194862	491.53705	694.787844	542.316897
418.877639	243.169451	562.153537	306.159862	677.289774	430.333057	758.563545	503.627476	1174.824983	812.043081	513.791168	336.912189	529.219565	383.352098	644.494268	490.687669	692.792793	539.414403
419.017758	243.339327	562.68555	306.321112	677.15677	430.010558	757.144842	503.818586	1172.829931	805.02872	514.456185	337.073439	530.94861	382.062101	643.373317	490.17804	691.595762	537.721281
419.157876	244.528461	562.951557	306.804861	676.890763	429.849308	755.253237	504.200808	1171.832406	798.739982	515.254206	336.912189	533.342671	381.094603	642.672723	489.838288	690.598236	536.028159
419.157876	244.868213	563.749578	306.966111	677.289774	429.688058	753.361633	504.200808	1170.83488	792.934993	518.180281	336.105941	534.273695	380.288354	642.252366	489.158783	688.80269	534.576912
419.157876	245.03809	564.148588	307.28861	677.954791	429.526809	751.785296	504.009697	1170.03686	787.371879	518.845298	336.750939	535.869736	379.482106	641.551772	488.479278	687.805164	533.851288
419.017758	245.887471	564.547598	307.44986	679.683835	429.526809	749.893692	504.009697	1171.23389	784.469385	519.510315	336.912189	536.80076	380.127105	640.851178	487.629897	687.206649	532.88379
418.457282	246.736852	565.212615	307.933609	680.348852	429.526809	748.159722	503.818586	1175.822508	779.631894	520.707346	338.040937	538.263798	382.54585	640.711059	486.780516	685.810113	530.948794
418.036926	248.095861	565.744629	308.094859	682.077897	429.365559	746.583385	503.436365	1180.810137	776.245651	521.771374	339.008435	538.795812	383.835847	641.131416	485.931135	683.615557	529.255672
417.616569	248.60549	565.877633	308.256108	682.476907	429.204309	745.164681	502.480811	1184.800239	774.310655	522.968404	339.653434	538.662808	385.609594	641.551772	485.421506	682.019516	528.530049
417.056094	248.60549	566.409646	309.062357	683.806941	429.04306	743.903612	501.716368	1188.989847	771.650035	524.431442	340.459682	538.396801	387.86709	642.112247	485.421506	680.423474	527.804425
416.215381	248.945242	566.409646	309.223606	684.870969	429.04306	742.800176	500.760815	1191.982424	768.263791	525.628473	340.620932	539.194822	389.640836	642.95296	485.081754	678.228918	527.078802
415.514787	249.284995	566.409646	309.062357	686.600013	428.88181	742.327275	499.996372	1194.575991	765.845046	526.29349	341.42718	539.859839	392.059581	644.354149	484.911878	677.430897	526.595053
414.253717	249.794624	566.276643	309.384856	686.999023	429.204309	742.484909	498.658596	1197.169558	763.426301	527.490521	342.233429	541.05687	394.800826	645.475099	484.402249	675.236341	527.078802
413.833361	249.624747	565.611626	309.223606	687.930047	429.365559	743.903612	497.703043	1197.967578	762.458803	527.357517	342.072179	541.85489	397.542071	647.85712	484.742002	673.839805	527.078802
412.992648	249.624747	564.680602	309.062357	689.127078	429.526809	747.213919	497.703043	1199.364114	762.942552	526.559497	342.878427	541.987894	399.799566	650.23914	484.572125	673.24129	528.288174
412.011816	248.945242	564.148588	308.739857	690.856123	429.688058	749.736058	497.703043	1199.96263	764.877548	525.761476	342.878427	542.253901	402.057062	652.060684	484.742002	673.839805	529.981296
410.750747	247.925985	563.217564	308.417358	692.053153	429.688058	752.258197	498.276375	1199.763124	767.780042	525.229463	343.200927	542.652911	405.282055	653.461873	484.911878	675.435846	532.158167
409.910034	246.566976	562.419544	307.772359	692.718171	429.849308	754.465069	498.085264	1198.366589	770.198788	524.298439	343.362176	543.849942	408.3458	655.283418	485.081754	678.428423	534.335037
409.349558	245.717594	561.48852	307.44986	694.048205	430.171807	757.775376	498.467486	1197.369063	773.343156	522.835401	343.362176	545.179976	411.087044	657.805557	485.25163	680.62298	536.270034
408.368726	244.698337	560.424492	306.804861	695.245236	430.333057	761.085684	498.467486	1196.571042	774.794404	521.63837	342.878427	542.253901	413.505789	660.047458	485.761259	682.618031	538.20503
407.668132	243.848956	559.227461	305.998613	697.240287	430.010558	764.080724	498.658596	1196.970053	772.617533	520.175333	341.910929	539.992843	414.957037	661.448646	485.761259	685.610608	539.172528
407.107657	242.489946	558.030431	305.353614	698.304314	429.688058	768.1792	499.231929	1197.369063	767.054419	518.978302	341.58843	536.667757	414.957037	663.130072	486.270888	689.2017	540.86565
406.6873	241.640565	556.168383	304.063617	699.368342	429.688058	771.331873	499.61415	1196.371537	759.798183	517.116254	340.459682	534.007689	415.118286	664.391142	486.780516	692.593288	542.800646
405.846587	240.621308	554.439338	302.934869	699.900355	429.365559	773.854012	499.231929	1194.176981	749.397578	515.520213	339.169685	530.416596	414.150788	665.652211	486.61064	698.179431	544.493768
405.56635	240.791184	553.774321	302.45112	700.166362	428.88181	774.16928	499.040818	1193.37896	746.495084	514.722192	338.685936	529.884582	414.312038	665.932449	487.120269	698.977452	544.251893
