# Supplementary material for: Speed‐dependent locomotor patterns during steady swimming in a demersal shark
Source: J Fish Biol. 2025 Apr 3;107(2):394–405. doi: 10.1111/jfb.70043 (PMC12360134; doi:10.1111/jfb.70043)
Supplement: Supplementary file 1 — Data S1. Supporting Information. [file JFB-107-394-s001.zip › scanicula_steady_swimming-main/angles/2Dcoords_lateral_catshark14_2BL_seq2_200623.csv]

pt1_cam2_X	pt1_cam2_Y	pt2_cam2_X	pt2_cam2_Y	pt3_cam2_X	pt3_cam2_Y	pt4_cam2_X	pt4_cam2_Y	pt5_cam2_X	pt5_cam2_Y	pt6_cam2_X	pt6_cam2_Y	pt8_cam2_X	pt8_cam2_Y	pt10_cam2_X	pt10_cam2_Y	pt12_cam2_X	pt12_cam2_Y
513.895017	375.397082	679.076866	408.552323	861.93633	491.03573	958.911023	538.698385	1433.729129	673.024862	660.720398	475.850528	737.72938	530.99792	846.416469	557.006719	906.826664	591.569524
512.897492	374.671458	677.607427	408.844704	861.93633	491.25073	958.595755	538.507274	1428.541996	667.219874	660.454391	476.173027	738.798897	534.230624	845.894105	557.236762	904.462158	592.142857
512.346929	373.590863	677.341421	409.005954	861.178137	491.494033	957.807587	538.125053	1422.157831	663.591756	660.454391	476.818026	739.742112	538.380376	845.495095	556.753013	904.304525	593.09841
511.681912	372.623365	676.410397	409.167203	860.705236	491.876254	957.334686	537.551721	1416.372183	660.205513	659.922378	477.785524	740.451464	542.393701	844.963081	556.269264	904.93506	592.9073
511.016895	371.817117	676.011386	409.005954	859.917068	491.302922	956.23125	536.787278	1411.783564	661.173011	659.390364	477.785524	740.806139	545.117029	844.564071	556.269264	905.407961	592.142857
509.952867	370.849619	675.346369	408.683454	859.601801	491.494033	955.915983	536.596167	1410.786039	661.414885	659.523368	478.108023	742.579518	548.413689	844.032057	556.108014	905.092693	591.378414
509.021844	369.720871	674.149338	408.683454	858.655998	491.494033	954.654913	535.831724	1411.98307	664.801129	659.523368	478.269273	743.998221	549.130355	843.76605	556.269264	905.565594	590.805082
507.957816	368.269624	672.420294	408.038456	857.237295	490.9207	953.866745	535.449502	1414.576636	667.219874	658.326337	477.785524	745.180474	548.987022	843.36704	556.430513	905.880862	590.996192
507.159796	366.979626	671.09026	407.393457	855.976226	490.72959	951.97514	534.685059	1415.973172	669.638619	656.597292	476.334277	746.362727	547.123692	842.436016	556.269264	904.93506	591.187303
505.829761	365.528379	669.494219	406.425959	854.87279	490.9207	950.556437	534.302838	1418.965749	672.299239	654.469237	474.883029	746.244501	544.68703	840.839975	556.591763	904.93506	591.187303
504.632731	363.754633	668.031181	406.103459	853.61172	490.347368	948.191932	534.111727	1419.963275	673.750486	651.942172	472.948033	744.589348	542.107035	838.977927	556.430513	904.462158	591.569524
503.036689	361.658387	666.568143	405.61971	852.508285	490.156258	945.669793	533.729506	1420.56179	675.685482	649.814118	471.819285	741.515491	539.813706	837.51489	556.753013	903.67399	591.569524
501.307645	359.562141	664.839099	404.007214	851.562483	490.347368	943.778189	533.156174	1421.359811	678.587977	647.686063	469.72304	737.968733	537.520377	836.82813	556.850789	902.885822	591.187303
500.110614	358.594643	662.977051	402.233467	849.828512	490.347368	941.571317	532.773952	1422.955852	681.732345	644.360977	467.949293	734.185524	534.223717	835.054751	556.420789	901.309485	590.996192
498.913583	356.498397	661.38101	400.78222	848.094541	490.72959	938.26101	532.391731	1423.354862	685.602338	640.503878	465.208048	728.510712	532.647053	832.217344	556.420789	899.102613	589.658417
497.583549	354.8859	659.119952	399.169723	845.730036	490.72959	935.896505	532.582841	1423.953378	690.197954	637.311796	463.273052	724.609278	529.923725	830.798641	555.99079	896.895742	589.085085
496.386518	353.434653	656.991897	397.234727	843.680798	490.9207	933.689633	532.582841	1421.958326	691.891076	634.917734	461.660555	719.880267	526.483732	827.606559	555.775791	894.058335	587.173978
495.455494	351.499657	654.996846	395.78348	841.473927	490.72959	931.955662	532.20062	1419.564265	691.649201	631.592649	459.40306	714.069592	524.142817	825.014781	555.640706	892.166731	586.218424
494.258464	350.048409	653.267801	394.332232	839.739956	490.538479	930.694593	532.009509	1416.172677	688.262958	628.400567	456.984314	708.710047	521.467267	821.704473	555.067374	889.486958	584.880649
493.061433	348.758412	651.937767	392.558486	836.272015	489.582925	929.118256	532.009509	1409.988018	681.97422	626.139508	455.371818	704.926839	518.409495	818.709433	554.302931	886.176651	582.969541
491.731399	347.468415	649.676709	391.268488	833.434609	489.200704	927.541919	532.20062	1404.002864	676.894855	622.947426	453.436821	699.40966	514.969502	815.55676	553.347377	884.127413	582.013988
490.401364	345.694668	647.548654	389.333492	830.439569	488.24515	925.807949	532.391731	1398.01771	672.782988	620.021351	451.501825	694.680649	511.338398	811.931185	552.391823	881.920541	580.485102
488.938327	343.598422	645.420599	387.075997	826.971628	487.671818	923.916344	532.391731	1395.224638	671.089866	617.494286	449.889328	689.478737	508.089515	807.832709	551.245159	878.925501	579.720659
487.209282	341.824676	643.425548	385.785999	823.503686	486.142932	921.394205	532.391731	1393.828102	670.364243	614.435207	448.276831	686.798965	505.605076	803.891867	550.098494	874.827026	579.338437
485.480238	339.889679	641.754902	384.590834	820.66628	484.614046	919.187334	532.582841	1392.232061	669.880494	612.307153	446.986834	684.119192	504.458411	801.212094	548.760719	871.201451	580.676212
483.751193	337.793433	640.291864	383.139587	817.355973	483.08516	916.03466	531.818398	1390.037505	668.671121	610.312101	445.213087	681.281786	503.120636	797.428886	546.849612	868.364044	582.396209
481.85968	335.681847	638.56282	381.365841	814.360933	481.174053	912.724353	531.053955	1388.441464	666.736125	607.91804	443.600591	678.444379	503.885079	793.960945	544.747394	864.265569	582.969541
479.742328	333.567831	636.567768	379.753344	811.838794	479.645167	910.832748	530.862845	1387.244433	663.83363	605.789985	441.826844	674.030636	505.413965	790.965905	542.836286	858.117855	582.778431
477.998627	331.453816	634.30671	377.818347	809.316655	477.73406	907.995342	529.907291	1385.648392	661.414885	604.725957	440.698096	671.666131	506.75174	788.128498	541.498511	853.388844	582.58732
475.881276	329.1888	632.710669	376.6896	806.952149	475.822952	904.842668	528.569516	1384.052351	658.754265	603.395923	439.085599	670.562695	507.516183	785.763993	539.778515	849.132735	581.822877
473.639375	326.31978	631.247631	374.915853	805.375813	474.102956	902.320529	527.231741	1380.860269	657.061144	602.065889	437.795602	669.616893	508.089515	783.557121	537.485186	844.403724	580.676212
472.144774	324.356766	629.65159	373.303356	803.799476	472.57407	900.271291	525.702855	1375.87264	655.126147	600.203841	436.344355	669.301626	508.089515	781.507883	535.9563	840.305248	578.765105
470.027423	321.638746	627.390532	371.36836	801.277337	470.471852	897.118618	523.791747	1370.486002	654.400524	599.139814	434.731858	668.986358	507.707294	779.931547	534.618525	836.994941	576.853998
468.034622	319.222729	624.99647	368.949615	799.858634	469.134076	894.596479	522.645083	1364.301343	654.642398	598.075786	433.44186	668.671091	507.133962	777.724675	532.898528	833.999901	575.325112
466.16637	316.957713	623.400429	367.175868	798.597564	467.41408	892.547241	521.689529	1356.520642	656.33552	596.745752	431.829364	668.671091	505.413965	775.833071	530.987421	831.635396	573.987337
465.54362	316.051707	623.001419	366.853369	798.124663	467.031858	892.07434	521.116197	1355.124106	656.33552	596.213738	431.023115	668.986358	505.031743	775.36017	530.605199	831.635396	573.796226
