# Supplementary material for: Speed‐dependent locomotor patterns during steady swimming in a demersal shark
Source: J Fish Biol. 2025 Apr 3;107(2):394–405. doi: 10.1111/jfb.70043 (PMC12360134; doi:10.1111/jfb.70043)
Supplement: Supplementary file 1 — Data S1. Supporting Information. [file JFB-107-394-s001.zip › scanicula_steady_swimming-main/angles/2Dcoords_lateral_catshark14_3BL_seq1_200623.csv]

pt1_cam2_X	pt1_cam2_Y	pt2_cam2_X	pt2_cam2_Y	pt3_cam2_X	pt3_cam2_Y	pt4_cam2_X	pt4_cam2_Y	pt5_cam2_X	pt5_cam2_Y	pt6_cam2_X	pt6_cam2_Y	pt8_cam2_X	pt8_cam2_Y	pt10_cam2_X	pt10_cam2_Y	pt12_cam2_X	pt12_cam2_Y
349.511753	248.007159	533.978603	259.618891	768.717608	333.017957	880.240978	378.248493	1426.532521	512.046556	531.046931	327.353213	641.77228	340.898187	756.366633	405.183504	816.816689	440.255311
347.650944	247.652152	531.298892	259.165766	765.525526	333.501706	878.844442	378.732242	1420.746872	503.822822	529.251384	326.869464	642.17129	343.558806	754.770592	405.909128	817.415204	442.432181
346.409713	247.261007	528.306315	259.165766	763.929485	334.227329	877.647411	378.732242	1415.160728	497.534084	526.857323	327.595088	641.37327	345.977552	753.374056	406.151002	817.215699	442.915931
344.813672	245.54101	526.111759	259.165766	762.333444	334.952953	876.84939	378.732242	1418.951326	499.227206	524.463261	327.353213	639.976734	347.428799	753.573561	407.1185	816.816689	443.157805
343.749644	244.681012	524.116708	259.649515	761.136413	335.920451	875.452855	378.732242	1426.333016	501.162202	522.46821	326.869464	638.181187	348.638171	752.775541	407.602249	815.819163	442.190307
343.040293	241.241018	522.919677	259.649515	760.537897	336.162325	874.056319	379.215991	1434.113716	501.404077	521.470684	326.869464	636.585146	349.60567	752.376531	408.327873	816.417678	440.980934
341.976265	238.016025	521.523141	259.891389	759.939382	335.436702	872.260772	379.457866	1439.500355	503.097198	519.475633	326.14384	634.989105	348.880046	752.177025	408.327873	817.814214	440.255311
341.621589	235.006031	520.924625	260.133264	758.742351	335.678576	869.866711	380.425364	1444.487983	503.339073	517.281076	325.901966	633.99158	347.186924	751.778015	409.053497	820.407781	438.562189
341.444252	231.996037	520.525615	260.375138	757.54532	335.194827	867.871659	380.667239	1448.677591	503.339073	515.685035	324.450719	633.393064	342.591308	750.580984	408.811622	820.806791	435.41782
341.089576	229.631041	519.9271	261.100762	757.14631	335.436702	866.475123	380.909113	1449.276106	502.613449	514.887015	323.483221	631.797023	340.172563	749.782964	408.811622	821.006297	434.208448
341.444252	225.976048	519.727595	261.826386	756.34829	335.678576	865.078588	381.392862	1449.475611	502.371575	514.088994	322.031973	630.400487	338.479441	749.583459	409.053497	821.006297	432.273451
341.266914	223.396053	520.32611	261.342636	754.951754	336.646075	864.280567	382.36036	1449.076601	501.404077	513.091469	321.064475	628.205931	337.753818	747.987418	408.569748	821.205802	431.305953
340.380224	222.106056	520.72512	261.584511	753.156208	336.646075	864.081062	382.844109	1447.680065	499.227206	512.293448	319.855103	626.809395	337.028194	747.588407	408.327873	821.604812	429.370957
339.493535	220.386059	520.72512	261.342636	751.759672	337.855447	863.682052	383.327858	1445.884519	494.873464	511.495427	318.887605	626.011374	336.78632	747.189397	407.844124	821.604812	427.194086
339.138859	219.311061	520.525615	261.100762	749.964125	338.822945	863.283041	383.569733	1441.694911	487.375354	510.298397	317.194483	624.415333	334.609449	745.393851	407.844124	821.604812	424.775341
338.429507	218.666063	519.9271	260.858887	748.9666	339.548569	862.884031	384.053482	1436.707283	477.942247	509.101366	315.743236	623.018797	332.916327	743.598305	408.327873	821.205802	422.840345
337.542818	218.666063	519.727595	260.375138	747.570064	340.274192	862.285516	384.053482	1431.320644	468.509141	508.303345	314.533863	620.824241	331.46508	740.206717	407.602249	819.609761	422.114721
336.47879	218.451063	518.331059	259.891389	745.375507	340.757941	861.687	384.537231	1425.534995	459.559783	507.30582	313.808239	619.028695	330.739456	738.012161	408.811622	816.617184	421.630972
336.124115	217.806064	518.131554	259.891389	743.380456	341.483565	860.689475	385.746604	1416.557264	453.029171	505.909284	313.082616	616.634633	329.046335	736.01711	409.77912	812.427576	421.147223
335.414763	217.591065	517.533038	259.40764	740.387879	342.692938	859.292939	386.714102	1410.771615	451.094175	504.911758	312.840741	613.243046	328.078837	733.423543	410.262869	808.636978	421.630972
334.705411	217.376065	516.535512	258.682017	738.991343	343.176687	857.098382	387.439725	1409.375079	453.754795	503.515222	312.598867	609.851458	327.836962	730.430966	411.472242	805.045886	423.565968
333.641384	217.161066	514.939471	258.198268	736.796787	344.144185	855.103331	387.923474	1408.577059	460.285407	501.320666	313.32449	606.260366	328.320711	727.039379	412.197866	800.656773	425.984714
332.577357	216.516067	513.941946	257.956393	735.599756	345.111683	853.10828	388.407223	1408.377554	466.816019	499.325614	313.808239	603.666799	329.046335	723.847296	412.681615	798.661722	430.338455
331.868005	216.301067	512.94442	257.714519	733.205694	345.353558	850.315208	388.649098	1408.976069	473.104757	497.729573	314.533863	600.474717	331.948829	721.453235	414.132862	796.866175	434.692197
331.158654	215.656068	511.946894	257.472644	732.407674	346.321056	848.120651	389.374722	1410.372605	479.635369	496.133532	314.775738	597.88115	334.851323	719.059173	414.374736	794.871124	438.320315
330.271964	215.226069	510.550358	256.988895	731.809158	347.046679	846.325105	389.374722	1410.372605	487.375354	494.936501	314.775738	596.285109	337.753818	717.463132	414.616611	793.873598	441.706558
329.73995	215.01107	509.752338	256.74702	731.609653	348.014177	843.332528	390.825969	1410.1731	494.389715	494.138481	315.259487	595.287584	340.414437	715.667586	415.584109	792.078052	444.367178
328.675923	214.366071	508.954317	256.74702	730.013612	350.432923	841.536982	391.551592	1407.180523	501.645951	493.140955	315.259487	596.484614	341.62381	714.470555	417.76098	791.280032	446.544048
327.966571	214.151071	508.156297	256.263271	729.415097	350.916672	839.940941	392.51909	1401.993389	507.692814	492.342935	315.259487	596.68412	342.349434	713.672535	418.486603	789.683991	448.23717
326.902544	213.291073	507.956792	255.053899	729.016086	351.400421	838.74391	394.212212	1396.207741	514.465301	492.143429	315.501361	597.681645	343.800681	713.473029	418.244729	788.686465	451.381539
326.015855	213.291073	507.358276	254.086401	729.814107	351.400421	837.746384	395.905334	1389.823576	521.237788	491.943924	315.017612	599.277686	344.28443	712.874514	418.728478	788.087949	453.316535
325.661179	212.861074	505.96174	252.635153	728.816581	351.642295	836.150343	397.114706	1382.641391	527.526526	491.145904	314.050114	601.272738	344.526304	712.275999	419.212227	787.888444	454.767782
