# Supplementary material for: Speed‐dependent locomotor patterns during steady swimming in a demersal shark
Source: J Fish Biol. 2025 Apr 3;107(2):394–405. doi: 10.1111/jfb.70043 (PMC12360134; doi:10.1111/jfb.70043)
Supplement: Supplementary file 1 — Data S1. Supporting Information. [file JFB-107-394-s001.zip › scanicula_steady_swimming-main/angles/2Dcoords_lateral_catshark14_4BL_seq1_200623.csv]

pt1_cam2_X	pt1_cam2_Y	pt2_cam2_X	pt2_cam2_Y	pt3_cam2_X	pt3_cam2_Y	pt4_cam2_X	pt4_cam2_Y	pt5_cam2_X	pt5_cam2_Y	pt6_cam2_X	pt6_cam2_Y	pt8_cam2_X	pt8_cam2_Y	pt10_cam2_X	pt10_cam2_Y	pt12_cam2_X	pt12_cam2_Y
443.244334	331.411381	612.651916	350.162666	820.900585	418.805057	927.528353	460.149195	1436.530467	554.557259	596.811625	420.927273	689.781017	473.172171	809.432761	489.032225	870.680837	518.299042
443.044829	331.411381	611.458486	349.976061	821.541007	419.173327	928.270512	459.656596	1429.946798	544.398529	597.210635	420.685398	692.773594	473.897794	811.028802	489.274099	872.675888	517.331544
442.071333	330.978251	610.696778	349.646395	822.099674	419.346211	930.183445	458.784324	1424.560159	536.41667	597.01113	420.927273	694.17013	473.897794	812.824348	489.757848	875.46896	516.122172
441.539319	330.655752	609.278075	349.431395	822.45435	418.701212	931.114469	457.978076	1423.662386	534.239799	596.213109	420.685398	694.56914	473.897794	813.821874	489.999723	878.262032	515.154674
441.406316	330.172003	608.214048	349.001396	822.809025	419.131211	931.883319	457.345811	1427.851994	536.41667	595.614594	420.685398	694.768646	472.446547	814.420389	489.757848	882.651145	514.187176
440.741299	329.849504	606.440669	348.571397	822.45435	418.701212	930.464616	456.485813	1434.136405	540.044788	594.018553	419.7179	694.17013	470.753426	815.21841	489.515974	886.641247	512.010305
440.209285	330.010753	605.376642	348.571397	821.744998	418.271213	929.755264	455.625814	1441.019333	543.672905	592.422512	419.7179	691.975574	467.367182	815.417915	489.757848	889.035309	510.559058
440.342288	329.849504	604.66729	348.141398	820.680971	418.056213	928.691237	454.550817	1446.705229	545.849776	590.626966	419.476026	688.583986	464.948437	813.622369	489.757848	890.63135	508.382187
439.943278	329.204505	603.7806	347.926398	819.262267	417.841214	927.449871	453.690818	1451.194094	548.389459	588.83142	418.992277	685.391904	462.771566	812.824348	489.515974	891.429371	507.414689
440.076281	328.882006	603.248587	347.711399	817.666226	417.841214	925.499155	453.045819	1455.68296	555.282883	586.437358	418.508528	680.603781	460.83657	810.829297	489.515974	889.633824	505.479693
440.076281	327.269509	602.361897	347.926398	815.538172	417.626214	924.257789	453.260819	1458.077022	559.999436	584.442307	418.266653	677.810709	459.143448	808.036225	488.79035	885.444217	505.237818
440.741299	326.140761	602.007222	347.926398	813.410117	417.841214	922.48441	453.045819	1460.171825	566.167237	582.24775	417.782904	673.820606	457.934076	805.043648	489.032225	881.254609	505.237818
441.938329	323.722016	601.652546	347.711399	810.750048	416.981215	920.356356	453.260819	1461.069599	570.158166	580.651709	417.05728	669.431494	457.934076	801.851566	488.79035	878.661042	505.963442
443.002357	321.62577	601.829884	347.0664	807.912642	416.551216	918.582977	453.690818	1458.675537	569.795354	579.454678	416.573531	666.239411	458.417825	798.858989	488.79035	877.663516	506.447191
444.332391	319.852023	602.007222	347.0664	805.607249	416.121217	916.63226	453.690818	1451.493352	562.539119	578.856163	416.089782	660.653268	459.869072	795.666906	488.79035	875.46896	507.172814
445.795429	318.078277	602.893911	346.636401	802.947181	415.691218	914.504205	453.475819	1443.413394	558.185377	578.457153	415.364159	658.059701	459.627197	791.876309	488.306601	872.675888	507.172814
446.726453	315.659531	603.7806	346.206402	799.577761	415.046219	911.666799	453.690818	1437.128982	553.106012	577.260122	413.912912	655.865144	458.417825	787.886206	488.064727	867.887765	507.656563
446.726453	314.530784	604.312614	345.561403	796.917692	414.61622	909.184068	453.690818	1437.42824	549.477894	576.462101	412.703539	653.072073	456.966577	783.896104	486.613479	862.900137	507.414689
445.928432	313.079536	604.135276	344.271406	794.789638	414.186221	906.524	453.260819	1437.42824	546.212588	575.863586	411.736041	652.074547	456.482828	780.504516	485.645981	858.511024	506.447191
444.066384	311.950789	603.425925	343.196408	793.548272	413.326223	903.863931	452.83082	1437.42824	542.947282	575.664081	410.768543	652.074547	456.482828	778.70897	484.678483	853.124385	504.27032
441.273312	310.015792	602.893911	342.12141	792.838921	412.466224	900.849187	452.185821	1433.238632	539.681976	575.464576	409.801045	651.476032	456.482828	776.314909	483.227236	849.333787	504.028445
439.810275	308.887045	602.716573	340.831412	792.484245	411.176227	897.834443	451.540822	1433.53789	537.505105	575.464576	408.349797	652.074547	455.999079	774.319857	481.775989	846.34121	503.544696
436.352186	307.435797	602.184559	339.971414	792.129569	410.746228	895.351712	450.465824	1433.837148	536.41667	575.464576	406.89855	652.473557	456.482828	773.122826	480.808491	843.149128	503.786571
433.692117	305.662051	600.588518	338.036418	791.420218	409.886229	893.933009	449.605826	1432.939375	537.142293	575.065565	405.931052	653.471083	456.482828	772.324806	479.357244	840.755067	503.060947
431.032049	304.210804	598.637801	336.316421	790.35619	407.736234	892.868982	449.175827	1431.443086	537.142293	574.267545	403.996056	654.468609	455.757205	771.526785	478.389745	839.159026	503.302822
427.706963	302.920806	596.864423	335.026424	789.469501	407.091235	891.450278	448.530828	1429.64754	537.142293	573.669029	402.786683	655.865144	455.273456	771.127775	477.422247	837.363479	503.544696
424.913891	301.953308	594.55903	334.166425	789.114825	407.091235	890.918265	448.315829	1425.457932	536.779481	572.471999	400.851687	657.461186	454.789707	771.127775	476.454749	836.166449	503.544696
421.455802	300.98581	592.253637	332.016429	789.292163	406.661236	890.208913	447.67083	1419.17352	537.867917	570.676452	399.40044	658.857721	453.33846	771.127775	475.245377	834.570408	503.544696
419.859761	300.340811	591.012272	331.156431	788.760149	406.446236	889.676899	447.67083	1414.684655	537.867917	569.479422	398.191067	659.456237	452.85471	770.92827	474.761628	833.971892	503.786571
