# Supplementary material for: Speed‐dependent locomotor patterns during steady swimming in a demersal shark
Source: J Fish Biol. 2025 Apr 3;107(2):394–405. doi: 10.1111/jfb.70043 (PMC12360134; doi:10.1111/jfb.70043)
Supplement: Supplementary file 1 — Data S1. Supporting Information. [file JFB-107-394-s001.zip › scanicula_steady_swimming-main/angles/2Dcoords_lateral_catshark14_5BL_seq1_200623.csv]

pt1_cam2_X	pt1_cam2_Y	pt2_cam2_X	pt2_cam2_Y	pt3_cam2_X	pt3_cam2_Y	pt4_cam2_X	pt4_cam2_Y	pt5_cam2_X	pt5_cam2_Y	pt6_cam2_X	pt6_cam2_Y	pt8_cam2_X	pt8_cam2_Y	pt10_cam2_X	pt10_cam2_Y	pt12_cam2_X	pt12_cam2_Y
410.447061	307.819418	594.055956	312.577355	813.807906	357.130936	930.496242	381.210889	1484.977093	363.35719	570.470757	362.715892	664.90577	427.818955	813.645536	426.560901	891.463634	439.415928
412.242607	308.061293	594.055956	313.061104	815.049271	358.420933	932.269621	382.070887	1487.96967	365.171249	571.002771	363.84464	666.701316	430.479575	815.950929	428.710897	892.926671	441.350924
414.140485	307.879603	596.053044	313.68695	816.290636	359.92593	934.220338	384.435882	1495.151855	368.073744	571.933795	363.360891	666.501811	430.2377	817.901646	430.645893	894.522712	443.124671
415.603523	308.040853	597.250075	315.460697	817.354664	361.645927	936.52573	386.370879	1500.538494	368.073744	571.933795	364.489639	665.903296	427.57708	819.675025	432.580889	896.436452	445.550439
417.332568	308.202102	598.324354	316.550846	818.773367	362.935924	937.235082	388.305875	1504.129586	368.436555	572.598812	365.134638	665.703791	428.060829	821.448404	433.870887	899.09652	447.700434
418.263591	308.524602	599.211044	317.840843	819.660056	363.795923	938.299109	390.67087	1507.122163	369.162179	573.396833	366.102136	665.30478	426.609582	822.689769	435.375884	901.401913	449.420431
419.726629	308.847101	601.693774	318.485842	820.014732	365.08592	939.008461	392.820866	1511.611029	375.692791	574.593864	366.747134	664.307255	424.190837	823.576458	436.665881	903.529968	451.570427
421.056663	309.169601	603.289815	319.130841	820.724084	367.020916	940.604502	394.970862	1514.00509	380.409344	574.992874	366.908384	664.90577	424.674586	824.640486	437.525879	905.126009	453.505423
422.253694	309.65335	605.063194	320.420838	821.610773	368.740913	941.668529	397.550857	1517.596183	390.205263	576.322908	367.714633	665.504285	424.190837	824.995161	439.675875	906.367374	455.22542
423.450725	309.814599	607.900601	321.495836	822.142787	370.675909	942.377881	399.485853	1521.78579	402.178052	577.918949	368.682131	666.501811	422.497715	824.817824	441.825871	907.608739	456.515417
424.514752	309.975849	608.964628	322.570834	822.497463	372.180906	943.087233	401.420849	1521.486533	413.788029	579.780997	369.810878	667.299832	421.530217	824.463148	443.330868	908.672767	457.805415
425.57878	310.298348	609.496642	323.000833	822.320125	373.470904	943.973922	403.570845	1519.092471	421.407077	581.377038	371.100876	669.693893	422.255841	824.28581	444.835865	909.914132	459.955411
427.174821	311.749595	610.915345	323.860831	822.674801	374.545902	945.037949	405.290842	1513.406575	421.407077	582.840076	372.390873	670.292409	421.046468	823.753796	446.555862	910.268808	461.675407
428.371852	313.200843	612.688724	325.795828	822.674801	375.835899	945.924639	405.720841	1505.925132	419.230206	584.56912	374.32587	671.090429	421.530217	822.867107	448.060859	909.382118	463.395404
429.036869	314.49084	613.930089	327.085825	822.852139	377.125897	946.988666	407.870837	1504.728101	420.681453	586.165161	376.905865	672.28746	424.190837	821.625741	449.995855	908.318091	465.760399
429.834889	316.264587	614.462103	327.730824	823.384152	378.415894	946.63399	408.730835	1506.822905	423.946759	587.495196	378.357112	673.683996	427.335206	820.739052	451.715852	907.608739	468.125395
430.63291	318.360833	615.52613	328.590822	823.384152	379.275893	946.279315	409.805833	1508.917709	425.760818	588.82523	380.614607	675.280037	430.721449	820.739052	452.79085	906.72205	470.49039
431.563934	320.618328	616.590158	329.450821	824.980193	380.56589	946.279315	411.740829	1511.611029	429.026125	589.490247	382.872103	677.275088	434.591442	821.271066	454.295847	905.658023	472.640386
432.228951	322.392075	617.122171	330.740818	826.753572	382.070887	945.392625	412.600827	1513.705832	431.565807	590.155264	384.4846	679.868655	439.428932	822.512431	455.370845	904.948671	474.575382
432.893968	323.520822	617.831523	331.600816	828.526951	383.145885	945.215287	414.105825	1514.00509	434.468301	590.820281	386.903345	682.063212	445.233921	824.817824	456.875842	904.771333	475.865379
433.425982	325.294569	618.186199	333.320813	830.30033	384.435882	945.215287	414.535824	1510.413998	438.096419	592.150315	390.450838	683.659253	448.862039	826.945878	457.73584	904.948671	478.445374
433.957995	326.584567	618.718212	333.750812	831.541696	385.080881	947.52068	414.965823	1503.830328	442.450161	591.751305	390.934587	686.452324	451.522659	829.428609	459.240837	906.544712	479.520372
433.691988	328.519563	618.89555	334.61081	832.605723	385.94088	950.00341	415.610822	1496.049628	448.255149	591.884309	392.547084	689.245396	454.425153	831.02465	460.100835	909.382118	481.025369
433.159975	329.648311	617.299509	335.900808	833.315074	386.800878	952.486141	416.25582	1484.677835	443.538596	591.086288	394.320831	691.838963	456.118275	833.152705	460.745834	911.864849	481.455369
432.760965	330.13206	616.235482	336.545807	833.66975	387.445877	953.372831	416.25582	1468.817177	434.10549	590.022261	395.610828	693.235499	457.085773	834.039394	461.175833	914.34758	479.950371
431.962944	330.13206	615.52613	336.975806	832.960399	387.875876	953.727506	416.040821	1464.328312	433.017054	588.82523	395.449578	694.03352	457.811396	834.748746	461.390833	915.056931	479.520372
