# Supplementary material for: Speed‐dependent locomotor patterns during steady swimming in a demersal shark
Source: J Fish Biol. 2025 Apr 3;107(2):394–405. doi: 10.1111/jfb.70043 (PMC12360134; doi:10.1111/jfb.70043)
Supplement: Supplementary file 1 — Data S1. Supporting Information. [file JFB-107-394-s001.zip › scanicula_steady_swimming-main/angles/2Dcoords_lateral_catshark14_6BL_seq2_200623.csv]

pt1_cam2_X	pt1_cam2_Y	pt2_cam2_X	pt2_cam2_Y	pt3_cam2_X	pt3_cam2_Y	pt4_cam2_X	pt4_cam2_Y	pt5_cam2_X	pt5_cam2_Y	pt6_cam2_X	pt6_cam2_Y	pt8_cam2_X	pt8_cam2_Y	pt10_cam2_X	pt10_cam2_Y	pt12_cam2_X	pt12_cam2_Y
715.056212	605.549765	916.614384	615.592279	1127.881276	658.970519	1247.899011	686.786719	1738.512144	756.445235	920.111334	683.003143	1038.617383	732.829295	1128.865848	729.540865	1207.001562	751.135613
713.70161	603.725168	916.614384	614.382906	1126.285235	658.728644	1246.502475	686.30297	1740.606948	760.798976	919.911829	681.310021	1040.013919	733.07117	1127.694239	728.560393	1207.710914	750.060615
712.305074	602.999545	915.616858	613.173533	1124.689194	657.761146	1244.706929	686.061095	1751.978741	767.6924	919.512818	679.616899	1041.410455	732.345546	1127.376847	728.130658	1206.646887	748.555618
710.908538	601.306423	914.020817	610.996663	1123.492163	657.035522	1241.913857	685.335472	1763.051276	773.497389	918.714798	677.923778	1042.407981	731.378048	1125.42613	725.980662	1204.518832	745.545624
709.312497	599.855176	911.02824	608.819792	1122.893648	656.068024	1240.11831	684.609848	1772.92678	778.576754	917.717272	676.230656	1042.407981	729.684927	1125.42613	724.260665	1203.454804	743.395628
708.514477	598.162054	909.432199	607.610419	1122.494637	654.858652	1237.923754	683.400476	1780.108964	780.028001	916.719746	674.29566	1041.809465	727.74993	1125.071454	722.540669	1201.681426	741.245632
707.117941	596.952681	907.237642	606.642921	1122.095627	654.133028	1235.729198	682.674852	1790.882242	779.66519	915.123705	672.602538	1040.213424	724.847436	1125.248792	721.465671	1200.617398	739.955635
706.120415	595.985183	905.841107	606.159172	1121.896122	652.439906	1233.534641	681.223605	1797.765169	778.576754	913.527664	671.151291	1038.617383	722.428691	1126.135482	720.390673	1198.844019	738.020639
705.5219	595.017685	903.846055	605.191674	1122.295132	650.746785	1232.33761	679.530483	1802.254034	779.66519	910.934098	669.216295	1036.422827	718.558698	1127.731523	718.455677	1198.312005	736.085642
704.723879	593.324563	901.851004	603.982301	1122.295132	649.053663	1231.739095	677.595487	1806.144384	781.84206	907.941521	667.523173	1032.831734	714.93058	1128.263536	717.165679	1198.489343	734.365646
704.125364	591.631442	900.055458	602.531054	1122.494637	647.602416	1231.340085	676.386114	1807.640673	785.107366	905.148449	666.3138	1029.041137	712.511835	1129.682239	716.305681	1198.312005	731.570651
703.526848	590.180195	898.060406	601.321682	1122.694142	645.909294	1232.138105	675.902365	1807.341415	788.372673	902.554882	664.620679	1024.452519	712.028086	1130.923605	714.800684	1200.972074	727.915658
703.327343	588.487073	896.863376	600.596058	1122.295132	644.216172	1232.33761	675.418616	1807.341415	788.009861	899.76181	662.443808	1020.861426	711.302463	1132.342308	713.295687	1203.986818	723.830666
703.127838	586.793951	895.067829	599.870434	1122.095627	643.0068	1232.537115	673.967369	1803.151807	780.390813	897.966264	660.750686	1015.674293	710.09309	1131.632956	712.220689	1204.873508	721.680671
702.529323	585.584579	894.070304	599.386685	1121.896122	642.281176	1233.335136	672.274247	1796.26888	770.957707	895.173192	659.057565	1014.078252	709.851215	1131.810294	710.500692	1206.114873	719.530675
702.130312	584.375206	893.272283	598.661062	1121.497112	641.555553	1234.332662	671.790498	1790.283726	764.427094	892.978635	657.122568	1011.28518	709.851215	1130.391591	710.070693	1206.646887	719.100676
701.531797	582.682084	892.274757	597.935438	1120.499586	640.829929	1235.130682	671.306749	1788.188922	763.338659	892.180615	656.15507	1006.896067	707.674345	1128.618212	709.210695	1205.582859	718.455677
701.332292	581.956461	891.676242	596.96794	1119.50206	639.620556	1236.327713	670.097377	1784.59783	763.338659	891.5821	654.945698	1003.105469	706.464972	1127.022171	708.780696	1204.518832	718.025678
700.933282	580.505213	890.479211	596.484191	1117.507009	638.894933	1237.325239	669.613627	1782.802284	763.338659	890.784079	654.220074	1000.112892	704.288101	1124.716778	708.135697	1203.632142	717.165679
700.334766	580.021464	889.28218	595.758567	1115.910968	637.68556	1237.923754	669.613627	1780.70748	764.427094	890.385069	653.736325	999.713882	703.804352	1121.17002	707.920697	1201.32675	717.595678
699.935756	579.053966	889.082675	596.242316	1114.913442	637.443686	1238.322764	669.855502	1777.116387	765.878341	890.185564	653.978199	997.120315	702.353105	1117.091249	707.060699	1198.666681	717.810678
699.736251	577.844594	889.082675	595.758567	1113.317401	636.476187	1237.724249	669.371753	1772.627522	765.878341	890.385069	654.703823	997.120315	701.143732	1114.963194	706.4157	1196.183951	720.175673
699.33724	576.877096	890.279706	595.758567	1111.72136	635.750564	1237.923754	667.920506	1767.540141	766.241153	890.983584	655.187572	999.115367	700.901858	1113.012477	705.985701	1194.410572	721.89567
698.53922	575.909597	890.479211	595.758567	1110.723834	635.266815	1237.923754	667.194882	1761.255729	766.603965	892.180615	656.15507	1002.706459	701.143732	1111.06176	705.770702	1191.927841	723.400667
698.339715	575.425848	890.878221	596.000442	1110.524329	635.02494	1237.325239	666.953008	1753.774287	766.603965	893.377646	657.122568	1005.300026	701.627481	1111.239098	706.200701	1189.267773	725.335663
698.14021	575.183974	891.277232	595.758567	1111.122845	635.266815	1236.726723	666.711133	1746.89136	766.966777	894.574677	657.848192	1008.891118	703.320603	1111.416436	705.985701	1187.84907	727.915658
698.14021	575.425848	891.476737	595.516693	1111.72136	635.508689	1236.527218	665.98551	1737.614371	766.966777	895.971213	658.331941	1009.689139	703.562478	1111.94845	705.985701	1187.494394	727.915658
697.940705	575.183974	892.075252	595.758567	1111.920865	635.750564	1236.726723	666.227384	1728.63664	764.064282	898.165769	658.573816	1011.68419	703.804352	1111.771112	705.985701	1187.671732	728.345657
697.342189	575.183974	892.873273	595.758567	1112.12037	635.508689	1236.926228	666.227384	1718.761136	755.719611	900.360325	659.057565	1014.477262	704.288101	1112.835139	705.770702	1188.203745	728.560657
696.943179	574.700225	892.873273	595.274818	1111.920865	635.02494	1237.125733	666.227384	1713.973013	751.728682	901.158346	659.541314	1016.272808	705.013725	1112.657801	705.985701	1187.84907	728.345657
