# Supplementary material for: Speed‐dependent locomotor patterns during steady swimming in a demersal shark
Source: J Fish Biol. 2025 Apr 3;107(2):394–405. doi: 10.1111/jfb.70043 (PMC12360134; doi:10.1111/jfb.70043)
Supplement: Supplementary file 1 — Data S1. Supporting Information. [file JFB-107-394-s001.zip › scanicula_steady_swimming-main/angles/2Dcoords_lateral_catshark2_0.5BL_seq2_200623.csv]

pt1_cam2_X	pt1_cam2_Y	pt2_cam2_X	pt2_cam2_Y	pt3_cam2_X	pt3_cam2_Y	pt4_cam2_X	pt4_cam2_Y	pt5_cam2_X	pt5_cam2_Y	pt6_cam2_X	pt6_cam2_Y	pt8_cam2_X	pt8_cam2_Y	pt10_cam2_X	pt10_cam2_Y	pt12_cam2_X	pt12_cam2_Y
477.968815	267.406358	593.744178	314.120825	714.825666	444.167767	768.551212	507.900809	1141.111825	772.931709	554.963896	369.169467	549.919618	426.094573	686.495489	505.731744	684.552497	555.342191
477.490462	266.88916	593.324698	313.894053	714.21359	443.405116	769.391925	507.446317	1138.804687	768.169499	554.333361	368.487729	549.60435	424.731097	687.204841	506.882177	685.813566	556.023929
477.490462	266.88916	591.856519	313.440509	713.62313	442.766707	770.442816	506.76458	1136.917028	761.366341	552.757024	368.14686	548.658548	422.004146	687.204841	506.882177	689.912042	556.705666
474.625643	265.392046	590.59808	311.853106	712.737441	441.489891	772.544598	505.173858	1134.40015	756.604131	549.919618	366.783384	549.289083	420.64067	687.204841	506.882177	692.118914	556.705666
472.105923	264.847178	589.129902	310.265703	712.146981	441.809095	771.703885	504.037629	1132.302752	752.522237	549.60435	365.419909	547.845127	420.455269	687.204841	507.649132	695.902122	557.046535
470.594092	264.847178	587.661723	309.585387	711.851751	439.574666	772.754777	501.765169	1131.883272	751.388377	547.712746	364.397302	546.848726	420.455269	688.623544	508.032609	696.217389	557.387404
468.326344	264.302311	585.564325	308.451527	710.670832	438.617053	772.964955	500.62894	1132.302752	751.388377	546.766944	363.715564	546.848726	420.18594	687.914192	508.799564	698.108994	557.046535
466.058596	263.757444	582.627967	306.637352	708.899453	436.382624	773.175133	499.265464	1135.23911	750.027746	545.190607	363.374695	546.599626	418.300641	688.268868	508.416087	698.739528	554.660453
463.286904	263.485011	580.950048	305.730265	707.718534	434.148195	773.59549	497.901988	1136.707288	749.34743	544.244805	362.352089	546.848726	415.876684	688.268868	508.032609	700.9464	554.319584
462.027044	263.485011	578.64291	304.369633	707.128075	433.190582	773.385311	497.220251	1137.965727	748.667114	542.353201	361.329482	547.097827	410.759442	689.332895	508.032609	701.261667	553.637846
460.26324	263.485011	576.755252	303.235774	705.356696	431.594562	773.385311	495.629529	1140.063126	750.254518	541.407399	359.625137	547.097827	408.066157	688.978219	508.032609	702.838004	552.61524
458.751408	263.485011	574.657854	302.328686	703.585317	429.679337	773.175133	494.947791	1140.902085	751.841921	538.569992	358.9434	545.354126	404.295558	689.332895	505.348267	704.099074	551.251764
458.751408	262.940144	573.609155	301.875142	701.813938	428.40252	773.175133	494.266053	1142.580003	753.429325	537.939458	357.920793	545.852326	403.756901	688.978219	502.663924	705.990678	549.206551
458.247464	263.212577	570.882537	300.741283	700.042559	427.125703	772.754777	493.35707	1144.048182	756.604131	537.308923	357.239055	544.606825	402.14093	688.623544	502.663924	708.512817	549.206551
457.239576	262.122843	568.365659	299.153879	697.680721	425.848887	772.33442	492.675332	1144.677402	758.418307	535.732586	356.216448	543.112224	400.25563	688.268868	501.896969	708.828084	546.820468
456.231688	261.850409	567.31696	298.473563	695.909342	424.891274	771.914064	491.993594	1145.306621	761.366341	534.471517	355.193842	541.617623	398.639659	687.914192	501.130014	709.458619	546.479599
456.48366	261.577976	566.058521	297.793248	693.842733	423.614458	771.073351	491.311856	1146.14558	763.63406	532.264645	354.171235	539.873922	397.293017	686.495489	500.746537	709.458619	545.116124
453.963941	260.760675	563.961123	296.432616	690.004746	421.380028	768.341033	489.039397	1145.306621	764.541148	530.373041	353.830366	538.130221	395.407717	685.076786	498.829149	709.458619	543.07091
452.956053	259.670941	562.283204	295.752301	689.321699	420.964383	766.029073	488.357659	1145.516361	764.541148	528.796704	352.126022	536.63562	394.061074	681.175352	496.528284	709.458619	539.321352
451.696193	259.398507	560.605285	295.298757	686.833507	419.95554	763.717112	487.448675	1145.096881	761.366341	527.850902	351.103415	534.642819	391.906446	680.466	494.610896	708.828084	536.93527
451.192249	259.126074	558.088407	294.391669	685.900435	419.282978	761.825508	486.766938	1144.467662	756.377359	526.589832	351.103415	535.14102	390.559804	678.337946	493.460464	709.773886	537.617008
450.688305	259.126074	555.781269	293.484581	684.500827	418.105995	759.933903	485.857954	1141.321564	748.667114	525.013495	349.39907	534.891919	389.751818	675.145864	491.926554	708.19755	535.912663
449.680417	258.85364	554.313091	293.031038	682.790195	416.929012	757.411765	484.494478	1139.853386	741.410413	523.437159	348.376464	533.148218	388.135847	674.081836	490.776121	707.882282	535.571795
449.176473	259.126074	553.264391	292.350722	680.457515	415.583888	755.52016	483.358249	1137.546248	731.885993	522.491356	347.694726	531.155417	387.59719	669.825727	487.708301	706.93648	534.208319
448.420557	258.85364	551.586473	291.670406	678.746883	414.575045	752.787843	482.676511	1135.658589	722.361573	519.969217	347.012988	530.657217	386.250547	667.342996	485.790914	704.414341	532.844843
447.916613	258.85364	550.328034	290.309775	676.258691	413.398062	750.475882	481.085789	1134.19041	715.104872	519.023415	345.649513	528.913516	385.981219	664.860266	483.873526	702.838004	531.481368
447.412669	258.85364	548.859855	289.402687	674.081523	412.221079	748.584278	479.267822	1133.770931	710.342662	517.762346	344.967775	526.920715	385.71189	662.022859	482.723094	701.892202	530.458761
446.656753	258.308773	547.811156	288.722371	672.992939	411.044096	744.80107	478.358838	1133.561191	705.126908	515.870742	343.945168	524.180613	384.634576	658.849523	480.078523	699.370063	530.117892
445.396893	258.308773	546.552717	287.815284	669.727187	409.19455	742.068752	476.540871	1134.81963	701.045014	514.924939	342.922561	521.689612	384.095919	656.117206	477.124325	697.163192	528.754417
444.640977	258.036339	545.084538	287.134968	666.616948	408.353848	738.285544	474.950149	1135.868329	698.096979	513.348603	342.240824	516.956709	384.634576	652.754354	474.851866	694.010518	527.390941
443.885061	258.308773	543.40662	286.001108	664.43978	406.336162	736.604118	473.132182	1136.497548	692.881225	511.772266	341.559086	517.95311	385.442562	649.391502	472.124915	692.434181	527.73181
442.373229	257.491472	542.357921	285.094021	662.573636	404.654758	733.241266	471.086968	1137.126768	689.026103	510.826464	340.536479	516.458509	387.327862	646.449006	468.943472	689.912042	525.345728
440.609425	256.129304	541.309221	284.413705	660.863004	402.805213	729.878414	469.041755	1137.755987	684.037121	509.565394	339.854741	514.963908	388.943833	643.086154	467.125504	684.237229	520.914432
438.845622	255.312004	540.680002	283.506618	659.77442	401.628229	726.095206	466.087558	1138.804687	679.728454	508.619592	338.832135	513.220207	388.674504	641.19455	465.307537	677.616614	515.46053
437.081818	253.677402	539.421563	283.279846	658.2193	400.114965	723.573067	463.587852	1139.224166	676.326876	506.727988	337.809528	511.974706	387.866519	639.092768	463.944061	673.518139	512.733578
434.310126	250.953067	537.953384	282.59953	656.819692	398.26542	720.840749	460.406409	1139.853386	672.471753	506.727988	336.786921	511.974706	387.866519	637.201163	461.671602	668.158593	508.643152
432.29435	248.501165	537.324165	281.919214	655.88662	396.752156	719.369502	457.679458	1139.224166	670.88435	504.521116	335.423446	510.729205	388.135847	636.150272	460.308126	662.483781	502.84838
430.530546	247.411431	536.065726	281.46567	654.798036	395.070751	717.688076	455.861491	1139.643646	670.204034	503.890581	334.05997	510.231005	387.058533	634.889203	459.171897	659.01584	502.166642
429.77463	246.59413	534.807287	281.012127	653.242916	393.389347	716.00665	454.270769	1139.643646	669.977262	502.944779	333.378232	508.487304	386.789205	633.838311	457.808421	654.286829	498.417085
428.262798	245.231962	534.178067	280.558583	653.087404	393.389347	714.535402	452.225556	1138.385207	669.070175	501.998977	332.355625	507.490903	385.71189	632.577242	456.444945	650.503621	495.349264
424.73519	242.78006	533.339108	280.105039	652.931892	393.053066	713.274332	450.407588	1138.385207	667.936315	501.053175	331.333019	506.743603	384.903905	631.316173	455.08147	647.035679	493.64492
421.711527	240.873025	532.709889	279.651495	652.309844	391.876083	712.223441	448.816867	1137.755987	666.575684	500.107373	331.333019	505.498102	383.826591	630.265281	453.717994	643.883006	492.622313
418.687863	239.238424	531.661189	278.971179	651.99882	391.03538	711.382728	447.453391	1136.707288	665.215052	500.42264	330.651281	505.498102	383.287934	629.634747	453.717994	640.099797	489.895362
415.916171	237.058955	530.61249	277.83732	651.376772	390.530959	711.382728	446.089916	1134.40015	662.267017	498.531036	330.310412	506.245403	382.479948	629.634747	453.036257	635.686054	487.850149
413.949744	235.700715	529.773531	277.610548	651.065748	390.026537	710.622365	444.806663	1131.254053	658.638667	497.269967	328.606068	505.747202	381.133306	629.424568	453.036257	633.479182	486.145804
413.648423	235.15192	529.144312	276.70346	650.910236	389.858397	710.415015	444.134101	1130.415094	657.958351	497.585234	328.946936	504.999902	380.32532	629.634747	452.581765	631.587578	485.123197
