# Supplementary material for: Speed‐dependent locomotor patterns during steady swimming in a demersal shark
Source: J Fish Biol. 2025 Apr 3;107(2):394–405. doi: 10.1111/jfb.70043 (PMC12360134; doi:10.1111/jfb.70043)
Supplement: Supplementary file 1 — Data S1. Supporting Information. [file JFB-107-394-s001.zip › scanicula_steady_swimming-main/angles/2Dcoords_lateral_catshark2_0.75BL_seq1_200623.csv]

pt1_cam2_X	pt1_cam2_Y	pt2_cam2_X	pt2_cam2_Y	pt3_cam2_X	pt3_cam2_Y	pt4_cam2_X	pt4_cam2_Y	pt5_cam2_X	pt5_cam2_Y	pt6_cam2_X	pt6_cam2_Y	pt8_cam2_X	pt8_cam2_Y	pt10_cam2_X	pt10_cam2_Y	pt12_cam2_X	pt12_cam2_Y
715.094714	335.744444	846.632957	385.938965	983.908912	504.204729	1056.665377	578.511536	1473.442911	718.370738	820.689553	461.863443	852.618307	525.453843	962.913592	571.202188	968.110803	615.185169
712.749008	334.219011	842.908862	384.326468	981.925406	500.040128	1055.789523	575.933807	1469.541477	717.510739	818.074001	461.183938	852.407286	524.13029	961.716561	569.267192	968.110803	613.146655
709.759806	333.212337	839.982786	382.713971	981.45887	498.154743	1055.789523	572.08328	1466.349395	717.510739	816.392575	460.957436	852.407286	523.280909	961.094694	568.201068	968.741338	609.579254
706.936671	332.004329	837.016798	380.746432	980.214774	495.515205	1056.349999	568.459254	1464.22134	718.800737	813.963849	460.05143	852.547405	522.77128	960.464159	567.054403	968.82537	606.902499
705.109937	330.79632	834.650347	379.840425	978.659654	493.252743	1055.976348	565.967736	1463.157313	719.230736	812.656073	458.465919	852.127048	521.582146	960.621793	565.525518	969.245727	604.524232
702.120735	329.185642	832.408446	378.179413	977.415558	491.555897	1056.163173	563.70272	1463.157313	719.230736	809.853696	457.559912	851.706692	520.053261	959.675991	563.805521	969.245727	601.636336
699.131533	326.97096	830.041994	377.273407	974.616342	489.293436	1055.976348	560.531697	1461.383934	719.230736	807.238145	456.653906	851.426454	518.864127	959.360723	562.085524	969.385845	599.25807
697.470866	325.964286	826.554592	375.914397	973.68327	487.59659	1055.229048	557.587176	1460.02978	719.209828	805.183069	455.747899	850.72586	517.505117	958.572555	559.409974	969.806202	597.389431
694.813797	324.756277	823.44084	375.763396	971.506102	485.334128	1054.855398	553.736649	1458.978888	719.209828	802.567517	454.38889	849.745028	516.315984	958.099654	558.45442	969.806202	595.18104
692.820996	323.950938	821.323489	373.800382	969.79547	484.014359	1054.855398	551.01863	1458.348354	722.267599	800.512441	453.02988	847.923483	515.466603	957.469119	556.925534	969.666083	592.802773
690.329995	322.34026	818.957038	374.253385	968.24035	483.071667	1054.294922	547.621105	1457.087284	723.541671	797.896889	452.576877	845.401344	514.277469	956.523317	555.587759	969.806202	590.934135
688.171127	320.729582	816.839686	373.045377	965.13011	481.374821	1053.734447	545.356089	1457.087284	725.580185	794.907688	451.67087	840.917542	512.238955	955.892782	554.632205	969.806202	589.914878
685.846192	318.917569	814.348685	370.931362	962.952942	480.620667	1052.800321	542.63807	1456.877106	727.6187	791.918486	450.085359	837.134333	510.540193	954.94698	553.29443	970.08644	589.914878
683.853391	316.702886	812.231334	370.025355	960.931287	480.055051	1051.866196	539.920051	1456.036393	728.892772	788.742459	448.273346	833.491243	507.992049	954.001178	552.338877	970.506796	588.555868
682.026657	314.689539	809.491232	367.91134	958.598607	479.489436	1050.93207	536.97553	1456.456749	732.205358	785.940082	446.914336	829.287678	505.783659	951.794306	551.001101	970.506796	587.876363
680.532056	312.676191	806.751131	367.156335	956.887975	478.923821	1050.18477	535.163517	1456.666928	736.537201	783.885006	445.781828	826.76554	504.934278	950.21797	549.854437	970.366677	587.366735
678.705321	310.662843	805.75473	366.250328	954.399783	478.169667	1048.690169	533.125002	1456.036393	741.633487	781.082629	444.422819	825.084114	503.745144	949.587435	549.281105	970.366677	588.385992
677.542854	308.246826	804.509229	364.891319	951.756079	478.358205	1046.821918	530.406983	1456.246571	744.691259	779.401204	443.516812	821.581143	501.70663	947.380563	548.516662	970.366677	588.385992
676.21432	306.233478	802.890078	363.532309	949.734423	478.169667	1045.887792	528.59497	1456.456749	749.532731	776.785652	442.610806	818.35841	500.857249	946.119494	549.281105	968.405014	587.536611
674.719719	303.213457	800.772727	362.475301	947.090719	477.981128	1041.590815	528.141967	1455.826215	753.60976	775.104226	440.572291	815.696152	499.837991	943.754988	549.663326	965.602637	586.517354
672.800943	301.618363	799.527226	361.116292	944.447015	478.169667	1039.722564	527.688963	1455.405858	757.686789	772.488674	438.533777	812.893775	498.98861	942.493919	549.663326	964.481686	585.837849
671.869919	300.489615	798.032625	360.059284	942.425359	478.546744	1037.293837	526.782957	1455.405858	760.234933	770.994074	437.401268	809.671042	497.629601	939.656513	549.854437	962.520023	585.498096
670.900183	299.589431	796.288924	358.700274	940.559215	478.923821	1034.678286	525.423947	1453.514254	763.547519	769.686298	435.815757	806.30819	496.270591	938.395443	550.427769	961.959547	586.517354
669.903783	297.777418	794.545223	357.643267	939.004095	479.489436	1032.436385	524.517941	1451.412472	767.624548	767.444397	434.230246	803.645932	494.911581	936.346205	550.236658	959.997884	587.366735
668.243115	296.569409	793.675514	356.905926	936.982439	479.866513	1030.568133	525.197446	1450.151402	771.191948	765.01567	433.550741	799.442367	492.533314	934.612235	551.192212	959.157171	588.216116
666.748514	295.562736	792.510489	356.317408	934.960783	479.866513	1027.205282	525.197446	1448.469976	774.24972	763.707894	432.418233	797.480704	491.004428	931.774828	551.765544	957.615864	589.065497
666.582447	294.153392	791.44255	355.258075	933.405663	480.055051	1025.33703	525.650449	1447.839441	778.326749	762.026468	430.832722	795.098684	489.305666	929.883224	551.765544	955.934438	589.575125
665.253913	293.348053	790.568782	354.43415	931.850544	480.24359	1024.029255	527.23596	1446.368194	780.365264	760.345042	428.567705	793.408062	488.864229	927.676352	551.574434	953.132061	591.104011
663.925379	292.140045	789.695013	353.610225	930.606448	480.055051	1021.974178	527.915465	1444.056233	783.932664	758.663616	426.982194	791.196336	487.746964	926.100016	551.383323	951.450635	590.764259
662.098645	290.529366	789.112501	353.13941	928.895816	480.620667	1020.292752	528.59497	1441.95445	786.735622	756.98219	425.396683	789.537542	486.182793	924.208411	551.574434	949.488971	591.783516
661.102244	289.522693	788.432903	352.786299	927.807232	480.432128	1018.424501	529.274475	1438.591598	788.519322	755.113939	424.717178	786.404263	485.065528	922.159173	551.383323	947.387189	592.293145
660.105844	288.717353	787.65622	351.962374	926.563136	480.055051	1015.995775	529.047973	1436.279638	789.793393	753.806164	423.358168	784.192537	483.948263	920.425203	551.383323	944.86505	592.463021
659.27551	287.912014	786.588281	351.138448	925.008016	479.300897	1013.380223	530.180481	1433.126964	789.283765	752.872038	422.905165	782.718053	483.501357	917.74543	551.383323	943.183624	592.802773
658.445176	287.509345	785.423257	350.196819	923.297384	478.358205	1012.259273	530.859986	1429.97429	790.303022	751.003787	421.999159	779.769084	482.384092	916.01146	551.192212	941.081841	592.632897
657.946976	287.30801	784.355318	349.25519	921.586752	478.735282	1010.391022	531.765992	1426.40126	789.283765	750.443312	421.319654	779.031842	481.49028	914.119855	550.809991	939.540534	592.632897
657.116642	287.106675	783.287379	348.431265	919.87612	477.79259	1009.083246	533.125002	1424.299478	785.971179	748.57506	420.187146	777.925979	480.596468	912.701152	551.001101	937.718989	592.463021
656.784508	287.509345	781.734013	347.371932	918.632024	476.849898	1007.40182	533.125002	1422.82823	782.658592	747.45411	418.828136	776.635806	478.808844	910.651914	550.045548	935.477088	590.934135
655.289908	287.912014	780.568988	346.548007	916.921392	475.718667	1006.280869	533.804507	1422.618052	777.052678	745.959509	417.92213	775.714253	478.138485	909.390845	549.663326	933.795662	589.745002
654.293507	287.912014	779.306878	345.959489	914.899736	473.833282	1004.412618	534.710513	1423.248586	769.917877	745.399034	417.469126	774.977011	477.244673	907.656874	548.516662	931.553761	588.04624
652.134639	288.113349	778.43311	345.253267	913.966664	473.267667	1003.104842	534.937015	1424.930012	764.057147	745.212209	417.016123	774.42408	475.457049	906.080537	547.94333	928.751384	586.347477
650.972172	288.113349	777.365171	344.547045	912.411544	471.759359	1001.983892	535.390018	1427.031795	757.177161	745.025383	416.56312	774.792701	474.563237	903.716032	546.796665	926.509483	584.478839
649.311504	288.314684	776.394317	343.605416	911.478472	470.062513	1000.489291	535.843021	1428.713221	752.080874	744.278083	416.336618	773.133906	473.445973	901.03626	545.45889	922.305918	581.76082
647.98297	288.113349	775.520549	342.899194	910.234376	468.177128	998.807865	535.163517	1429.133577	746.729774	743.717608	416.110117	773.502527	472.328708	899.459923	543.738893	919.783779	579.0428
646.820503	288.314684	774.161354	342.192972	909.923352	466.291744	997.313264	535.163517	1429.764112	741.123859	743.343957	415.657113	773.871148	470.98799	897.568318	541.827786	917.681996	576.154905
645.658035	288.314684	772.899244	341.251343	910.700912	464.971975	995.818663	534.937015	1430.394647	733.479429	742.783482	415.883615	773.686837	470.317631	896.149615	541.254454	914.179026	573.267009
642.668833	288.113349	771.734219	340.427418	910.5454	464.029282	993.389937	534.484012	1430.815003	727.363886	742.331552	415.569841	774.60839	468.530007	894.100377	538.578903	911.937124	570.54899
641.174233	287.912014	770.66628	339.721196	909.923352	462.332436	991.521686	533.125002	1431.025181	722.777228	742.069126	415.251683	776.082874	467.636195	892.681674	537.050018	909.414985	567.661094
639.513565	287.912014	769.40417	339.132678	908.523744	460.447052	989.84026	532.218996	1430.963905	718.338429	741.456797	415.039577	776.267185	465.625118	891.572047	534.964655	906.892846	565.452703
637.686831	287.912014	767.850804	338.661863	907.746184	459.315821	988.158834	530.859986	1431.16341	713.259064	740.931944	415.14563	777.004427	464.731306	890.700197	533.756647	903.950351	563.074436
636.358296	287.912014	766.394524	338.073345	907.279648	457.996052	987.224708	529.727478	1430.7644	709.147197	740.144665	415.039577	777.557358	463.390588	889.579246	531.944634	900.44738	560.186541
634.863696	287.71068	764.355731	338.54416	907.124136	457.430436	986.103757	528.368468	1431.16341	705.03533	739.532336	414.827471	777.373048	462.496776	888.707396	530.434623	897.364766	558.317903
633.535161	288.314684	763.190707	338.308753	907.279648	456.299206	985.169632	527.462462	1430.365389	700.439714	739.094959	414.721418	776.082874	462.720229	888.333746	530.132621	895.262983	557.128769
632.206627	288.918688	761.928597	338.897271	907.279648	455.922129	984.609157	526.329954	1429.766874	696.811596	737.607875	415.14563	775.345632	463.390588	888.084645	529.377616	894.982746	557.468522
630.878093	289.522693	760.375231	339.485789	906.968624	455.356513	984.235506	526.782957	1427.173307	692.457855	736.820596	415.569841	772.949595	464.954759	887.710995	529.075613	894.142033	556.958893
630.047759	289.522693	759.404377	340.074307	907.43516	454.790898	983.675031	525.423947	1425.776771	687.37849	735.945841	415.675894	772.580974	467.189289	887.337345	528.471609	893.861795	555.599883
628.885292	289.522693	758.045182	340.662825	907.124136	454.790898	983.301381	524.970944	1424.380235	682.782874	734.546233	416.418264	770.000627	468.530007	887.088245	527.867605	893.441438	555.599883
627.888892	289.321358	757.074328	341.13364	906.6576	454.036744	982.740906	524.291439	1422.983699	677.21976	733.724456	417.007123	767.973212	469.423819	887.088245	527.414602	893.161201	554.750502
626.726424	289.522693	756.39473	342.075269	906.346576	454.036744	982.18043	523.385433	1420.789143	675.284763	732.802903	417.230576	766.498727	470.094178	886.839145	526.659596	895.122864	557.97815
