# Supplementary material for: Speed‐dependent locomotor patterns during steady swimming in a demersal shark
Source: J Fish Biol. 2025 Apr 3;107(2):394–405. doi: 10.1111/jfb.70043 (PMC12360134; doi:10.1111/jfb.70043)
Supplement: Supplementary file 1 — Data S1. Supporting Information. [file JFB-107-394-s001.zip › scanicula_steady_swimming-main/angles/2Dcoords_lateral_catshark2_1.25BL_seq1_200623.csv]

pt1_cam2_X	pt1_cam2_Y	pt2_cam2_X	pt2_cam2_Y	pt3_cam2_X	pt3_cam2_Y	pt4_cam2_X	pt4_cam2_Y	pt5_cam2_X	pt5_cam2_Y	pt6_cam2_X	pt6_cam2_Y	pt8_cam2_X	pt8_cam2_Y	pt10_cam2_X	pt10_cam2_Y	pt12_cam2_X	pt12_cam2_Y
599.796446	401.705753	717.300677	445.710613	877.883167	574.476083	939.109248	624.69315	1333.377226	807.213584	700.572661	508.044276	714.091164	569.930783	847.74168	623.78258	848.482899	666.380076
598.200405	400.845754	714.535605	445.910544	876.741515	573.087263	938.893441	623.501042	1328.017681	799.569155	698.97662	507.399277	713.692154	570.898281	846.744154	622.815082	847.980533	665.525545
595.46449	399.547103	711.476526	445.426794	875.086361	571.0806	938.606105	621.236714	1324.865007	794.600276	696.316551	506.431779	714.57691	572.041697	845.847795	621.075324	847.714526	664.880547
593.572886	398.400439	710.013489	445.426794	874.258784	569.21727	938.606105	620.017461	1321.081799	791.542504	695.917541	506.270529	714.1779	572.525447	844.517761	620.914074	847.315516	664.235548
591.681282	396.967108	708.683455	444.620546	873.076532	568.643938	938.392638	618.727517	1317.298591	789.249175	695.385527	506.270529	713.512882	573.331695	843.187727	619.301577	847.315516	664.074298
589.907903	396.250443	705.757379	444.298047	872.012504	567.210608	938.105302	616.869607	1315.406986	788.10251	693.201594	505.135446	712.448855	572.686696	841.990696	618.495329	847.049509	663.751799
588.134524	395.533778	703.629325	443.491798	870.830252	565.490611	938.009523	615.360055	1312.884847	788.866953	691.782891	504.812946	711.964852	571.757835	841.192676	618.01158	847.049509	662.139302
585.651793	394.387113	701.634273	442.846799	869.056873	563.340615	937.817966	613.734384	1316.352788	796.129161	689.798785	504.347174	711.166831	570.360338	840.527658	617.366581	847.315516	661.333053
583.996639	393.527115	699.506218	442.040551	867.992845	562.480617	937.147515	611.992593	1315.406986	796.129161	687.43428	504.347174	710.280142	569.28534	839.862641	617.044082	847.182512	659.881806
581.98681	392.667116	697.777174	441.234303	866.810593	561.190619	936.189729	610.59916	1315.722254	798.804712	685.42445	503.487176	709.836797	568.425342	839.064621	616.399083	846.916506	659.720557
579.858755	391.807118	695.516116	440.589304	864.564313	560.043955	935.277639	608.908191	1315.722254	802.626927	683.532846	502.197178	708.950108	567.135344	838.2666	615.915334	847.448519	659.075558
576.903123	390.660454	693.920075	439.621806	862.318033	558.323958	934.128296	607.205107	1318.55966	806.831363	680.577215	500.763848	707.708742	565.845347	837.069569	615.915334	847.714526	657.78556
574.893294	390.087122	692.457037	439.138057	860.662879	557.033961	932.595837	604.263416	1320.135997	811.035799	677.739808	500.190515	705.758025	564.34035	835.473528	614.786586	847.448519	655.850564
573.23814	389.657122	690.062975	437.52556	859.362401	556.03063	930.680265	602.405506	1322.973403	816.3869	675.611754	499.043851	703.807309	562.405354	834.010491	614.464087	847.448519	654.883066
570.873635	388.797124	688.200928	436.558062	857.116121	554.740632	928.636987	600.702422	1323.603938	817.915786	672.774347	497.897187	702.211267	560.577857	833.21247	613.496589	847.315516	653.593069
568.627355	388.223792	685.939869	435.751813	854.042264	553.450635	925.955185	599.618641	1323.603938	822.120222	670.055166	496.607189	699.285192	558.750361	831.483426	612.69034	847.049509	653.10932
566.026399	387.077127	683.412804	434.461816	851.559533	552.877302	923.656498	598.380034	1323.603938	825.177994	666.508408	494.743859	696.536455	556.600365	830.286395	612.85159	846.517495	651.980572
564.725921	387.22046	681.28475	433.494318	849.313253	553.020635	920.846991	596.67695	1324.865007	829.38243	664.853254	494.457193	693.787717	555.202868	828.823357	613.01284	845.719475	650.851824
563.188993	387.22046	680.220722	433.010569	847.89455	553.163968	918.165189	596.367298	1323.919205	831.293537	663.552777	493.883861	692.014338	554.02037	827.36032	612.367841	845.852478	650.690574
560.942713	386.217129	677.959664	431.398072	846.357622	553.163968	915.866502	595.593169	1322.658136	837.026859	662.015848	493.167196	689.531608	552.622873	826.030285	612.367841	845.320464	649.723076
559.642235	385.500464	676.363623	429.785575	844.466018	553.020635	913.823224	594.819039	1320.451264	841.231296	659.769568	492.307198	686.78287	550.795376	824.567248	612.206591	844.522444	647.78808
557.51418	384.210466	675.166592	429.301826	842.692639	552.733969	911.269127	594.509388	1317.298591	845.817953	657.523288	491.0172	684.654816	549.720378	822.572196	611.561592	843.325413	645.853084
555.504351	383.493801	673.703554	428.979327	840.91926	551.873971	909.225849	593.890084	1314.461184	847.729061	655.749909	490.013869	682.61543	547.677882	822.173186	611.400343	841.995379	643.434338
553.849197	382.920469	672.107513	428.334328	838.90943	551.013973	907.437981	594.509388	1312.56958	846.200175	654.449431	489.297203	680.842051	545.850386	820.045131	611.077843	841.064355	640.854343
552.312268	382.49047	670.378469	427.528079	836.899601	550.010641	905.266999	594.819039	1309.101639	843.906846	653.083746	488.35591	679.512017	544.345389	817.65107	610.110345	839.867324	638.758098
549.829538	381.057139	669.314442	426.883081	835.362672	549.293976	903.606836	594.664214	1307.210035	840.466853	651.423078	487.282125	678.536658	543.485391	815.789022	609.465347	838.53729	637.145601
548.292609	380.62714	668.383418	426.076832	833.589293	548.147312	902.712902	594.819039	1304.687896	834.351309	649.873122	486.342563	677.472631	541.550394	812.729943	608.014099	836.941249	634.888105
546.992132	380.197141	666.388366	425.431833	832.643491	547.573979	901.691263	595.747995	1301.850489	830.146873	648.655299	485.403	676.358342	540.675205	811.000899	607.53035	836.143228	635.210604
545.336978	379.480476	664.792325	424.141836	831.106563	546.570648	900.541919	595.747995	1299.013083	824.031329	647.658898	484.866108	674.346406	539.190465	809.803868	607.207851	834.414184	635.694354
543.563599	378.76381	662.930277	423.658087	829.451409	545.71065	899.647985	595.747995	1295.545142	817.151343	645.666097	483.792322	673.034273	538.6602	808.074823	605.111605	832.419132	635.533104
542.263121	378.190478	661.334236	422.690589	827.67803	544.420652	898.881756	596.057646	1292.392468	812.182463	643.784007	482.718537	670.934862	537.811777	805.148748	603.015359	830.690088	635.371854
540.726193	377.187147	660.270209	422.04559	826.141102	542.987322	896.966183	595.593169	1290.500864	807.595806	642.676895	481.913198	669.360303	537.17546	802.48868	601.080363	826.832989	633.759357
538.952814	376.183815	659.206181	421.561841	825.1953	541.98399	896.07225	595.438343	1289.555062	804.538034	641.348361	481.376305	667.08594	537.281513	801.291649	598.822867	826.433978	632.630609
537.415885	374.893818	658.009151	420.916842	823.658371	540.120661	895.178316	594.199736	1290.816131	802.626927	639.798405	480.839412	664.636626	537.387566	799.429601	597.37162	824.704934	629.728115
536.115407	373.747153	656.945123	419.626845	821.884992	538.543997	893.262743	592.187	1291.446666	801.098041	638.137737	480.168296	662.274787	537.281513	797.301546	595.114125	823.906913	627.793119
534.460254	372.600489	655.748092	418.820596	820.820965	536.824	891.857989	590.638742	1292.392468	798.42249	636.698492	479.362957	659.825473	537.387566	795.306495	593.340378	822.310872	625.051874
534.223803	370.163827	654.684065	417.853098	819.284036	535.39067	890.580941	589.245309	1292.077201	795.74694	635.812802	478.960288	657.901012	537.387566	793.17844	591.889131	820.980838	624.084376
533.987352	366.150502	654.019048	417.04685	817.628883	533.52734	888.537663	587.697051	1291.131399	794.218054	634.816402	478.289172	656.58888	537.281513	791.981409	590.115384	818.187766	621.665631
533.514451	363.283841	652.822017	416.240601	816.912158	533.174266	886.8775	586.148792	1291.446666	791.542504	633.930713	477.215386	654.664419	537.17546	789.720351	588.825387	817.389746	620.859382
533.159776	361.85051	652.023997	415.111854	815.075172	531.901632	885.345042	584.290882	1290.185597	790.778061	632.71289	476.275824	652.739958	537.069407	788.12431	587.535389	815.793705	619.891884
532.8051	359.127182	650.959969	413.821856	814.112942	531.159261	883.557174	582.587798	1289.239794	788.866953	631.605778	475.336262	651.952679	536.751248	786.262262	586.245392	813.931657	618.279388
532.148891	355.517025	650.161949	412.854358	812.538383	529.780574	881.513896	581.504017	1288.60926	787.720289	630.387955	474.3967	651.252875	536.114931	784.666221	584.955394	812.905472	617.012489
531.432936	352.665013	648.831914	410.919362	811.488677	529.144257	879.853733	579.800933	1286.402388	789.631396	628.837998	473.322914	650.815497	536.008878	783.336187	583.665397	811.068487	616.69433
531.023819	349.937001	648.565908	410.274363	809.914118	528.189781	879.087504	579.491281	1284.510784	792.306947	627.509464	472.114906	650.115693	535.796773	781.873149	582.859148	809.756354	616.69433
530.92154	348.324994	647.900891	409.468115	809.126839	527.447411	877.427341	578.097848	1282.61918	792.306947	626.070219	470.772674	649.328414	535.796773	780.676118	582.0529	807.919369	617.966964
530.001027	346.712987	647.10287	408.178117	808.077133	527.023199	876.661112	576.859241	1280.097041	792.306947	625.295241	469.698888	648.978512	535.478614	778.81407	580.924152	806.476023	618.444202
529.694189	345.224981	646.437853	406.88812	807.202378	526.174776	875.511768	576.394764	1279.151239	792.306947	624.29884	469.027772	648.453659	534.312032	777.484036	580.762903	804.770251	618.92144
529.489631	344.356977	646.038843	405.920622	806.327623	525.538459	874.745539	575.620635	1275.998565	791.924725	623.081017	467.819764	648.366183	533.993874	776.154002	580.762903	803.326905	620.034996
529.080514	342.992971	645.506829	405.275623	805.452868	524.796088	873.97931	575.001331	1275.073084	791.407101	622.306039	467.014425	648.191232	533.463609	775.488985	579.956654	802.145986	620.353154
