# Supplementary material for: Speed‐dependent locomotor patterns during steady swimming in a demersal shark
Source: J Fish Biol. 2025 Apr 3;107(2):394–405. doi: 10.1111/jfb.70043 (PMC12360134; doi:10.1111/jfb.70043)
Supplement: Supplementary file 1 — Data S1. Supporting Information. [file JFB-107-394-s001.zip › scanicula_steady_swimming-main/angles/2Dcoords_lateral_catshark2_1.5BL_seq1_200623.csv]

pt1_cam2_X	pt1_cam2_Y	pt2_cam2_X	pt2_cam2_Y	pt3_cam2_X	pt3_cam2_Y	pt4_cam2_X	pt4_cam2_Y	pt5_cam2_X	pt5_cam2_Y	pt6_cam2_X	pt6_cam2_Y	pt8_cam2_X	pt8_cam2_Y	pt10_cam2_X	pt10_cam2_Y	pt12_cam2_X	pt12_cam2_Y
490.847497	225.163915	611.84552	276.241836	772.657388	406.750612	843.228819	457.927165	1236.120108	659.203156	594.590132	347.181391	616.8232	396.17454	743.32854	459.002922	765.253176	499.190355
490.248982	225.163915	610.832943	275.696907	772.956646	404.210929	843.578721	457.71506	1234.025305	653.398167	593.37124	346.462903	614.090883	394.136025	742.924594	457.505623	765.053671	497.980983
489.880821	224.874558	609.151517	274.677649	772.858541	403.965368	843.228819	457.078742	1231.331985	644.690684	591.794903	345.889571	613.25017	393.371582	743.456607	456.430625	765.652186	498.222857
488.68379	223.584561	607.785359	273.403578	772.228006	403.200925	843.928623	454.957685	1230.73347	638.160072	590.3762	344.360685	612.451754	392.790377	743.159223	456.643706	766.250702	497.980983
487.752766	222.939562	606.4192	272.766542	772.228006	402.627593	844.453476	453.048733	1228.937924	634.894766	589.430398	343.596242	611.611041	391.940996	743.395673	456.35704	766.051197	497.013485
486.688739	222.133314	605.473398	272.38432	772.070373	401.86315	844.453476	451.563992	1228.339408	632.717895	588.169329	343.214021	610.910446	390.072358	743.159223	456.213707	766.450207	497.255359
486.023721	221.488315	604.947952	272.256913	771.282204	401.098707	844.453476	450.715569	1229.835697	633.443519	587.065893	341.876245	609.369139	388.713348	743.277448	455.497041	767.048722	496.77161
485.092697	221.165816	604.212328	271.619877	770.021135	399.760932	844.803378	450.079252	1230.73347	634.169142	585.489556	340.729581	608.668545	387.354339	744.22325	455.210375	766.250702	496.287861
484.42768	220.682067	603.056348	271.237656	769.548234	399.37871	844.628427	449.018723	1232.907885	635.869691	583.913219	339.200695	606.847	385.4857	744.105025	455.353708	766.450207	495.562237
484.161673	219.23082	602.635992	270.473213	767.341362	398.040935	844.103574	447.321877	1235.501452	638.53031	582.179249	337.289588	604.745218	382.597805	744.22325	455.640374	766.849217	495.804112
483.097646	218.102072	601.059655	269.326549	766.553194	397.658713	844.278525	445.837137	1237.097493	643.125926	580.602912	335.760702	604.044624	380.55929	743.040998	455.210375	766.849217	495.804112
482.432629	217.457073	600.218942	268.81692	765.922659	397.658713	843.578721	444.564502	1239.491554	646.995919	578.238407	334.805148	602.363198	377.671394	742.213421	455.067042	765.452681	494.836614
481.767612	216.650825	599.16805	267.92507	764.188688	396.89427	841.479309	443.503973	1241.686111	652.317158	576.819703	332.894041	599.70094	373.594365	740.321817	455.353708	764.654661	493.869116
480.570581	215.360827	598.01207	266.905813	762.612351	396.129828	839.729799	442.65555	1243.082647	659.33152	575.401	331.938487	598.159633	370.70647	739.73069	454.780376	762.859115	492.417868
479.772561	214.554579	596.961179	265.759148	761.508916	395.174274	838.680093	441.595021	1243.481657	664.16901	573.66703	330.21849	596.338088	368.158327	738.548438	454.207044	762.460104	491.45037
478.708533	213.74833	595.489931	265.122112	760.40548	394.409831	836.580681	440.746598	1241.686111	669.248375	571.933059	328.307383	594.236305	365.270431	736.775059	453.777045	760.864063	489.999123
478.176519	213.103331	594.754307	264.230262	758.671509	393.645388	835.356024	440.534493	1240.88809	673.118368	569.568554	326.778497	592.975236	361.363278	734.647004	453.490379	759.068517	487.580378
476.979489	212.458333	593.808505	263.211005	756.307004	392.498724	832.90671	440.110281	1240.09007	675.053364	567.361682	324.676279	591.433929	359.664516	731.809597	452.343714	758.127445	486.556592
476.314472	212.135833	592.652525	262.446562	754.730667	391.925391	831.1572	440.110281	1237.895513	676.020862	565.785345	323.720725	590.172859	358.13563	730.863795	451.627049	756.265397	484.944095
474.851434	211.329585	591.706723	261.554712	753.311964	391.54317	828.707886	439.049752	1236.698482	677.955858	564.209008	322.191839	586.950126	354.907982	728.972191	450.193718	754.669356	483.815347
473.787407	210.845836	590.235475	260.408047	751.577993	390.778727	826.258572	437.777118	1234.104916	676.98836	562.790305	320.471843	586.389651	353.039344	726.607686	448.760388	752.541301	481.719101
472.989386	210.362087	589.289673	259.38879	750.001657	389.249841	823.634307	437.352906	1232.109864	675.778988	561.844503	320.089621	584.427987	349.981572	724.243181	447.183724	750.812256	479.461606
471.925359	210.039587	587.818425	258.369533	748.42532	388.103177	821.359945	437.1408	1229.915308	671.183372	561.056335	318.560735	583.447155	348.792439	723.060928	445.177062	748.817205	477.20411
471.127338	209.555838	586.767534	257.859904	746.848983	387.147623	819.260533	436.080272	1227.720751	666.345881	559.795265	317.414071	581.765729	346.584048	720.696423	443.457065	747.088161	475.752863
470.196314	209.394589	585.821732	257.095461	745.115012	385.236515	816.98617	434.595531	1225.7257	660.540892	558.376562	316.458517	580.784898	344.545533	719.159494	441.307069	744.960106	471.88287
468.600273	209.233339	584.981019	256.458426	742.908141	382.560965	815.411611	433.959214	1224.728174	655.703402	557.273126	316.267407	579.383709	343.186524	717.386115	439.01374	743.231061	470.431623
467.935256	208.91084	584.035217	255.439168	740.070734	379.694304	814.886758	433.322897	1224.129659	653.526531	556.16969	316.076296	578.12264	341.317885	715.612736	436.720411	740.038979	467.529129
466.206211	208.91084	582.879236	254.165097	738.967299	377.974307	813.137248	431.201839	1224.528669	649.656539	555.066255	315.694074	577.562164	340.808257	713.839357	434.857082	736.447887	465.110384
464.477167	208.58834	581.092721	253.528061	736.760427	375.107646	811.387738	428.444464	1224.927679	646.270295	553.805185	315.311853	576.86157	340.128752	712.065978	432.993752	733.255805	463.175387
463.147133	208.74959	580.146919	253.145839	735.499357	373.196539	808.938424	426.747618	1225.32669	643.609675	553.332284	314.738521	575.880738	339.449247	707.336968	429.553759	731.52676	462.369139
461.551092	208.427091	579.306206	252.508804	734.080654	370.520989	807.188914	424.202349	1225.32669	640.465307	552.386482	314.356299	575.320263	338.599866	704.381336	427.117097	728.600685	460.595392
459.955051	208.265841	578.465493	251.871768	732.819585	368.418771	805.439404	422.717608	1225.32669	638.046561	551.44068	314.165189	574.619669	337.920361	702.607957	425.3971	726.47263	458.499147
458.75802	208.427091	577.309513	250.979918	731.558515	366.507663	803.165041	419.960233	1224.728174	635.385941	550.337244	313.782967	573.919075	337.410732	700.479902	422.960438	724.876589	456.080401
456.363958	207.943342	575.838265	250.597696	730.139812	363.832113	801.24058	417.414964	1223.930154	633.209071	549.391442	313.400746	573.078362	336.731228	697.553904	420.616902	723.014541	452.694158
454.634914	207.782092	574.682285	249.833253	728.721109	361.921005	799.316119	414.657589	1222.334113	630.306576	549.233808	313.018524	572.517887	335.881846	695.782525	418.350021	720.62048	449.307915
452.905869	207.782092	573.000859	249.06881	727.932941	360.774341	797.566609	412.11232	1220.937577	626.920333	549.233808	313.209635	572.517887	336.051723	694.503196	416.918307	720.354473	447.695418
451.043821	207.298343	569.848185	247.539924	727.46004	359.627677	795.292246	410.203368	1218.144505	623.53409	548.918541	313.018524	572.237649	336.051723	693.912736	415.367284	720.088466	445.921671
449.580784	207.137093	568.587115	247.030296	726.987138	358.289901	793.367785	407.658099	1215.351433	619.180348	548.752232	312.674737	571.957411	335.71197	693.519096	414.05488	719.955462	443.664176
447.851739	207.137093	567.220957	246.265853	726.514237	356.952126	791.618276	405.324936	1211.760341	615.794105	548.309387	313.032665	572.09753	335.71197	693.125457	412.265237	720.354473	442.212928
446.388702	206.653344	564.908996	245.374003	726.514237	355.805462	789.868766	403.415984	1207.570733	610.472865	547.866543	312.853701	571.677174	335.372218	692.633407	410.475595	719.689456	441.40668
444.526654	206.330845	563.542837	244.736967	727.46004	354.849908	788.81906	401.719138	1204.378651	605.151626	547.423698	312.495772	569.575391	335.542094	692.534997	409.401809	719.955462	441.084181
442.398599	206.008345	562.702124	243.972524	728.405842	353.894354	787.419452	399.810186	1200.388548	599.830386	546.685623	312.495772	569.295153	335.881846	693.027047	408.805262	720.62048	440.761681
440.137541	205.847096	560.705431	243.080674	728.405842	352.365469	786.894599	398.537551	1197.595476	593.299774	546.095164	312.137844	569.71551	335.372218	693.715916	408.685952	721.152493	439.310434
438.807506	205.524596	559.65454	242.443638	729.265021	350.877596	786.194795	398.11334	1195.40092	590.397279	545.504704	311.95888	569.295153	335.032465	694.011146	407.492858	721.4185	438.826685
