# Supplementary material for: Speed‐dependent locomotor patterns during steady swimming in a demersal shark
Source: J Fish Biol. 2025 Apr 3;107(2):394–405. doi: 10.1111/jfb.70043 (PMC12360134; doi:10.1111/jfb.70043)
Supplement: Supplementary file 1 — Data S1. Supporting Information. [file JFB-107-394-s001.zip › scanicula_steady_swimming-main/angles/2Dcoords_lateral_catshark2_1.75BL_seq1_200623.csv]

pt1_cam2_X	pt1_cam2_Y	pt2_cam2_X	pt2_cam2_Y	pt3_cam2_X	pt3_cam2_Y	pt4_cam2_X	pt4_cam2_Y	pt5_cam2_X	pt5_cam2_Y	pt6_cam2_X	pt6_cam2_Y	pt8_cam2_X	pt8_cam2_Y	pt10_cam2_X	pt10_cam2_Y	pt12_cam2_X	pt12_cam2_Y
454.08022	319.30277	620.024218	365.724954	794.665251	479.273828	872.69848	531.689597	1329.137248	755.524435	583.224118	419.237837	594.576475	478.961953	767.432876	548.985388	785.037799	573.903691
452.284673	317.851523	617.543197	363.587792	791.817867	476.95312	869.596209	529.775859	1322.365263	747.349658	580.635174	417.354579	591.774098	475.564428	764.772807	547.050392	778.395129	572.024567
448.848789	315.593021	613.10975	360.900297	789.382221	475.208219	867.358984	528.589206	1315.981099	741.302794	578.218827	415.680572	587.850771	473.072911	763.321356	546.466881	775.295216	570.950781
445.78971	313.819274	610.893026	358.750301	787.278708	473.731764	864.422627	527.233031	1308.798914	732.595311	575.80248	413.588063	584.674744	471.260898	761.272118	545.702438	771.97388	570.682335
442.198618	310.75553	607.612275	356.922805	785.536707	472.237579	861.765922	525.198769	1303.811286	725.822825	573.386133	411.704805	583.366968	469.448885	758.907613	543.60022	766.881166	568.80321
439.006536	308.820534	605.661558	355.525307	783.248676	470.268973	860.088004	524.012116	1301.417224	721.227209	571.314979	409.193794	582.059192	466.504364	756.385474	542.071334	763.116986	566.655639
434.750426	305.91804	601.31678	352.300314	779.853533	468.568812	857.990605	522.994985	1301.816235	721.710958	568.726035	407.938289	581.125067	464.012846	752.286998	539.204673	760.902763	565.044961
431.691347	303.821794	597.238008	349.612819	778.182575	467.192422	855.194074	521.808332	1304.609306	720.985334	565.7919	405.636529	579.630466	460.38882	751.183563	538.249119	758.909962	563.702729
427.568241	301.241799	593.957257	347.785322	774.864986	465.553767	852.677197	520.113113	1306.803863	721.469083	563.548149	404.171773	578.883165	457.670801	747.400354	535.191348	756.252893	562.092051
423.445135	298.661804	590.410499	345.312827	771.301649	463.766143	849.880666	518.248373	1310.19545	723.404079	561.131802	401.033009	577.014914	452.914267	744.562948	532.706908	754.03867	559.94448
419.322029	295.59806	586.096477	343.225589	767.00107	460.488833	846.804481	516.722676	1312.789017	723.645954	557.162089	397.266493	575.146663	447.251727	742.828977	530.413579	752.710136	556.454678
415.597933	293.018065	582.15585	340.415164	763.929229	458.55224	843.868124	515.366501	1317.776645	723.645954	553.882761	395.801737	573.652062	444.533707	740.622106	528.693583	751.603024	553.501768
412.139844	289.793071	578.343085	337.835169	760.120145	456.615648	840.092807	513.332239	1320.569717	723.404079	550.948625	392.244471	568.234134	441.362685	737.627066	526.782475	750.27449	548.669733
408.415749	285.60058	574.53032	334.825175	755.94244	453.487306	837.436103	511.297977	1321.567243	719.050338	546.288527	388.059453	561.695255	437.059154	735.577828	525.4447	749.167378	545.448377
404.95766	281.891837	571.072231	332.567679	752.870598	451.103807	833.520959	509.602758	1322.764274	713.245349	542.318814	384.711439	557.398278	430.717109	734.474392	523.915814	747.395999	542.227021
401.898581	278.183094	567.170798	330.095184	749.222432	448.97249	829.186336	506.720886	1323.362789	711.068478	537.658716	380.944923	555.903677	428.905096	731.479352	521.049153	745.181776	538.468772
398.706499	273.506853	563.446702	327.515189	745.126643	446.191742	825.271193	504.008537	1321.766748	706.714737	532.826022	375.71365	551.233049	424.375063	728.957213	519.520267	742.303285	536.321201
396.711447	269.95936	560.077282	324.827694	741.194686	443.808243	822.334835	501.974274	1318.774171	703.328494	528.160609	372.147448	544.880995	420.751038	726.907975	517.60916	739.424795	534.710523
394.982403	264.96062	557.328544	322.355199	739.638286	442.815119	818.140039	499.261925	1317.97615	700.909748	523.978525	368.840767	537.594816	416.447507	723.755301	514.742499	738.21253	530.199285
393.253358	260.768128	554.3138	319.560204	737.098897	441.424745	814.784201	496.719097	1315.183079	699.700376	520.1601	365.754531	532.176888	412.370478	721.233162	513.213613	735.938167	524.260324
391.385247	256.689525	551.83107	317.087709	732.675444	438.048122	811.568191	494.345791	1310.793966	697.523505	517.432653	363.329632	530.308637	411.464471	718.080488	511.111395	733.663804	522.563478
389.466253	253.468169	549.62228	314.819734	728.415824	435.267374	808.35218	492.650572	1305.008317	697.039756	514.341547	360.022951	526.011659	406.481436	714.927815	508.818066	729.46498	519.381891
387.990104	250.425777	546.508528	311.195708	724.893445	432.784563	805.136169	490.61631	1301.616729	696.072258	511.614101	355.614043	521.782813	403.526301	712.248042	506.142515	725.616058	518.745574
384.890191	248.994063	544.142076	308.62869	721.862561	430.500377	802.199812	488.751569	1297.028111	695.830383	508.886654	352.527808	516.468676	399.708397	708.3072	502.702522	719.842675	518.95768
381.937893	247.741313	541.526525	305.910671	719.814666	428.61344	798.843975	486.547785	1292.239988	696.072258	506.341038	349.882463	512.925919	395.890493	705.627427	500.982526	716.343656	519.593997
379.72367	246.846492	539.284624	303.645654	716.374203	425.534755	796.047444	483.665914	1288.05038	698.491003	503.249932	347.016673	509.383161	392.549827	702.790021	498.115864	711.969881	520.654526
376.918987	246.130635	536.544522	301.68264	714.735888	424.045068	792.831433	481.123086	1286.454339	699.216627	500.340656	344.591774	505.249944	389.44778	699.164446	495.058093	705.671645	517.897151
375.295223	245.235814	533.928971	299.266623	711.316075	420.639332	790.324048	479.855207	1280.26968	703.328494	497.613209	342.166874	500.329447	384.91402	695.223604	492.191432	702.172625	515.563988
372.638154	244.162028	531.064319	297.303609	708.497714	417.773542	788.621834	477.950237	1277.676113	706.714737	493.976614	339.301084	495.80259	381.573354	692.386198	489.13366	698.323703	511.95819
371.275363	244.235806	529.569718	295.9446	706.043012	415.017975	786.264922	475.092783	1274.484031	710.10098	490.158189	336.655739	491.275733	379.187164	690.494593	487.986995	695.874389	509.200815
369.555132	243.490963	527.327817	293.679583	703.679225	411.821517	784.824587	473.187813	1273.087495	714.212847	486.339764	334.451286	486.552056	375.607879	688.130088	486.075888	693.949928	506.44344
367.097658	241.703339	523.466764	290.659562	699.409289	407.334989	781.420159	467.790398	1270.892939	723.404079	481.066701	332.026386	477.498342	370.8355	682.612909	482.253673	691.325663	498.595526
365.991795	240.362621	522.096714	289.602554	696.83789	404.539994	779.717945	465.726681	1269.296898	727.757821	479.066574	330.483268	476.120603	368.926548	679.460235	480.151455	686.252085	497.322892
364.517311	238.723966	521.100313	288.545547	694.975842	402.712498	778.015731	463.980458	1268.099867	731.869688	477.611936	328.940151	473.758765	367.733453	676.938096	477.858126	684.852477	494.565517
363.411448	236.638405	520.103912	287.488539	692.936456	401.100001	776.051638	462.234236	1266.703331	734.772182	476.520957	327.837924	471.593746	364.631406	674.258324	475.755908	682.753065	492.656565
362.551332	233.956969	519.481162	286.431532	690.365057	398.305007	775.658819	461.281751	1265.5063	737.432802	474.70266	326.294806	470.412827	363.67693	672.845201	474.130984	680.653653	490.959719
362.305585	231.722439	518.569368	285.748777	688.591678	397.122509	773.694726	458.741791	1263.910259	739.851547	473.066192	325.192579	468.247809	362.722454	670.774046	472.317476	678.029388	487.990238
362.428459	228.892034	518.514012	285.681665	687.52765	396.047511	772.51627	457.471811	1262.713228	741.302794	472.702532	325.192579	465.098691	360.813502	667.897442	470.503969	675.755025	485.86918
362.674206	226.359567	518.624724	285.077661	686.640961	395.295012	770.552177	455.090599	1259.920156	742.270292	471.975213	324.310798	463.917771	359.381788	665.596159	468.271959	674.005515	483.111806
362.059838	224.720912	518.735435	284.070987	685.04492	393.897515	768.588084	453.503124	1257.127085	744.689038	471.247894	323.649461	463.327312	357.711455	663.525005	466.318951	671.731152	480.990748
361.199722	223.529163	518.569368	283.198536	683.094203	391.962519	766.75493	451.598154	1254.533518	745.172787	470.884235	323.649461	462.736852	356.51836	661.683978	464.923945	669.456789	478.021267
360.46248	222.933288	518.624724	282.460309	681.409493	390.672521	765.052716	449.693184	1252.937477	746.865908	469.975086	323.208571	462.933672	355.325266	659.49776	463.389438	666.832524	476.112315
359.47949	222.039476	517.79439	280.782519	680.611472	389.812523	763.743321	448.423204	1249.346384	748.317156	469.793256	322.76768	463.130492	355.086647	657.426605	462.552434	663.683406	474.839681
358.373627	222.486382	516.853345	279.574511	680.079459	389.382524	763.350502	448.264457	1246.154302	747.833407	469.247767	322.547234	463.130492	354.848028	655.930771	461.296929	661.234092	474.839681
356.899143	222.784319	516.078367	278.567837	679.902121	388.952525	762.564865	447.629467	1243.36123	748.55903	468.702277	321.885898	461.752753	354.37079	654.319873	460.041424	660.184386	475.900209
355.79328	223.082257	515.635522	278.232279	679.724783	388.630025	761.386409	446.994477	1239.171623	748.55903	468.520448	321.885898	460.768654	353.416314	653.859617	460.180924	658.784779	476.536527
355.301785	223.529163	515.358744	277.963832	679.724783	388.415026	760.731711	446.676982	1237.575582	747.833407	468.520448	321.224562	459.390915	352.700457	654.089745	460.180924	658.084975	476.536527
