# Supplementary material for: Speed‐dependent locomotor patterns during steady swimming in a demersal shark
Source: J Fish Biol. 2025 Apr 3;107(2):394–405. doi: 10.1111/jfb.70043 (PMC12360134; doi:10.1111/jfb.70043)
Supplement: Supplementary file 1 — Data S1. Supporting Information. [file JFB-107-394-s001.zip › scanicula_steady_swimming-main/angles/2Dcoords_lateral_catshark2_1BL_seq1_200623.csv]

pt1_cam2_X	pt1_cam2_Y	pt2_cam2_X	pt2_cam2_Y	pt3_cam2_X	pt3_cam2_Y	pt4_cam2_X	pt4_cam2_Y	pt5_cam2_X	pt5_cam2_Y	pt6_cam2_X	pt6_cam2_Y	pt8_cam2_X	pt8_cam2_Y	pt10_cam2_X	pt10_cam2_Y	pt12_cam2_X	pt12_cam2_Y
429.104291	293.876839	571.48596	349.096855	733.219504	504.978383	813.65267	576.295704	1234.791605	818.533506	551.335078	411.914676	567.478511	462.475319	699.47979	563.373155	720.619708	611.65558
429.910684	294.885433	571.876847	349.533626	733.656882	506.357071	814.259244	577.695341	1231.799028	816.356635	552.876386	412.933933	573.330661	468.280308	701.341838	565.308151	723.313028	612.018392
430.797374	296.175431	573.216734	350.680291	735.406392	507.947864	814.879927	578.55534	1228.701437	812.72152	555.118287	413.95319	579.714825	470.860303	702.405865	567.243147	725.407832	613.469639
431.329388	296.71293	574.241353	351.158067	735.756294	508.690234	816.121292	580.275336	1224.711334	808.609653	557.780545	414.632695	585.566976	471.720301	703.469893	568.533145	726.305605	618.549004
432.038739	297.680428	574.950704	352.400287	737.068426	509.64471	816.475968	580.382836	1222.317273	807.642155	558.621258	415.651952	591.95114	471.290302	704.844105	569.805451	727.203378	619.63744
432.243592	297.750194	574.714254	351.826955	738.118132	510.068921	817.451327	581.242834	1220.920737	807.158406	559.882327	416.501333	596.561926	472.3653	705.908133	572.170447	727.502636	620.000252
432.716493	298.538526	575.108338	352.686953	738.030657	509.962869	817.98334	581.565334	1220.521726	807.400281	560.72304	417.350714	599.221994	473.440297	706.794822	573.245445	728.998924	621.451499
433.189394	299.326857	575.265972	352.495843	739.605216	511.447609	818.604023	581.780333	1223.115293	808.609653	561.143397	417.520591	599.931346	474.515295	707.681512	574.535442	729.59744	621.451499
433.107958	299.064046	574.950704	352.400287	740.392495	511.87182	818.604023	582.210333	1227.105396	810.302775	561.423634	418.030219	601.882062	473.870297	708.390863	575.39544	730.79447	622.902746
433.213048	299.064046	574.793071	352.304732	740.042593	511.87182	818.87003	582.210333	1232.492034	811.028399	561.563753	418.200095	601.172711	471.9353	709.454891	576.685438	731.692243	623.265558
433.002869	299.31886	574.871887	352.495843	739.692691	510.811292	818.87003	582.425332	1238.078178	811.270273	561.003278	417.690467	600.73436	471.836896	710.873594	577.760436	732.889274	623.265558
432.267245	298.809232	574.398986	352.209176	739.955118	511.235503	819.402043	582.532832	1243.464817	810.54465	558.481139	416.841086	599.079206	470.546898	712.114959	579.050433	733.48779	623.991181
431.951978	298.936639	573.689635	351.826955	739.955118	510.917344	819.313375	582.317832	1248.65195	811.270273	556.799713	416.67121	597.896953	468.683569	712.292297	579.695432	735.283336	624.716805
431.426532	298.299603	573.295551	351.7314	739.692691	509.750763	819.402043	581.350334	1253.240568	811.270273	555.959	415.991705	596.714701	467.250238	711.050932	579.050433	736.181109	625.442428
430.901087	298.044789	572.822649	351.444733	739.342789	510.599186	817.628665	579.630338	1258.427702	812.479646	555.118287	416.161581	595.414223	466.103574	711.582945	579.480432	738.874428	626.168052
430.901087	298.172196	572.743833	351.540289	739.167838	509.64471	817.451327	578.34034	1264.412856	815.140266	554.277574	415.142324	593.640844	464.52691	712.824311	577.975435	741.867005	627.619299
430.690909	298.299603	572.507382	351.444733	738.992887	508.690234	817.717333	578.34034	1267.604938	816.107764	553.156623	414.632695	592.576817	463.666912	713.356324	577.330437	742.764778	629.070546
430.48073	297.662567	571.798031	351.349178	739.167838	508.584181	818.338016	577.157842	1271.595041	818.284635	552.035673	414.632695	591.74924	462.950246	714.420352	576.040439	743.662551	627.619299
430.255042	297.970613	571.246313	351.253623	739.080363	507.735758	818.160678	576.727843	1275.984153	819.977756	551.054841	414.123066	590.330537	461.516916	714.243014	574.105443	745.458098	625.80524
430.044864	297.715798	570.931045	351.158067	738.817936	507.099441	818.338016	576.297844	1278.57772	822.880251	550.914722	414.123066	589.975861	460.800251	714.420352	573.030445	745.757355	623.628369
429.072656	298.18732	570.142877	350.871401	738.293083	506.038912	818.604023	575.760345	1280.173761	825.057121	549.653652	414.123066	589.621185	460.226918	715.129703	572.170447	746.355871	623.628369
427.951705	298.980076	570.221694	350.871401	738.380559	505.402595	818.604023	575.330346	1281.769802	827.475867	549.233296	413.95319	588.793608	459.080254	715.307041	571.955447	746.954386	623.265558
427.39123	299.206577	570.06406	350.680291	738.118132	505.296542	818.515354	574.470348	1281.969308	829.168988	548.953058	413.783314	588.084257	456.930258	715.484379	571.095449	746.954386	622.539934
427.204405	299.772831	568.80299	350.680291	738.118132	504.448119	818.87003	573.50285	1281.769802	828.927114	548.112345	413.273685	587.25668	455.783594	715.129703	570.020451	748.749932	620.363063
426.64393	299.999333	568.014822	351.253623	737.943181	503.705748	819.66805	573.18035	1281.769802	829.894612	547.411751	413.273685	586.547328	454.923595	715.129703	567.870455	749.647705	618.911816
426.363692	299.54633	566.438485	352.209176	737.418328	502.433114	819.934057	572.212852	1280.173761	829.168988	546.991395	412.764057	585.483301	453.346932	715.484379	567.225456	749.348448	617.097757
425.896629	299.54633	566.202035	352.686953	737.330853	502.221008	820.466071	572.427852	1277.979205	826.508369	546.150682	413.273685	584.419273	453.060266	715.484379	566.365458	750.246221	614.558075
425.709804	299.433079	566.123218	352.878064	736.718524	501.584691	820.820747	572.320352	1275.585143	826.024619	546.010563	412.933933	583.00057	452.916933	715.307041	565.075461	750.545479	613.106828
425.149329	299.319828	566.280852	352.686953	736.368622	501.584691	821.35276	571.782853	1275.186133	824.573372	545.870444	413.103809	580.399614	453.203599	714.775028	564.645461	750.545479	612.018392
425.336154	299.319828	566.044401	352.591398	736.456098	501.054426	821.618767	571.460354	1274.986628	823.847749	545.870444	412.764057	578.862686	454.493596	714.775028	564.645461	750.246221	610.567145
424.962504	298.866825	565.256233	352.973619	735.843769	501.160479	822.062112	571.245354	1275.186133	822.396502	545.590206	412.764057	577.325757	455.640261	711.937621	563.355464	750.246221	608.390274
424.869091	299.093326	565.413866	353.16473	735.581343	501.054426	821.884774	571.137854	1275.984153	821.187129	545.16985	413.103809	575.907054	456.500259	710.696256	563.355464	750.246221	607.664651
425.055916	298.980076	565.492683	352.973619	734.881539	501.266532	821.618767	571.352854	1277.380689	822.154627	544.048899	412.933933	574.843027	458.220256	709.986904	564.215462	749.647705	607.664651
424.962504	298.980076	565.019782	353.16473	733.744357	501.266532	821.530098	571.460354	1278.378215	822.880251	542.367473	412.933933	573.424324	459.940252	708.922877	563.355464	748.749932	606.939027
425.055916	299.772831	564.940965	353.260285	733.394455	501.054426	821.707436	571.352854	1279.974256	823.122125	541.947117	412.933933	571.650945	461.660249	707.504174	564.860461	747.253644	605.850592
425.149329	299.886082	564.862148	353.355841	733.30698	500.842321	820.909416	571.352854	1278.976731	823.122125	541.947117	413.103809	570.350467	463.666912	706.97216	565.50546	745.458098	605.850592
425.055916	299.54633	564.152797	353.355841	732.082323	500.948374	819.756719	571.030354	1280.382555	823.300449	541.386641	413.103809	569.641115	465.960241	706.085471	565.29046	743.961809	606.939027
425.336154	298.753574	564.468064	353.546952	732.257274	501.372585	819.047368	571.137854	1280.648562	823.945448	540.826166	412.933933	569.049989	467.250238	705.376119	564.860461	742.465521	607.664651
425.522979	298.753574	564.152797	353.642507	731.382519	501.266532	818.160678	570.922855	1280.648562	823.945448	540.545928	412.424304	568.577088	467.250238	704.312092	565.29046	740.669974	608.390274
425.803217	298.866825	564.546881	353.16473	731.469994	501.902849	817.273989	570.815355	1280.116548	823.622949	540.125572	412.424304	568.931764	468.110236	702.361375	565.50546	739.173686	608.390274
425.803217	298.413821	564.31043	353.833618	731.032617	501.902849	816.653306	570.600355	1279.717538	823.461699	540.40581	413.103809	568.577088	468.826902	701.12001	565.935459	737.976655	608.027462
426.737342	297.394564	564.468064	353.451396	730.595239	501.584691	815.766617	570.707855	1279.318528	823.139199	540.686047	413.783314	568.458863	468.826902	700.587996	566.150458	736.181109	608.027462
426.457104	297.621066	564.31043	353.833618	730.245337	501.902849	814.968596	570.707855	1278.121497	823.461699	541.246523	413.95319	568.340637	468.970235	699.701306	565.935459	734.086305	608.390274
426.176867	298.074069	564.31043	353.451396	730.157862	502.221008	814.347913	570.922855	1276.658459	823.300449	540.966285	413.95319	568.458863	468.540236	698.991955	566.365458	731.093728	608.753086
426.550517	298.300571	564.783331	354.311395	730.420288	502.963378	813.372555	570.815355	1274.929415	824.106698	542.367473	415.821829	569.877566	468.110236	698.105265	566.150458	729.896697	608.390274
427.484643	298.866825	564.468064	354.311395	730.945141	503.599696	813.106548	571.137854	1273.732384	825.074196	542.227354	415.482076	570.586917	466.103574	697.395914	567.440456	728.400409	608.753086
427.204405	299.54633	564.625698	354.598061	731.469994	504.023907	813.017879	572.212852	1271.072316	826.041694	543.208186	416.67121	570.823368	464.383577	697.395914	568.945453	727.203378	608.753086
427.204405	299.886082	564.625698	354.980282	731.469994	504.023907	812.751872	573.610349	1268.811257	826.686693	543.208186	416.331457	570.468692	463.666912	697.75059	570.020451	726.006347	609.47871
427.39123	300.225834	564.783331	354.980282	731.994847	505.084436	812.663203	574.470348	1266.816206	826.847942	543.068067	416.841086	570.586917	462.376914	698.282603	570.66545	724.510059	609.841521
427.76488	300.565587	565.413866	355.935836	732.869602	506.251018	812.840541	575.545346	1265.087162	827.654191	543.768662	417.520591	570.350467	462.376914	698.282603	572.385446	723.911543	610.567145
428.231943	301.924597	565.335049	355.744725	732.432225	505.720753	813.017879	576.942843	1262.560097	827.97669	543.628543	417.690467	570.114016	462.376914	698.991955	573.890443	723.313028	610.929957
429.072656	302.604101	566.359668	356.031391	732.869602	506.569176	813.372555	578.017841	1260.831052	827.654191	544.469256	418.200095	570.232242	462.090248	699.346631	574.965441	724.210801	612.744016
429.726544	303.396857	566.596119	356.795834	733.831833	508.584181	813.638562	578.44784	1258.43699	826.847942	544.469256	418.200095	570.941593	462.376914	700.23332	575.82544	722.714512	613.469639
430.287019	303.736609	567.06902	357.178056	734.881539	509.008393	814.081907	579.415338	1256.973953	824.106698	544.469256	418.709724	570.941593	462.090248	700.23332	576.685438	723.313028	614.920886
