# Supplementary material for: Speed‐dependent locomotor patterns during steady swimming in a demersal shark
Source: J Fish Biol. 2025 Apr 3;107(2):394–405. doi: 10.1111/jfb.70043 (PMC12360134; doi:10.1111/jfb.70043)
Supplement: Supplementary file 1 — Data S1. Supporting Information. [file JFB-107-394-s001.zip › scanicula_steady_swimming-main/angles/2Dcoords_lateral_catshark2_2BL_seq1_200623.csv]

pt1_cam2_X	pt1_cam2_Y	pt2_cam2_X	pt2_cam2_Y	pt3_cam2_X	pt3_cam2_Y	pt4_cam2_X	pt4_cam2_Y	pt5_cam2_X	pt5_cam2_Y	pt6_cam2_X	pt6_cam2_Y	pt8_cam2_X	pt8_cam2_Y	pt10_cam2_X	pt10_cam2_Y	pt12_cam2_X	pt12_cam2_Y
504.329467	321.817306	641.778262	356.927202	816.217258	456.688993	881.180604	497.330232	1296.838948	657.173858	619.408212	415.595027	645.096085	480.586432	783.48239	504.623949	804.045038	547.331193
502.910764	321.243973	641.04366	356.807237	816.117485	456.849217	882.367031	496.857357	1293.547113	653.54574	617.848495	414.970607	643.234037	479.780183	785.211435	505.268947	806.214311	546.158775
501.728511	320.957307	639.506731	356.520571	814.99561	456.32609	883.076382	495.567359	1290.853794	649.554811	615.986447	414.325608	641.534859	476.920074	786.408465	506.558945	808.705312	545.856773
500.664484	320.383975	637.851577	355.803905	815.081908	455.802963	884.495086	494.850694	1291.153052	646.652316	613.592386	413.035611	640.027487	475.200078	786.674472	506.558945	810.075363	544.799766
499.24578	319.953976	636.314649	355.230573	814.564119	455.698337	884.849761	494.707361	1292.050825	645.201069	611.331327	412.551862	639.318136	473.050082	787.073483	506.881444	812.317264	543.289755
497.827077	319.523977	635.014171	355.08724	814.132629	455.489086	884.731536	493.990696	1294.744144	646.289504	609.203273	412.068113	638.96346	471.867584	786.807476	506.881444	813.687315	542.081746
496.022033	318.840458	633.595468	354.370575	812.665561	455.279835	884.613311	493.130698	1297.736721	646.289504	607.873238	411.261864	637.899433	469.932588	786.674472	507.365193	813.936415	540.571736
495.001469	318.505633	632.531441	354.227242	812.147772	454.965959	883.549283	492.557365	1298.933752	645.926693	606.543204	410.294366	637.012743	468.535091	786.142459	507.203944	815.306466	539.212726
493.787106	318.279131	630.876287	354.227242	811.198493	454.756708	882.958157	491.697367	1300.729298	648.103563	605.346173	409.810617	635.771378	466.062595	784.147407	507.042694	815.555566	537.702715
492.85298	317.826128	629.339358	354.227242	810.594406	454.338206	881.775904	491.697367	1302.524844	649.917622	603.617129	409.165618	634.618681	464.342599	783.08338	507.203944	815.057366	536.796709
492.292505	317.599626	628.157106	353.940576	809.04104	454.128956	880.475427	490.837369	1304.918906	652.820117	601.622078	408.19812	633.199978	461.762604	781.886349	507.687693	814.060965	534.984696
491.638617	317.373125	626.620177	353.22391	806.538395	454.02433	879.174949	490.40737	1305.816679	657.899482	600.425047	407.553121	631.781275	459.182609	780.157305	507.365193	812.441814	533.625686
490.891317	317.146623	625.319699	353.080577	805.502818	454.547457	877.63802	490.694036	1308.21074	664.792906	598.962009	406.585623	630.362572	456.925113	778.295257	507.042694	810.573563	532.568678
489.863778	317.033372	624.373897	352.650578	803.517961	455.17521	876.455768	490.40737	1307.312967	671.323518	598.296992	406.101874	629.564551	454.882617	776.433209	506.881444	809.452612	531.964674
488.46259	316.580369	623.664546	352.220579	801.791999	454.965959	875.509965	490.550703	1308.509998	677.128507	597.232965	405.456876	628.411855	452.732621	774.438157	506.558945	807.833462	531.058668
487.154814	316.580369	622.836969	351.79058	801.015316	454.128956	874.091262	490.40737	1306.415194	683.296307	596.035934	404.489377	627.613835	450.475126	772.97512	505.752696	806.587961	530.454663
485.566801	317.373125	622.127617	351.360581	799.893441	453.501203	873.381911	490.550703	1305.218163	684.384743	595.50392	403.844379	627.17049	448.862629	771.246075	504.301449	804.84426	529.397656
483.885375	319.411639	621.181815	351.360581	798.253777	452.350323	872.317883	490.40737	1303.12336	684.384743	595.237913	403.844379	626.461138	446.497634	769.384027	502.850202	803.349659	528.491649
482.764424	320.091144	620.117788	351.217248	797.603412	452.061072	870.780955	490.120703	1302.524844	682.933495	595.10491	403.683129	625.751787	444.777637	768.186997	501.721454	801.605958	526.528635
481.736886	321.336903	618.81731	351.073915	795.818997	451.222817	869.716927	490.120703	1299.831525	680.393813	595.10491	403.844379	625.48578	442.305142	766.590955	500.753956	800.734107	525.622629
480.522523	323.148916	617.871508	351.073915	794.849239	450.341035	868.6529	489.97737	1296.240432	678.579754	594.572896	403.36063	625.131104	441.230144	765.526928	499.625208	799.613157	524.41462
479.401572	324.054922	617.043931	351.217248	793.960293	448.969375	867.234197	489.260705	1293.547113	676.040071	594.572896	403.521879	624.953766	440.155146	763.930887	498.496461	797.994006	522.602607
478.560859	325.074179	616.452805	351.217248	792.828908	447.205812	865.933719	488.830706	1291.452309	672.411953	594.572896	403.36063	624.953766	439.510147	762.334846	496.561464	796.623955	521.243598
477.346496	325.866935	615.507003	351.647247	791.697523	444.95237	864.869692	487.827375	1290.853794	670.597895	594.7059	403.683129	624.421752	439.187648	760.871808	494.787718	795.253904	519.884588
476.412371	326.319938	614.915876	351.933913	790.646951	444.070589	863.92389	487.110709	1292.350082	668.421024	594.173886	403.36063	623.978408	439.510147	760.206791	493.49772	792.762903	518.072575
475.66507	326.999443	614.32475	352.363912	789.919632	442.698929	862.505186	486.250711	1294.145629	667.332588	593.508869	403.19938	624.333083	440.370146	759.142764	492.530222	791.392852	517.166569
474.663226	325.273682	613.970074	352.793911	789.353939	441.915123	861.677609	484.960713	1296.53969	664.792906	593.109858	403.03813	625.840456	441.552643	758.477747	491.401475	790.521001	517.015568
473.730154	323.71824	613.260722	352.650578	789.353939	440.641438	860.258906	483.240717	1297.736721	662.978847	592.444841	402.876881	625.042435	442.842641	758.61075	490.917725	787.90545	517.619572
473.846788	321.455778	612.669596	352.507245	789.273126	439.661681	859.076654	480.947388	1299.233009	659.350729	592.178835	402.554381	623.80107	444.455138	758.61075	490.272727	786.909049	518.676579
474.19669	319.617528	611.960245	352.363912	789.111499	438.387996	858.249077	480.230723	1299.532267	657.173858	591.779824	402.554381	622.825711	445.745135	758.477747	489.950227	785.663549	520.18659
474.429958	317.213663	611.369118	352.363912	789.033542	438.59175	857.65795	478.654059	1299.831525	655.359799	591.380814	402.393132	621.850353	447.142632	760.206791	490.433976	784.916248	521.243598
475.013128	315.092605	610.777992	351.647247	789.033542	438.243392	857.066824	476.934062	1299.831525	653.54574	590.8488	401.909382	620.874994	448.002631	760.472798	490.595226	785.289898	520.941596
475.596298	311.840317	610.06864	351.503914	789.320878	437.895034	856.357473	476.074064	1299.233009	652.094493	589.784773	401.748133	619.456291	448.755129	761.137815	490.756476	785.414448	520.488592
475.9462	310.002067	609.713965	351.647247	789.89555	437.372496	856.357473	474.9274	1299.532267	650.643246	588.986752	401.264384	617.771581	450.045127	761.935836	490.917725	785.414448	520.337591
476.179468	307.739605	609.477514	351.360581	789.751882	437.372496	856.593923	474.497401	1298.933752	649.917622	588.188732	400.619385	616.796223	451.227624	763.26587	491.562724	787.033599	520.639593
476.296102	305.759952	609.241063	351.073915	790.326554	437.372496	857.066824	473.780735	1298.933752	647.740752	587.257708	400.135636	615.200182	452.195123	762.999863	492.207723	787.7809	520.488592
476.52937	304.487317	608.649937	350.930582	790.969455	437.750682	858.485527	473.207403	1298.035979	645.563881	586.592691	399.490637	613.870148	452.732621	763.797884	492.046473	789.649151	520.488592
476.52937	303.214682	608.295261	350.643916	790.628908	437.613059	859.549555	473.494069	1296.240432	643.749822	585.528663	398.523139	611.653424	453.48512	764.595904	492.207723	792.140152	520.18659
476.646004	303.073279	608.058811	350.500582	791.08297	437.888305	860.495357	473.350736	1295.342659	640.121704	584.730643	398.03939	610.234721	453.70012	765.393925	492.691472	793.136553	519.431585
476.879272	302.790471	607.58591	350.213916	791.08297	437.475436	860.968258	472.920737	1292.948598	636.493586	584.198629	397.394391	609.968714	453.59262	765.792935	492.691472	795.004804	518.978582
476.646004	302.366259	606.994783	349.92725	790.742424	437.062567	861.086483	472.777404	1292.64934	636.130774	584.065626	397.233142	609.791376	453.59262	765.393925	492.368973	795.378454	518.676579
