# Supplementary material for: Speed‐dependent locomotor patterns during steady swimming in a demersal shark
Source: J Fish Biol. 2025 Apr 3;107(2):394–405. doi: 10.1111/jfb.70043 (PMC12360134; doi:10.1111/jfb.70043)
Supplement: Supplementary file 1 — Data S1. Supporting Information. [file JFB-107-394-s001.zip › scanicula_steady_swimming-main/angles/2Dcoords_lateral_catshark2_3BL_seq1_200623.csv]

pt1_cam2_X	pt1_cam2_Y	pt2_cam2_X	pt2_cam2_Y	pt3_cam2_X	pt3_cam2_Y	pt4_cam2_X	pt4_cam2_Y	pt5_cam2_X	pt5_cam2_Y	pt6_cam2_X	pt6_cam2_Y	pt8_cam2_X	pt8_cam2_Y	pt10_cam2_X	pt10_cam2_Y	pt12_cam2_X	pt12_cam2_Y
396.664165	274.042815	530.540453	286.067512	749.027872	370.627689	831.485326	402.720176	1329.945168	541.743134	527.816408	333.428943	562.19385	383.688652	718.870241	423.523069	754.555005	444.94501
397.892879	273.941864	529.570679	285.732403	749.094512	371.231942	830.858325	405.138239	1322.463726	535.575334	526.460446	333.202942	562.792366	382.963029	720.052079	425.104549	754.75381	447.071601
398.291889	274.264364	528.30961	285.350182	749.567413	371.805274	831.48886	407.049346	1317.102774	527.682166	525.662425	333.364191	561.913427	381.041562	719.757391	425.325891	754.886814	449.974096
398.291889	274.586863	527.468897	284.713146	749.40978	372.760828	831.173593	408.769343	1312.314651	518.732809	524.199388	332.880442	559.519365	380.557813	720.998756	425.97089	755.684834	450.296595
398.098815	273.985324	527.048541	284.840553	749.40978	374.289714	831.173593	409.916007	1312.115146	516.072189	523.13536	332.719193	558.189331	380.074064	720.998756	427.045888	756.748861	450.941594
397.74414	274.415323	526.418006	284.713146	748.306344	374.480825	830.858325	410.871561	1314.110197	513.411569	522.33734	332.235444	556.327283	379.106566	720.289405	427.260887	755.950841	451.586592
397.212126	274.092824	525.262025	284.458332	746.41474	374.098603	830.308106	411.554297	1317.102774	511.476573	521.140309	331.590445	555.263256	376.687821	718.516026	426.400889	755.684834	452.392841
396.591443	274.307824	524.841669	284.330925	744.680769	373.716382	829.789009	412.014559	1320.294857	509.541577	520.209285	331.429195	554.332232	373.946576	716.387971	425.97089	754.620807	452.87659
395.704754	274.307824	524.000956	284.330925	743.104432	373.14305	827.406989	412.524188	1323.686444	507.848455	519.012254	331.267945	554.199228	369.109085	714.437254	425.75589	754.620807	452.231591
394.995402	274.415323	523.160243	284.07611	739.951758	371.614164	824.88485	412.354312	1325.282485	506.155334	517.68222	330.622947	552.869194	365.077843	712.486537	424.680892	752.093742	450.135345
393.665368	274.200324	521.899173	284.07611	738.375422	370.849721	823.343543	412.354312	1327.876052	504.462212	516.618192	330.300447	551.14015	362.820348	710.358483	423.605894	750.231694	448.361599
392.690009	274.092824	520.848282	284.203517	736.326184	370.085278	820.821404	412.014559	1329.472093	504.220337	515.155155	329.977948	549.411105	359.756604	708.05309	422.745896	747.970636	445.942853
391.891989	273.877824	520.322837	284.203517	734.749847	369.511946	818.719622	411.674807	1329.472093	504.462212	514.224131	330.300447	547.948067	357.499108	705.570359	421.455899	746.108588	443.846608
391.80332	272.910326	519.692302	284.203517	733.488777	368.938613	817.73879	411.335054	1327.477041	504.704086	513.160103	330.139198	546.88404	356.53161	703.79698	420.5959	742.783502	440.137865
391.537313	271.835328	519.166856	284.585739	731.754807	368.747503	816.617839	410.655549	1325.48199	504.704086	512.495086	330.139198	546.219023	355.080363	701.491588	419.520902	739.724423	437.880369
391.448644	270.760331	519.271945	284.330925	730.020836	368.17417	815.35677	410.485673	1318.1003	502.043467	512.495086	329.977948	545.021992	355.241613	699.186195	418.875904	737.862375	435.945373
391.359975	269.470333	518.851589	284.330925	728.129232	367.409727	814.235819	409.806168	1314.509208	501.075968	511.963073	329.655449	542.760934	356.854109	697.235478	418.445905	735.734321	433.687877
391.271306	267.965336	518.326143	283.948703	727.025796	366.836395	813.254987	408.277282	1308.125043	497.689725	511.032049	329.332949	539.967862	358.789106	694.930086	417.800906	733.872273	434.816625
391.359975	267.105338	518.010876	284.203517	725.582391	366.052275	811.573561	407.088149	1302.738405	495.512854	509.436008	328.68795	535.977759	362.014099	693.156707	416.940907	731.478211	435.622874
391.537313	266.352839	516.959985	283.821296	723.480609	365.415239	809.33166	405.899016	1303.73593	501.075968	508.238977	328.68795	531.72165	363.949096	691.560666	416.725908	728.552136	436.429122
391.537313	265.81534	515.909093	283.439074	721.694094	364.523389	807.510115	404.030377	1307.526528	506.155334	507.440956	329.01045	527.997554	366.045341	689.609949	416.725908	725.493057	437.39662
391.714651	264.955342	514.648024	283.056853	720.117757	364.141167	805.268214	403.520749	1310.120095	515.104691	506.509932	329.1717	524.539465	368.141587	688.368583	416.080909	722.167972	439.976615
391.980658	264.632843	513.702222	282.547224	718.856687	363.376724	802.465837	402.161739	1313.112672	518.007185	504.780888	329.977948	520.549362	369.592835	686.417867	416.295909	720.17292	440.137865
392.335334	263.772844	512.966598	282.165003	718.015974	362.994503	800.644292	401.65211	1316.504259	522.844676	503.450854	330.300447	516.825266	370.882832	684.999163	416.080909	716.315821	440.944113
392.867347	262.912846	512.546241	281.782781	717.28035	362.23006	798.402391	401.312358	1318.299805	526.472794	502.51983	330.784196	513.633184	373.140328	683.757798	415.65091	712.591725	442.55661
392.956016	261.730348	512.441152	281.273153	716.439637	361.720431	796.440727	400.972605	1319.097826	530.584661	501.987816	331.267945	510.840112	374.269075	682.871109	415.65091	710.06466	443.685358
392.690009	260.440351	512.651331	280.763524	715.283657	360.955988	795.740133	400.802729	1320.095351	533.487155	502.120819	330.784196	510.175095	375.881572	682.339095	415.220911	707.271588	445.620354
392.069327	258.935354	512.441152	280.381303	714.863301	360.828581	794.198826	400.802729	1320.494362	536.631524	502.386826	330.784196	511.90414	377.816568	681.984419	415.43591	705.276537	446.587852
391.359975	257.430357	512.75642	279.107231	714.758211	361.720431	793.077875	400.632853	1319.097826	539.534018	503.583857	330.945446	514.032195	379.912814	681.807081	415.65091	703.680496	447.55535
390.561955	256.032859	512.75642	278.72501	714.548033	362.484874	792.237162	400.802729	1315.506733	542.436513	504.780888	330.784196	517.224277	380.719063	682.516433	415.86591	702.749472	448.039099
389.852603	254.957861	512.75642	278.215381	715.178568	363.376724	792.097043	400.972605	1313.910692	544.129634	506.243925	330.461697	521.081376	380.880312	683.048447	415.86591	701.552441	448.684098
389.497927	254.420362	512.651331	277.705752	715.493835	364.141167	791.956925	400.802729	1312.913167	544.613383	506.243925	330.300447	521.480386	380.880312	682.516433	415.43591	701.153431	448.522848
