# Supplementary material for: Speed‐dependent locomotor patterns during steady swimming in a demersal shark
Source: J Fish Biol. 2025 Apr 3;107(2):394–405. doi: 10.1111/jfb.70043 (PMC12360134; doi:10.1111/jfb.70043)
Supplement: Supplementary file 1 — Data S1. Supporting Information. [file JFB-107-394-s001.zip › scanicula_steady_swimming-main/angles/2Dcoords_lateral_catshark2_4BL_seq1_200623.csv]

pt1_cam2_X	pt1_cam2_Y	pt2_cam2_X	pt2_cam2_Y	pt3_cam2_X	pt3_cam2_Y	pt4_cam2_X	pt4_cam2_Y	pt5_cam2_X	pt5_cam2_Y	pt6_cam2_X	pt6_cam2_Y	pt8_cam2_X	pt8_cam2_Y	pt10_cam2_X	pt10_cam2_Y	pt12_cam2_X	pt12_cam2_Y
710.073846	574.855082	852.117269	586.51607	1048.560413	660.967554	1129.703806	693.421729	1575.904351	807.549461	859.33777	647.281181	920.320901	693.757149	1033.984138	716.944217	1065.738545	740.376056
711.039525	576.103097	853.831715	587.075728	1048.759918	660.967554	1131.607198	694.070517	1573.344902	806.981245	859.011386	647.684413	918.924365	692.305902	1035.846186	718.234215	1067.733596	741.182305
712.103552	577.393095	855.427756	588.688225	1049.874409	661.297227	1133.070236	695.844264	1570.95084	805.771872	859.676404	650.425657	917.128819	691.822153	1038.905265	719.685462	1070.659672	741.021055
712.901573	578.199343	856.225777	590.784471	1051.47045	662.909724	1134.533273	696.328013	1573.344902	805.288123	860.740431	651.231906	916.929314	692.064027	1041.83134	720.330461	1071.590696	739.569808
714.497614	579.328091	857.422808	592.558217	1054.130518	664.522221	1135.331294	696.973011	1577.53451	805.771872	861.405448	651.554405	919.323376	691.822153	1045.156426	722.426707	1073.452743	739.247308
715.561641	580.779338	858.486835	594.009464	1055.593556	665.650969	1136.927335	697.77926	1584.517189	806.497496	862.336472	652.844402	920.719912	692.305902	1048.348508	723.555454	1076.378819	739.408558
716.758672	581.746836	860.082876	595.944461	1056.391576	666.295968	1138.523376	699.069257	1591.499869	808.432492	863.400499	653.97315	923.313478	693.031525	1051.54059	725.490451	1078.905884	740.053557
718.22171	583.843082	862.210931	597.395708	1059.583658	667.908465	1139.188393	699.875506	1596.487497	809.39999	865.129544	654.618149	925.109025	694.240898	1054.466665	726.941698	1081.033939	739.892307
719.551744	585.778079	864.737996	598.524456	1060.647686	668.392214	1139.986414	701.004253	1600.4776	810.367488	866.459578	655.424397	927.303581	694.724647	1057.658747	728.715444	1081.831959	740.214806
721.014782	588.196824	866.334037	599.330704	1062.509734	669.359712	1141.183445	702.93925	1603.470177	813.753732	868.188623	655.908146	928.899622	695.450271	1061.914857	729.037944	1084.359024	741.827303
723.009833	590.454319	867.797075	600.136952	1064.903795	670.972209	1142.779486	703.745498	1605.465228	816.8981	869.65166	656.714395	932.091704	695.450271	1065.106939	728.392945	1086.221072	741.988553
723.940857	591.744317	868.994105	600.459452	1066.765843	671.617207	1145.173547	704.712996	1607.260775	822.461215	871.912718	657.520643	934.086756	693.999023	1068.432025	729.521693	1088.615134	742.472302
725.536898	594.001813	870.989157	601.5882	1069.159905	671.939707	1148.631636	706.002994	1608.457805	828.749952	873.242753	658.165642	936.879827	690.370906	1071.3581	730.327941	1091.408206	741.504804
726.467922	595.45306	872.053184	602.878197	1070.888949	672.262206	1150.309772	706.857622	1609.056321	835.280565	875.769818	659.45564	940.07191	688.919658	1074.284175	731.13419	1092.73824	740.537306
727.531949	597.226806	873.250215	603.523196	1071.553966	672.100956	1152.792502	707.180121	1610.652362	838.424933	877.498862	660.261888	942.066961	687.226537	1076.146223	731.13419	1094.600288	740.698555
728.196966	597.549306	874.181239	604.168194	1073.549018	672.584705	1154.65455	707.82512	1612.048898	837.215561	879.227907	661.390636	943.463497	687.226537	1077.742264	731.456689	1096.462336	741.182305
729.527001	598.194304	874.846256	604.813193	1075.677073	673.874703	1156.782605	708.685118	1611.051372	829.71745	880.424937	662.035634	944.860033	688.677784	1078.008271	730.97294	1096.728342	741.666054
730.325021	598.516804	875.245266	605.458192	1075.278062	673.713453	1159.176666	709.115117	1607.46028	823.428713	882.020978	662.841883	945.857559	690.370906	1077.742264	733.391685	1096.196329	742.633552
731.256045	598.033055	875.644277	607.231939	1075.544069	673.552204	1160.684038	708.792618	1605.664734	822.461215	883.218009	663.809381	948.850136	692.064027	1078.141274	735.004182	1095.930322	743.762299
732.187069	596.904307	875.910283	608.683186	1075.544069	673.713453	1161.304721	708.255119	1605.864239	822.944964	884.81405	664.615629	950.047166	693.2734	1077.742264	736.13293	1096.462336	744.891047
733.916114	595.29181	876.309294	609.328184	1075.544069	673.874703	1161.482059	708.470119	1604.866713	823.912462	885.612071	665.583128	951.044692	694.724647	1077.077247	737.100428	1095.930322	745.697296
734.714134	595.936809	876.974311	610.134433	1074.746049	674.842201	1161.482059	708.685118	1603.470177	824.87996	886.676098	666.711875	951.244197	697.143392	1075.348202	739.519173	1095.531312	747.309793
735.113144	595.775559	878.171342	611.908179	1074.214035	676.938447	1161.570728	709.222617	1602.871662	828.024329	887.208112	667.195624	952.441228	700.045887	1074.284175	740.647921	1094.999298	749.406038
735.645158	596.098058	878.570352	612.069429	1074.081031	677.260946	1161.836735	710.405115	1600.677105	831.894321	887.474119	667.840623	951.842713	701.255259	1072.954141	742.421668	1094.068274	752.469782
736.177172	596.904307	879.634379	613.359427	1074.214035	678.067195	1162.014073	711.157613	1598.881559	836.731812	886.942105	667.518124	952.042218	703.674005	1071.624107	744.034164	1093.270253	756.017276
736.576182	597.065557	880.565403	614.004425	1075.810076	679.195943	1162.546086	712.017612	1595.290467	841.569302	886.410091	668.646872	948.65063	707.060248	1071.75711	746.29166	1092.871243	759.403519
737.374203	597.549306	881.496427	614.488174	1077.273114	680.32469	1163.344107	713.415109	1593.295415	842.053051	886.144085	669.61437	947.254094	710.93024	1072.821137	747.904157	1093.13725	762.306013
737.507206	597.710555	882.693458	614.971923	1078.071134	680.808439	1163.610114	713.952608	1590.901354	841.811177	886.277088	669.936869	946.456074	712.623362	1073.353151	748.871655	1093.802267	764.402259
