# Supplementary material for: Speed‐dependent locomotor patterns during steady swimming in a demersal shark
Source: J Fish Biol. 2025 Apr 3;107(2):394–405. doi: 10.1111/jfb.70043 (PMC12360134; doi:10.1111/jfb.70043)
Supplement: Supplementary file 1 — Data S1. Supporting Information. [file JFB-107-394-s001.zip › scanicula_steady_swimming-main/angles/2Dcoords_lateral_catshark2_5BL_seq2_200623.csv]

pt1_cam2_X	pt1_cam2_Y	pt2_cam2_X	pt2_cam2_Y	pt3_cam2_X	pt3_cam2_Y	pt4_cam2_X	pt4_cam2_Y	pt5_cam2_X	pt5_cam2_Y	pt6_cam2_X	pt6_cam2_Y	pt8_cam2_X	pt8_cam2_Y	pt10_cam2_X	pt10_cam2_Y	pt12_cam2_X	pt12_cam2_Y
846.463814	699.082442	1024.08716	701.068454	1208.47696	761.642158	1309.622665	796.252414	1726.417498	933.390324	1006.741825	750.492853	1080.357827	772.218289	1200.158669	818.767943	1237.919456	833.320293
845.115362	698.911759	1021.66575	700.809688	1207.366201	761.008124	1307.940737	797.201958	1729.731451	929.775353	1004.563357	749.500257	1077.520421	771.644957	1198.495913	819.362729	1237.163227	833.430168
843.652324	698.58926	1019.138685	700.325939	1206.302173	760.846874	1305.679679	798.491955	1734.320069	923.486615	1002.701309	749.822756	1074.998282	771.262736	1196.899872	819.846478	1235.434183	833.752667
842.189286	697.944261	1017.808651	700.00344	1204.706132	760.363125	1304.748655	799.620703	1740.305223	918.40725	1001.193937	749.607757	1072.534033	771.681641	1195.436834	820.007727	1235.168176	834.558916
841.391266	696.170515	1016.345614	699.68094	1203.376098	760.201876	1303.285617	799.781953	1749.482459	915.262881	999.331889	749.285257	1069.066092	772.19127	1194.239803	820.007727	1233.040121	834.236416
840.327238	695.041767	1015.148583	699.197191	1202.844084	759.718127	1301.556573	799.620703	1757.063655	914.537257	996.937828	748.855258	1065.493062	774.739413	1193.441783	820.007727	1233.439132	834.236416
839.795225	692.945521	1014.350562	699.035942	1201.780057	758.428129	1301.689576	799.136954	1768.634952	914.053508	995.164449	748.532759	1062.13021	776.65052	1193.042772	819.846478	1232.242101	834.075167
839.928228	691.010525	1013.286535	698.068444	1200.317019	757.621881	1299.694525	799.298204	1778.809714	915.021006	993.125063	747.565261	1059.292803	779.580885	1192.244752	819.201479	1231.976094	833.430168
839.795225	688.753029	1012.621518	697.423445	1199.385995	757.138132	1298.497494	798.330706	1786.989425	915.988505	991.085677	746.490263	1056.560486	779.835699	1191.579735	818.072731	1230.24705	831.172672
839.795225	686.495534	1011.55749	696.617196	1198.454971	756.331883	1297.034456	797.685707	1792.376063	918.40725	989.489636	745.630264	1052.672189	781.619399	1191.047721	816.943983	1230.24705	829.237676
839.396214	683.754289	1011.025477	696.455947	1197.390944	755.525635	1296.76845	797.363208	1797.962207	921.551619	988.514278	745.200265	1050.990763	783.4031	1190.515707	815.653986	1230.24705	827.46393
840.194235	681.174294	1010.75947	695.165949	1196.193913	754.880636	1296.103432	795.91196	1801.752804	925.421611	987.538919	743.910268	1047.312643	783.912728	1189.85069	814.686488	1229.449029	825.690183
840.194235	680.206796	1011.291484	694.52095	1195.395893	754.074388	1295.172408	794.783213	1805.543402	931.2266	986.65223	742.405271	1045.946485	782.129028	1188.387653	813.39649	1229.316026	823.755187
840.327238	679.239298	1011.690494	693.069703	1195.129886	753.429389	1295.039405	793.493215	1808.136969	936.789714	986.297554	741.007774	1045.736306	780.217921	1187.323625	811.622744	1228.385002	822.465189
840.460242	678.755549	1011.424487	692.747204	1194.597872	752.300641	1294.241384	792.686967	1809.134494	940.659706	985.854209	739.395277	1045.210861	778.816442	1185.993591	810.332746	1227.586981	820.852692
840.460242	678.755549	1011.424487	691.940956	1193.799851	750.688144	1293.842374	791.719469	1805.742907	941.38533	985.499533	737.997779	1045.000683	775.886077	1185.062567	809.042749	1224.128892	819.240196
840.726249	678.755549	1011.291484	691.779706	1192.602821	748.430649	1293.310361	789.784472	1798.161712	938.966585	985.676871	736.815282	1043.844702	774.612006	1183.466526	807.107753	1221.468824	817.950198
841.125259	679.239298	1011.291484	690.812208	1192.070807	747.301901	1292.645343	787.849476	1798.959733	939.208459	985.942878	736.707782	1042.793811	773.337934	1181.072464	804.689007	1219.739779	815.208953
841.524269	679.078048	1011.15848	690.650958	1190.873776	745.689404	1292.11333	785.75323	1797.563197	945.980946	986.65223	737.352781	1041.953098	772.063862	1180.14144	803.23776	1218.675752	814.080206
841.258262	678.755549	1011.690494	690.650958	1190.208759	744.721906	1291.448313	784.301983	1796.366166	946.70657	986.829568	736.922781	1041.322563	769.897941	1179.210416	801.302764	1217.611724	812.628958
841.790276	678.755549	1012.621518	690.650958	1189.676745	744.399407	1290.783295	782.205737	1793.174084	948.157817	987.006905	737.030281	1038.485157	770.407569	1178.146389	799.690267	1216.28169	810.693962
841.923279	678.11055	1013.286535	690.167209	1189.277735	743.109409	1290.118278	780.431991	1790.181507	946.22282	986.723418	737.245024	1036.383374	772.19127	1177.747379	798.40027	1214.685649	808.920216
842.7213	677.304302	1013.818549	690.328459	1188.612718	742.46441	1289.320258	778.335745	1787.98695	944.04595	985.935249	737.436135	1035.542661	773.847563	1177.348368	796.949022	1213.621622	807.952718
843.51932	675.691805	1014.882576	690.005959	1188.745721	741.980661	1288.655241	776.561998	1784.794868	942.352828	986.250517	736.862803	1037.539355	776.395706	1176.949358	795.820275	1212.956605	807.630218
843.785327	675.046806	1015.148583	690.167209	1188.612718	741.658162	1288.25623	774.465752	1780.804765	940.901581	987.984487	737.245024	1040.902207	775.249041	1176.683351	795.497775	1212.690598	807.468969
844.051334	674.240558	1015.680596	689.84471	1188.878725	741.496912	1287.724217	773.659504	1776.216147	940.659706	988.772656	737.627246	1045.000683	773.720155	1177.614375	795.497775	1212.025581	808.436467
844.051334	673.273059	1016.21261	689.038461	1189.011728	741.819412	1287.325207	773.337005	1771.627529	940.659706	991.452428	738.200578	1049.204248	773.08312	1178.013386	795.981524	1211.094557	810.210213
844.184338	672.305561	1016.61162	688.554712	1189.942752	741.658162	1287.192203	773.014505	1767.038911	940.901581	992.240597	738.391689	1053.407813	771.554234	1178.545399	797.432771	1210.695546	811.66146
843.652324	671.821812	1016.478617	687.909713	1190.474766	741.819412	1287.0592	773.175755	1762.051283	940.659706	993.974567	738.5828	1057.506288	770.662384	1180.14144	797.916521	1210.562543	812.628958
843.12031	671.983062	1016.61162	687.264715	1191.937804	742.141911	1287.192203	773.175755	1758.659696	939.934083	995.708538	738.77391	1061.814942	769.770534	1180.407447	798.722769	1210.82855	813.918956
842.455293	671.660563	1016.478617	686.942215	1191.937804	742.141911	1287.192203	773.014505	1755.667119	938.966585	996.969607	738.77391	1062.655655	769.897941	1180.939461	799.690267	1210.82855	814.402705
