# Supplementary material for: Speed‐dependent locomotor patterns during steady swimming in a demersal shark
Source: J Fish Biol. 2025 Apr 3;107(2):394–405. doi: 10.1111/jfb.70043 (PMC12360134; doi:10.1111/jfb.70043)
Supplement: Supplementary file 1 — Data S1. Supporting Information. [file JFB-107-394-s001.zip › scanicula_steady_swimming-main/angles/2Dcoords_lateral_catshark2_6BL_seq1_200623.csv]

pt1_cam2_X	pt1_cam2_Y	pt2_cam2_X	pt2_cam2_Y	pt3_cam2_X	pt3_cam2_Y	pt4_cam2_X	pt4_cam2_Y	pt5_cam2_X	pt5_cam2_Y	pt6_cam2_X	pt6_cam2_Y	pt8_cam2_X	pt8_cam2_Y	pt10_cam2_X	pt10_cam2_Y	pt12_cam2_X	pt12_cam2_Y
598.845119	447.340825	734.319797	446.306718	915.333365	489.008093	1003.599257	516.310032	1447.156806	591.024342	740.582055	505.327603	801.492793	547.446388	910.297994	546.275496	946.349337	564.630713
598.047099	446.695826	734.56068	446.554263	916.264389	488.846843	1003.156879	516.108054	1444.463487	591.024342	740.118303	504.747846	802.889329	546.47889	911.224755	546.273879	946.299324	563.236398
598.456719	445.47555	734.678906	446.41093	916.929406	488.201845	1003.023876	515.463056	1440.573137	591.024342	741.315334	505.554094	805.083885	545.511392	912.998134	546.703879	946.964341	562.43015
598.634057	444.615552	733.558525	446.581522	918.525447	488.524344	1004.35391	514.495557	1437.58056	590.661531	742.911375	506.360343	807.081547	545.618864	914.298612	546.130546	949.491406	561.785151
598.634057	444.185553	734.345804	446.89968	919.722478	488.524344	1005.550941	514.656807	1434.587983	589.935907	743.177382	506.360343	809.874618	546.263863	915.835541	546.273879	950.82144	560.495153
599.520747	444.185553	735.462626	446.981756	920.254492	488.524344	1006.880975	515.301806	1431.296148	589.210283	744.773423	506.360343	811.204653	545.618864	917.254244	546.560546	951.619461	559.850155
599.698085	443.540554	735.812528	446.981756	921.318519	488.524344	1009.142033	515.140556	1433.69021	589.210283	745.970454	507.005341	813.598714	544.328866	919.500524	546.417212	953.614512	560.011404
600.230098	443.755554	735.929162	446.981756	921.717529	488.363094	1010.738074	515.301806	1437.281302	588.847472	746.23646	506.682842	814.928749	543.200119	921.273903	546.990545	954.811543	559.366406
600.584774	444.615552	736.16243	447.264564	922.382547	488.846843	1011.137085	514.818057	1442.368683	590.661531	746.901478	507.327841	816.125779	541.426372	922.692606	546.703879	957.471611	558.882657
601.116788	444.185553	736.628966	447.264564	923.446574	489.169343	1011.802102	514.818057	1448.054579	591.024342	747.699498	507.005341	817.455814	540.620124	924.229534	547.133878	958.003625	559.043906
601.294126	444.830552	737.212136	447.12316	924.111591	489.330592	1011.935105	514.495557	1453.740475	590.661531	747.699498	507.48909	818.120831	539.491376	925.766463	547.133878	960.13168	558.237658
601.826139	445.69055	737.32877	447.688775	925.840636	489.814341	1013.265139	514.495557	1459.426372	592.838401	747.034481	507.327841	817.854824	539.007627	926.83049	547.420544	962.525741	558.237658
602.712829	445.69055	737.678672	447.688775	925.574629	489.653092	1014.06316	514.656807	1463.316722	593.201213	746.768474	507.327841	815.593766	539.652626	929.194996	548.137209	963.456765	558.076408
602.712829	445.69055	737.445404	447.971583	926.106642	490.45934	1014.46217	514.011808	1466.608557	594.289648	745.43844	507.005341	814.928749	540.458874	930.377248	548.853874	964.919803	558.076408
604.30887	446.765548	738.49511	448.254391	928.101694	491.426838	1015.260191	514.011808	1470.498907	597.917766	745.03943	507.972839	810.539636	541.587622	931.795951	549.283874	966.914854	558.398907
605.195559	446.980548	739.428182	448.96141	928.766711	491.910587	1015.792204	514.011808	1471.097422	603.359943	744.241409	507.81159	806.549533	543.845117	933.096429	549.713873	967.845878	558.398907
607.323614	447.195547	740.127986	449.385621	929.165721	492.071837	1016.856232	514.334308	1470.798164	606.988061	743.975402	507.65034	804.820488	544.651366	934.160457	550.287205	968.244888	557.753909
609.451669	447.840546	741.644228	449.385621	929.963742	492.555586	1017.787256	514.656807	1470.798164	611.341803	744.241409	508.295339	800.032365	545.780114	934.633358	550.573871	969.707926	556.94766
611.04771	448.485545	743.043836	449.668429	930.495755	492.555586	1018.585276	515.463056	1468.404103	613.155862	744.773423	508.134089	799.234345	546.425112	934.751583	550.717204	969.707926	556.786411
612.289075	449.560542	744.90998	449.668429	930.495755	493.039335	1019.383297	516.108054	1466.309299	609.890555	746.635471	508.617838	797.771307	545.780114	934.396907	550.287205	968.909905	557.431409
614.771806	450.85054	746.192954	449.668429	929.564731	492.394336	1019.915311	516.591803	1461.820433	601.183073	748.763526	509.424087	799.101341	544.651366	932.978204	549.857206	967.446868	557.753909
615.30382	451.280539	747.009392	449.809833	929.165721	492.233087	1020.580328	517.075552	1460.92266	596.103707	750.09356	510.069085	801.362399	544.006367	931.677726	549.283874	964.520793	557.753909
616.190509	451.710538	748.642268	450.234044	928.633707	492.071837	1020.846335	516.591803	1465.112268	592.112778	752.354618	510.230335	804.022468	543.200119	930.495474	548.567208	962.791748	557.592659
617.963888	453.645535	749.225438	450.79966	929.032718	492.555586	1020.447324	516.914303	1466.309299	589.935907	753.551649	511.197833	807.347553	541.587622	929.194996	548.280542	960.796697	557.753909
618.850577	455.79553	750.275144	451.506679	929.165721	491.910587	1020.713331	516.753053	1468.70336	589.210283	755.5467	512.326581	809.608612	540.458874	928.722095	547.993876	959.732669	558.237658
620.446619	457.085528	750.974948	452.072294	929.697735	491.749338	1020.181317	516.753053	1470.798164	587.033413	756.876734	513.616578	812.401683	540.297624	928.485644	547.850543	958.136628	559.688905
621.510646	459.450523	751.441484	453.062121	931.027769	492.394336	1019.649304	516.914303	1471.995195	585.219354	758.738782	515.067826	814.529738	539.975125	928.367419	547.850543	958.668642	560.011404
621.865322	460.310522	751.791386	453.910544	932.2248	492.233087	1018.585276	516.591803	1471.097422	584.130918	760.20182	516.196573	816.9238	539.975125	928.485644	547.850543	958.934649	562.10765
621.865322	461.17052	752.141288	454.758967	933.288827	492.394336	1019.5163	516.430554	1470.798164	583.042483	762.462878	517.97032	820.913903	541.265122	929.313221	548.137209	959.200656	562.591399
621.865322	461.600519	752.49119	455.60739	934.219851	492.394336	1019.11729	516.591803	1469.002618	583.405295	763.792912	519.260317	824.105985	543.200119	931.559501	549.427207	959.732669	562.752649
622.04266	461.815519	752.607824	456.173006	934.751865	492.394336	1019.11729	516.430554	1468.404103	582.679671	764.590933	519.905316	824.771002	543.683868	931.914177	549.427207	959.466662	563.397648
