# Supplementary material for: Speed‐dependent locomotor patterns during steady swimming in a demersal shark
Source: J Fish Biol. 2025 Apr 3;107(2):394–405. doi: 10.1111/jfb.70043 (PMC12360134; doi:10.1111/jfb.70043)
Supplement: Supplementary file 1 — Data S1. Supporting Information. [file JFB-107-394-s001.zip › scanicula_steady_swimming-main/angles/2Dcoords_lateral_catshark7_0.5BL_seq1_170623.csv]

pt1_cam2_X	pt1_cam2_Y	pt2_cam2_X	pt2_cam2_Y	pt3_cam2_X	pt3_cam2_Y	pt4_cam2_X	pt4_cam2_Y	pt5_cam2_X	pt5_cam2_Y	pt6_cam2_X	pt6_cam2_Y	pt8_cam2_X	pt8_cam2_Y	pt10_cam2_X	pt10_cam2_Y	pt12_cam2_X	pt12_cam2_Y
716.128339	204.429171	862.407865	211.086053	1049.78725	301.384776	1096.232442	334.414383	1554.037794	531.284332	856.691466	277.140836	913.12405	315.043793	1005.492982	350.538268	1020.577408	395.90446
711.739226	205.638543	858.974781	212.337289	1046.728171	300.094778	1095.234916	331.270014	1551.045217	528.865587	854.592054	278.401889	910.729989	316.33803	1003.09892	348.381207	1019.247374	394.291964
707.549618	207.57354	855.664473	214.057286	1042.605065	297.353534	1092.242339	327.88377	1548.85066	527.656214	851.729	279.805378	909.763704	317.101872	1000.904364	346.871264	1017.651333	392.679467
704.158031	209.266661	852.827067	214.917284	1040.610014	295.902286	1091.843329	325.223151	1544.661053	524.995594	850.018368	280.982361	908.566673	317.533284	998.86134	345.681459	1016.454302	391.06697
699.569413	210.476034	847.861606	215.20395	1036.486908	293.483541	1090.446793	321.836907	1542.466496	523.302472	847.374665	280.982361	906.372117	317.964696	997.531306	344.387222	1015.390275	389.938222
696.576836	211.685407	845.497101	216.350615	1034.358853	291.709795	1088.139104	320.08373	1537.279363	521.367476	844.730961	280.47794	904.576571	318.180402	996.020249	343.575848	1014.193244	387.519477
692.588691	212.760342	841.595667	216.207282	1031.698784	290.097298	1087.193301	318.077067	1534.685796	520.641853	841.154185	281.150502	901.983004	317.533284	994.24687	342.041938	1012.933087	386.462587
688.936285	214.261178	838.52181	217.210613	1028.639706	287.839802	1085.774598	316.070405	1532.690744	518.948731	838.510481	281.991204	899.788447	317.101872	992.650829	340.891506	1012.733582	385.599763
686.070456	215.412444	835.920854	218.070611	1025.447624	286.549805	1083.882994	312.773744	1532.690744	518.464982	835.555753	281.991204	896.79587	315.807635	990.168099	340.124551	1011.935562	384.736939
682.707604	215.072691	830.718943	217.353946	1022.787555	285.259807	1082.464291	310.480415	1532.092229	519.674355	832.134489	282.495625	894.800819	314.513399	988.040044	339.357596	1010.738531	383.874114
679.204633	214.22331	827.881536	218.070611	1020.792504	284.776058	1080.218011	307.470421	1532.491239	518.464982	829.024249	283.504468	892.406758	314.081987	986.976016	338.974118	1010.140015	383.01129
675.701662	214.053434	824.098328	218.643944	1017.600422	283.324811	1076.907703	305.893758	1532.291734	519.674355	825.914009	284.345171	890.411706	313.434868	984.847962	338.398902	1008.543974	382.364172
672.899286	214.053434	821.260922	219.217276	1015.20636	282.357313	1074.779649	304.317094	1532.690744	516.77186	822.648257	285.017732	888.416655	312.78775	982.897245	338.207163	1007.745954	381.501347
669.95679	214.393186	817.123037	220.077274	1011.615268	281.389815	1072.178693	303.17043	1531.493714	516.046237	819.849042	285.858435	886.022593	312.140632	980.237176	337.440208	1005.750902	379.991404
667.014295	214.22331	814.285631	220.650606	1008.955199	280.583566	1069.695962	301.737099	1531.294209	514.594989	817.671874	286.194716	883.030016	311.709219	977.754446	337.056731	1004.354366	379.12858
663.791562	214.22331	811.093549	221.653938	1006.029124	279.938568	1067.331457	301.020434	1530.496188	513.869366	815.339194	287.035418	881.433975	311.493513	975.981067	336.864992	1003.157336	377.834343
661.129304	214.393186	808.492593	222.513936	1003.768066	279.616068	1065.439853	300.303769	1529.299157	513.143742	812.69549	287.203558	877.244367	311.062101	973.498336	336.673253	1001.361789	377.618637
658.046689	214.902815	804.591159	223.230601	1000.84199	279.454819	1061.893095	298.727105	1529.099652	513.385617	810.051786	287.371699	874.25179	310.846395	971.370281	337.056731	999.765748	376.755813
655.244313	215.412444	802.463104	224.377266	997.649908	279.293569	1058.582787	298.01044	1528.102126	512.418119	806.941546	287.70798	869.663172	309.767864	969.064889	337.056731	998.568718	376.540107
652.161699	216.601577	800.384992	225.034793	995.654857	279.454819	1056.218282	297.150441	1526.506085	511.692495	803.831306	288.044261	866.47109	309.767864	967.114172	337.248469	997.571192	377.618637
649.219203	216.771453	797.760727	225.512031	993.393799	279.616068	1053.735552	296.720442	1524.112024	509.999373	800.721066	288.380542	862.879998	310.199277	964.631441	337.248469	995.17713	378.265756
646.416826	216.601577	795.005249	225.83019	989.802706	280.422317	1050.77992	296.577109	1521.717962	509.515624	796.988778	288.884963	860.485936	310.630689	962.326049	337.440208	993.381584	377.834343
643.754569	216.941329	792.118557	225.83019	987.807655	281.067315	1048.297189	296.577109	1519.922416	508.548126	794.03405	289.221244	857.892369	310.630689	959.311305	338.015424	991.985048	377.834343
641.092311	216.771453	790.019145	226.307428	985.147587	281.551064	1045.578008	296.003777	1517.528354	508.548126	790.612787	289.557525	854.700287	310.630689	957.005912	338.398902	990.189502	377.834343
638.710291	217.111206	787.263667	226.784666	982.886528	282.196063	1042.149476	296.720442	1514.934788	508.306252	787.969083	289.389385	850.90969	310.199277	954.700519	339.357596	987.994946	378.481462
635.487558	216.771453	784.770616	226.943745	980.093456	283.163561	1039.430295	296.577109	1511.942211	508.064377	785.014355	289.725665	848.116618	310.846395	952.749802	340.124551	985.201874	378.481462
632.545062	216.941329	781.621498	227.102824	977.832398	284.776058	1036.947564	297.150441	1508.351118	507.338754	782.426665	289.493542	845.323546	310.630689	950.44441	341.274983	983.206822	379.12858
630.163042	216.771453	779.390873	227.580062	975.438337	286.066056	1034.701284	298.01044	1504.959531	507.580628	779.164018	289.520738	842.729979	310.630689	948.139017	342.425416	981.211771	379.559992
627.500784	216.941329	777.029034	227.580062	973.443285	286.388555	1032.100328	299.157104	1502.166459	506.61313	776.50395	289.328999	841.133938	309.336452	946.542976	343.000632	979.21672	379.12858
625.258883	216.771453	774.929622	227.739142	971.980248	287.517303	1030.090499	299.873769	1497.976851	505.161883	774.198557	289.328999	839.537897	309.552158	943.528232	343.38411	977.022163	379.991404
622.876863	216.601577	772.567784	227.739142	969.71919	289.1298	1028.31712	301.163767	1493.986749	503.226887	771.006475	289.328999	836.54532	309.767864	940.513487	343.767587	975.027112	380.207111
620.214605	216.431701	770.337159	228.0573	968.256152	290.097298	1026.189065	302.597098	1489.797141	500.082518	768.346407	289.520738	834.151258	309.120746	938.208095	344.342803	973.630576	380.854229
617.832585	216.261825	767.58168	228.375459	966.660111	291.226046	1024.652137	303.743762	1484.610007	495.245027	765.863676	289.520738	831.956702	307.82651	936.08004	345.684975	971.236514	381.069935
615.450565	216.091948	766.138335	228.375459	964.931066	291.871044	1022.760532	305.177092	1481.417925	491.13316	762.848932	288.753782	830.161156	307.395097	933.597309	347.027146	968.842453	381.501347
612.788307	215.922072	763.90771	228.375459	962.537005	293.322291	1020.868928	306.180424	1477.228317	484.360674	759.65685	288.562044	827.168579	306.100861	930.937241	348.369317	966.847401	381.501347
610.546405	215.752196	761.677084	227.898221	960.541953	294.612289	1018.977324	306.897089	1473.637225	479.523183	756.642106	288.178566	824.774517	305.453742	929.163862	348.944534	964.85235	381.717053
608.584742	215.412444	759.315246	228.0573	958.413899	296.063536	1016.967494	307.90042	1470.445143	473.718194	753.627361	287.60335	821.78194	304.590918	927.035807	349.903227	962.657794	381.717053
606.342841	215.072691	757.8719	227.580062	956.418847	297.031034	1015.312341	309.047085	1468.250586	468.396955	750.789955	287.219872	819.188373	303.728094	924.907753	350.861921	961.261258	381.501347
604.521296	214.732939	755.247635	227.261904	954.689803	297.837283	1013.302511	310.337082	1466.45504	463.075715	748.484562	286.836395	815.796786	302.865269	922.247684	351.628876	958.867196	381.717053
602.279394	214.393186	752.754584	227.580062	951.116553	298.40086	1011.647357	311.62708	1464.260484	457.512601	745.647156	286.644656	812.604704	302.002445	920.296967	352.395831	956.67264	380.638523
599.757255	214.22331	749.474253	227.261904	948.492288	299.037178	1009.873978	313.203743	1462.265432	452.67511	742.277736	286.261179	809.412622	301.355327	918.34625	352.971047	954.677588	380.854229
597.094998	214.053434	748.030907	227.261904	946.13045	299.832574	1007.864149	314.493741	1460.669391	447.595745	738.908316	286.06944	806.021035	300.276796	916.040858	353.929741	953.480557	380.854229
594.853096	213.883558	745.537855	226.943745	943.768611	299.991654	1005.972545	315.497072	1460.270381	442.032631	736.07091	285.302485	801.831427	298.982559	913.735465	354.696696	951.485506	380.854229
592.751314	213.543805	743.70087	226.307428	941.144347	300.78705	1004.080941	316.643737	1458.474835	437.920764	733.588179	284.919007	798.83885	298.119735	911.430072	355.080174	948.891939	379.559992
590.520297	213.110084	740.945392	225.67111	938.388868	301.264288	1001.716435	317.647068	1456.878794	434.534521	730.750773	284.152052	794.848747	297.688323	909.834031	355.080174	945.699857	378.912874
588.032105	212.984391	738.84598	225.83019	935.502177	301.582447	999.35193	317.933734	1455.482258	430.906403	727.736028	283.960314	791.656665	296.609792	908.23799	355.271912	943.904311	378.265756
585.751262	213.110084	737.140208	225.352952	933.271552	301.741526	996.750974	319.367065	1452.888691	425.585163	724.898622	283.385097	788.664088	296.609792	906.287273	355.271912	941.709754	377.187225
583.781444	212.733007	733.335023	224.398476	930.647287	301.582447	994.150018	319.653731	1451.093145	423.650167	721.883878	283.00162	785.072996	295.962674	904.513894	355.847129	939.116188	376.755813
581.811625	212.230237	729.661053	224.080317	927.760595	301.264288	992.140189	320.657062	1448.499578	422.19892	719.401147	282.426404	781.481903	295.746968	902.563178	356.614084	937.121136	376.108695
579.634457	211.978853	725.593442	224.080317	924.873904	301.264288	989.657458	321.230394	1446.305022	420.022049	716.209065	282.042926	777.292295	295.531262	900.435123	356.805823	933.929054	375.030164
577.560964	211.601776	722.575537	223.125841	921.724786	301.264288	987.056502	321.230394	1444.110465	419.054551	713.903672	281.659449	773.302193	295.09985	898.12973	357.1893	930.936477	374.598752
575.280121	211.476084	719.557633	222.807682	918.575668	300.94613	984.928448	321.660394	1441.516898	417.119555	711.420942	281.275971	768.514069	294.668437	896.356351	357.1893	927.54489	373.735928
572.58458	211.099007	716.146088	222.648603	915.951403	300.94613	981.854591	321.660394	1438.923332	416.152057	708.938211	280.700755	763.925451	294.237025	894.405634	356.805823	924.951323	372.657397
570.096388	210.973314	713.39061	222.012286	912.671072	300.309812	979.13541	321.517061	1435.930755	414.942684	706.455481	280.509016	758.937823	293.374201	892.100242	356.614084	922.357757	371.578866
567.794105	210.828034	710.110279	221.535048	909.784381	299.673495	976.061553	321.087061	1432.339662	413.249562	704.150088	279.9338	755.147225	293.805613	889.972187	356.422345	919.36518	371.36316
565.222706	211.043034	706.305095	221.694127	908.078609	299.832574	972.63302	320.513729	1428.150054	412.282064	701.312682	279.9338	750.758113	293.158495	887.844132	356.230606	915.774087	370.931748
562.119293	210.935534	703.549617	221.375969	904.010998	298.878098	969.322713	320.370396	1423.960447	411.314566	699.007289	279.9338	746.967515	292.942789	885.027612	356.167218	912.582005	371.36316
559.370555	211.688033	701.712631	221.535048	902.174013	298.719019	966.485306	320.370396	1419.970344	409.621444	696.524559	279.550322	743.775433	293.374201	881.170513	355.448198	909.389923	371.36316
556.533149	211.580533	699.875646	221.694127	898.237615	298.241781	962.938548	319.223732	1415.980241	409.621444	694.041828	279.358583	740.18434	293.589907	878.643448	355.304394	905.599325	371.36316
553.518405	211.473033	697.120168	221.853207	895.744564	297.446384	959.746466	318.937066	1411.790633	409.863319	691.38176	279.550322	736.992258	293.158495	874.919352	355.448198	902.407243	371.578866
550.769667	211.580533	695.414395	221.535048	892.464232	297.128226	956.790835	318.363733	1406.004985	408.895821	688.544353	279.166845	733.800176	293.374201	871.32826	355.016786	898.616646	372.010279
547.754923	211.365533	693.052557	221.694127	889.446328	296.332829	954.807639	318.181829	1401.017356	408.170197	685.884285	278.783367	730.009579	293.805613	867.870171	355.016786	895.025553	371.794573
546.070213	211.365533	691.346785	221.535048	888.396622	295.855591	952.814838	317.510713	1397.426264	407.928323	683.578892	278.783367	728.413538	293.374201	865.429254	354.535295	892.631492	372.010279
