# Supplementary material for: Speed‐dependent locomotor patterns during steady swimming in a demersal shark
Source: J Fish Biol. 2025 Apr 3;107(2):394–405. doi: 10.1111/jfb.70043 (PMC12360134; doi:10.1111/jfb.70043)
Supplement: Supplementary file 1 — Data S1. Supporting Information. [file JFB-107-394-s001.zip › scanicula_steady_swimming-main/angles/2Dcoords_lateral_catshark7_0.75BL_seq1_170623.csv]

pt1_cam2_X	pt1_cam2_Y	pt2_cam2_X	pt2_cam2_Y	pt3_cam2_X	pt3_cam2_Y	pt4_cam2_X	pt4_cam2_Y	pt5_cam2_X	pt5_cam2_Y	pt6_cam2_X	pt6_cam2_Y	pt8_cam2_X	pt8_cam2_Y	pt10_cam2_X	pt10_cam2_Y	pt12_cam2_X	pt12_cam2_Y
458.444952	287.552348	616.589261	344.796245	801.185348	478.963227	853.611648	518.281672	1341.634876	802.976214	589.309909	391.099366	607.019026	438.462261	752.263201	523.307961	752.828504	567.156694
456.776617	286.4814	614.884593	343.737351	799.190297	478.747521	851.816102	517.634554	1338.552262	798.73429	587.715509	390.234689	604.624965	438.78582	751.06617	525.572875	753.108742	568.671667
454.916038	285.339383	612.690036	343.090233	798.392276	480.688876	850.619071	516.987435	1333.227746	789.947447	586.318973	390.234689	600.136099	440.727175	750.168397	526.867112	751.707553	570.792629
453.497335	284.18895	610.49548	341.58029	797.195246	481.983112	848.089902	517.297002	1330.985845	781.463599	585.321447	389.371864	597.44278	441.050734	747.774335	527.190671	751.707553	573.822575
452.078632	282.463301	608.101418	340.717466	795.79871	482.630231	846.693366	516.86559	1329.304419	774.797719	584.323922	388.940452	594.450203	442.34497	745.679531	527.837789	749.185414	576.246531
451.36928	281.504608	606.305872	339.854641	795.200194	483.277349	844.698314	516.434178	1328.463706	770.555794	582.72788	387.861922	592.056141	442.34497	743.285469	529.132026	747.503989	578.367493
450.127915	279.395481	604.111315	338.776111	794.003164	483.061643	843.301778	517.728414	1327.622993	765.101892	580.932334	385.920567	588.764307	441.697852	741.489923	528.808467	746.943513	579.276477
449.595901	278.245049	602.116264	337.69758	792.407122	482.414525	840.109696	518.591239	1327.622993	760.253979	579.336293	385.057742	586.669503	440.727175	739.694377	530.102703	745.822563	580.79145
448.354536	276.135922	600.719728	336.61905	791.010587	482.845937	839.311676	518.375533	1327.062518	757.830022	577.740252	383.979212	583.676926	438.462261	738.497346	531.073381	744.98185	582.003428
447.467846	273.259841	599.522697	335.540519	789.614051	482.845937	837.91514	517.94412	1326.502042	755.70906	576.343716	382.684975	581.88138	438.462261	737.898831	531.720499	743.860899	582.912412
446.581157	271.150715	597.926656	334.461989	788.41702	482.845937	835.920089	518.806945	1327.622993	753.588098	574.747675	381.175033	581.582122	437.815142	737.300315	531.720499	743.020186	583.518401
445.694467	269.041589	596.729625	333.383458	785.424443	482.414525	834.124542	519.238357	1328.743944	751.770131	573.151634	379.233678	582.180637	438.138701	736.402542	532.044058	742.739948	583.518401
445.162454	267.31594	596.53012	332.952046	784.426917	482.414525	832.528501	519.238357	1329.304419	751.467136	571.356088	377.939441	582.180637	437.815142	735.504769	532.367617	742.179473	583.518401
444.275764	265.206813	593.936554	332.304928	783.030381	481.767406	830.93246	518.806945	1330.705607	754.194087	569.760047	376.860911	582.779153	437.491583	734.008481	533.014736	740.778285	582.912412
443.389075	263.097687	591.941502	330.147867	782.032855	481.335994	829.934935	518.806945	1331.826558	758.436011	567.764995	375.350968	583.676926	436.844465	732.81145	533.338295	739.096859	583.215406
442.325047	260.796822	590.544966	329.500748	779.638794	480.904582	827.939883	518.159827	1333.788222	761.768952	565.969449	373.841025	583.07841	434.90311	732.212935	533.661854	737.975908	582.912412
441.438358	258.687696	589.746946	327.990806	778.042753	480.257464	825.745327	517.512708	1335.469648	760.859968	563.974398	372.546789	581.88138	432.961755	731.015904	533.661854	736.854957	582.306423
440.906344	256.195092	588.74942	326.696569	776.646217	479.178933	824.548296	516.86559	1336.870836	762.071946	562.178852	371.036846	579.487318	428.755486	729.818873	532.691177	736.294482	581.700434
439.842317	254.469443	586.155853	324.97092	775.050176	478.100403	823.55077	516.002766	1337.991787	761.162963	560.782316	370.174022	577.991029	425.519894	728.9211	532.691177	735.734007	580.488455
439.310303	252.935533	584.160802	323.245271	773.25463	477.021872	821.954729	514.924235	1338.552262	761.768952	559.186275	368.879785	575.896225	421.637185	728.621842	532.367617	734.613056	579.579471
438.778289	251.401623	581.567235	320.872504	771.858094	475.943342	820.757698	513.845705	1338.552262	761.162963	556.393203	367.585548	575.29771	420.342948	728.023327	532.691177	734.613056	578.670488
437.8916	250.25119	579.572184	319.362562	770.461558	475.080517	818.962152	512.767174	1338.552262	762.374941	554.597657	365.428487	574.100679	417.754475	728.023327	531.073381	735.173531	577.155515
437.004911	248.142064	577.577133	318.284031	768.666012	473.354868	817.366111	511.472937	1337.711549	765.707881	552.00409	363.05572	572.005875	417.107357	726.227781	529.132026	736.294482	575.640542
436.472897	246.991632	575.981092	317.205501	767.06997	471.413514	815.37106	509.10017	1335.469648	767.222854	549.610028	361.114365	567.51701	414.518883	724.731492	524.278639	738.256146	572.913591
435.940883	245.841199	574.38505	315.264146	765.473929	469.687865	813.974524	507.374522	1333.788222	769.646811	548.013987	358.310186	564.524433	409.989055	723.534461	521.366606	739.657334	564.429743
435.26872	244.376917	572.190494	312.891379	763.678383	467.099392	811.779967	505.217461	1332.947509	771.161784	546.617451	355.937419	561.531856	404.164991	721.738915	517.483897	740.778285	559.884824
434.670205	243.514093	570.793958	311.812848	761.882837	465.805155	810.383431	503.276106	1332.106796	774.191729	545.02141	353.348946	559.137794	401.900076	720.841142	515.218982	741.899235	551.400976
434.670205	243.08268	569.596927	310.950024	759.887786	463.216682	808.78739	501.550457	1330.145132	775.403708	543.225864	351.191885	557.342248	400.60584	719.644111	512.954068	743.300424	545.341084
434.271195	242.651268	568.000886	309.224375	758.092239	460.628209	807.191349	499.609102	1328.463706	777.827664	541.629823	349.466236	556.743733	398.988044	718.746338	510.042036	743.860899	541.09916
433.273669	241.357032	566.404845	307.498726	755.498673	458.039735	805.395803	497.452041	1327.062518	779.948626	539.834277	346.877763	554.349671	394.134657	717.549307	507.453563	743.580661	537.160231
432.276143	240.062795	565.207814	305.988783	753.503621	455.882674	803.999267	495.29498	1326.221805	777.827664	538.437741	345.36782	552.554125	391.222625	716.950792	504.86509	744.141137	531.706328
431.677628	239.415677	564.609299	303.831722	751.90758	453.941319	802.802236	493.137919	1325.941567	777.52467	536.8417	342.995053	551.656352	387.663474	714.855988	501.953057	742.739948	526.252426
430.879607	238.552852	563.013258	302.32178	750.112034	451.999965	801.206195	490.549446	1315.292536	772.979751	535.644669	341.269404	550.160063	384.751442	713.060442	499.041025	742.179473	522.616491
430.480597	238.337146	562.414742	301.027543	747.717972	449.411491	800.20867	487.960973	1311.088971	769.343816	534.447638	339.328049	549.26229	383.133646	711.564153	495.481874	741.33876	517.162589
429.283566	237.258616	561.217712	299.949013	746.121931	447.038724	799.809659	486.235324	1306.885406	766.31387	532.652092	338.033813	548.963032	381.51585	709.170092	493.21696	740.498047	512.314675
429.084061	236.611497	560.419691	299.086188	743.927375	445.097369	797.814608	485.156793	1304.643505	764.192908	531.854071	336.739576	548.663775	379.898054	707.973061	491.275605	740.217809	509.587724
428.485546	236.180085	559.621671	298.43907	741.333808	442.077484	796.617577	483.862557	1301.280653	762.677935	530.657041	335.661045	548.065259	378.927377	705.878257	488.687132	739.096859	505.648795
428.086535	235.964379	558.811877	297.92971	738.939747	440.136129	795.819557	482.56832	1298.758514	761.162963	529.659515	334.151103	547.766002	377.956699	704.082711	485.7751	737.415433	502.618849
427.08901	235.317261	558.612372	297.498297	736.74519	437.33195	794.622526	481.058377	1296.516612	759.042001	528.861494	333.503984	546.269713	376.015344	701.389391	482.539508	734.893294	500.194892
426.290989	234.670142	557.415341	297.066885	734.550634	435.606301	793.824505	479.764141	1295.675899	758.133017	528.063474	332.856866	545.970455	373.75043	698.396814	479.627476	733.772343	497.467941
425.891979	234.23873	556.417815	295.988355	732.555582	434.096358	792.627475	478.68561	1295.115424	754.497082	527.664464	332.209748	545.671198	373.75043	696.002753	478.00968	731.530442	495.043984
425.492969	233.375906	556.21831	295.341236	730.560531	432.586415	791.629949	477.391374	1293.714236	750.558152	526.666938	331.778336	544.174909	372.779753	693.608691	475.744766	729.28854	492.317033
425.492969	232.513081	555.8193	295.341236	728.365975	431.076473	790.432918	476.097137	1292.03281	747.225212	526.391973	331.386397	544.474167	372.779753	690.915372	473.479852	726.486164	489.590082
425.093958	231.650257	555.420289	294.909824	725.572903	429.56653	789.036382	475.018606	1291.192097	745.407245	525.726956	330.379769	542.977878	371.809075	689.119826	471.862056	723.403549	487.772115
424.894453	230.35602	554.821774	294.694118	723.777356	428.056587	787.639846	473.940076	1290.911859	742.377299	525.061939	328.941728	541.48159	370.19128	687.025022	470.244261	720.040697	485.348158
424.894453	229.27749	554.422764	294.262706	722.779831	426.762351	786.64232	472.861545	1290.071146	739.953342	524.529926	328.366512	539.087528	369.220602	685.229476	469.273583	717.798796	484.439174
425.093958	229.27749	554.023754	294.262706	721.98181	426.115232	785.644795	472.645839	1289.790908	738.135375	524.396922	327.9351	539.087528	368.897043	684.331702	468.302906	714.99642	485.348158
425.093958	228.630372	553.624743	293.615588	722.580326	426.978057	784.447764	471.351603	1288.38972	736.620402	523.997912	327.647492	538.788271	368.249925	682.536156	467.655787	710.792855	487.772115
424.694948	227.120429	553.824248	293.399882	722.779831	427.193763	783.051228	470.273072	1287.268769	735.408424	523.598902	326.497059	537.291982	367.279247	681.039868	467.979346	706.028814	488.984093
425.293464	226.041898	553.225733	292.537057	722.181315	427.409469	781.455187	469.625954	1286.428056	735.408424	523.465898	326.065647	536.693467	366.632129	678.945064	468.950024	701.545012	492.014039
425.093958	224.963368	552.826723	291.674233	721.383295	426.546645	780.258156	469.194542	1286.147819	735.711418	523.199891	325.490431	535.496436	365.014333	676.551002	469.597142	697.621684	493.226017
424.894453	223.669131	552.427712	291.027114	719.587749	426.978057	779.061125	468.76313	1285.587343	739.044358	522.534874	324.77141	534.299405	365.014333	673.259168	470.56782	694.819308	495.649974
425.293464	222.374895	552.427712	289.948584	717.393192	427.193763	777.864095	468.116011	1284.186155	739.044358	521.60385	323.764782	533.102374	364.367215	670.865106	470.56782	691.736693	497.467941
425.093958	220.43354	552.028702	289.732878	716.595172	427.409469	776.268054	467.900305	1283.62568	739.650348	520.539823	323.045762	532.204601	364.367215	669.668075	471.538497	690.335505	498.679919
425.093958	219.139303	551.430187	289.517172	716.395666	428.488	775.071023	467.684599	1281.383779	741.468315	520.007809	322.326741	529.212024	362.749419	669.06956	472.509175	689.214554	499.588903
424.694948	218.276479	551.031177	288.654347	715.398141	428.703706	773.873992	467.468893	1279.98259	742.680293	518.943782	321.895329	527.11722	361.778742	668.471044	472.509175	684.730752	503.224838
424.894453	217.197948	550.632166	288.007229	714.60012	429.135118	772.477456	467.684599	1277.740689	744.801255	518.544772	321.320113	525.321674	360.160946	668.471044	474.12697	683.049326	505.042805
424.295938	216.335124	550.033651	286.928699	713.602595	429.350824	770.68191	468.116011	1276.059263	745.710239	517.746751	320.888701	523.825386	359.513828	668.171787	474.12697	680.246949	507.466762
424.096433	214.825181	549.036125	286.28158	713.004079	430.429354	768.686858	468.76313	1274.097599	746.316228	516.94873	320.313484	522.628355	359.190269	667.274014	476.068325	678.285286	508.981735
424.096433	213.315239	548.637115	285.20305	712.405564	431.076473	767.489828	469.410248	1271.57546	747.225212	516.15071	319.882072	521.730582	358.866709	666.675498	477.039003	676.043384	511.405692
423.298412	211.805296	547.839094	284.771638	711.408038	431.292179	766.492302	469.625954	1268.212608	746.013234	515.086683	319.594464	518.738005	358.219591	666.37624	478.333239	672.96077	514.132643
