# Supplementary material for: Speed‐dependent locomotor patterns during steady swimming in a demersal shark
Source: J Fish Biol. 2025 Apr 3;107(2):394–405. doi: 10.1111/jfb.70043 (PMC12360134; doi:10.1111/jfb.70043)
Supplement: Supplementary file 1 — Data S1. Supporting Information. [file JFB-107-394-s001.zip › scanicula_steady_swimming-main/angles/2Dcoords_lateral_catshark7_1.25BL_seq1_170623.csv]

pt1_cam2_X	pt1_cam2_Y	pt2_cam2_X	pt2_cam2_Y	pt3_cam2_X	pt3_cam2_Y	pt4_cam2_X	pt4_cam2_Y	pt5_cam2_X	pt5_cam2_Y	pt6_cam2_X	pt6_cam2_Y	pt8_cam2_X	pt8_cam2_Y	pt10_cam2_X	pt10_cam2_Y	pt12_cam2_X	pt12_cam2_Y
570.080363	318.563265	730.967562	395.167104	906.265582	538.838627	971.090981	574.003476	1478.563492	768.771785	707.369283	442.396075	729.861381	495.778484	866.189946	584.809157	877.127793	630.99947
569.182589	316.298351	729.262024	392.311256	903.27638	536.953328	968.098404	572.709239	1473.544585	764.622131	705.893134	437.385077	731.852271	492.157935	863.795885	582.632287	875.092284	629.946742
567.686301	313.062759	728.264498	388.644252	899.788978	535.337357	965.704343	572.709239	1467.344759	759.514865	705.63358	433.967291	734.440428	489.502865	862.315565	581.064181	873.629246	628.817995
566.788528	309.503609	727.067467	386.487191	898.543477	534.260043	963.609539	572.38568	1463.506772	757.280435	704.977514	430.944784	736.630406	486.123685	860.719524	579.129185	871.102181	627.044248
565.68402	306.205638	724.872911	383.2516	897.048876	532.644072	962.412508	571.738562	1465.57338	757.918844	704.059021	427.28596	739.417652	484.192725	859.721998	577.919812	868.841123	625.9155
565.085504	303.617165	723.875385	380.231715	895.305175	531.297429	960.916219	571.091443	1467.049529	758.876456	703.665381	423.786215	742.403987	480.813545	858.325462	575.742941	867.378085	623.980504
563.688968	300.597279	721.680829	377.427535	893.312374	529.681458	960.066772	570.630453	1468.230448	758.876456	703.271742	421.240945	744.793054	477.675735	857.527441	574.04982	865.117027	621.561759
562.890948	298.008806	721.880334	375.917593	891.817773	527.796158	958.271226	569.336217	1470.001827	760.153273	703.009315	418.695676	747.182122	474.779295	856.130905	571.3892	863.520986	618.981764
561.693917	296.067451	721.281819	374.623356	890.323172	525.64153	955.677659	566.96345	1471.182746	761.749294	701.697183	415.51409	748.774834	469.227786	855.13338	569.937953	862.190952	616.885518
560.097876	293.91039	718.688252	369.662116	889.326772	522.948245	952.485577	564.590682	1472.954125	762.387702	700.516264	412.332503	750.566635	464.641756	854.335359	567.761082	861.126924	613.983024
558.102825	291.321917	717.690726	367.936467	888.330371	520.25496	950.490526	562.217915	1474.430274	763.664519	699.335344	408.832758	751.56208	459.331616	853.537339	565.584211	860.328904	609.468032
556.506783	288.733444	716.693201	365.5637	887.832171	517.292346	948.694979	559.629442	1476.201653	765.898948	698.416852	406.764727	751.362991	453.780106	852.739318	562.923591	859.929893	605.43679
554.511732	287.439207	714.897654	362.975227	886.83577	514.329733	947.697454	557.903793	1475.906423	766.218152	696.973506	403.583141	751.208254	451.34293	851.542287	559.779222	859.729159	604.074737
552.516681	285.929265	713.102108	359.739635	885.341169	511.097791	945.103887	554.23679	1474.135044	767.494969	695.13652	400.401554	751.019275	446.302446	850.744267	557.360477	860.149515	599.657956
550.122619	283.772204	710.508541	357.151162	884.593869	508.673834	942.310815	551.001198	1472.363666	765.898948	693.430748	397.379047	750.452338	441.491075	850.145751	554.699857	859.869278	595.580927
548.127568	282.693673	708.9125	354.994101	883.597468	505.71122	939.916754	547.981313	1471.182746	765.260539	691.856189	394.515619	750.07438	437.596155	849.547236	552.281112	860.569872	592.183403
545.334496	280.968024	706.917449	351.542803	882.850168	503.017935	938.520218	544.961427	1468.820908	765.579744	690.28163	392.288509	748.940506	434.159462	848.749216	549.620492	860.850109	587.256992
544.33697	280.320906	706.717944	350.895685	882.601068	500.32465	937.522692	542.58866	1466.16384	765.260539	688.575858	389.743239	749.318464	429.118977	848.350205	547.685496	861.130347	584.199221
542.740929	279.026669	705.520913	349.170036	881.604667	498.43935	935.527641	539.137363	1462.325852	763.664519	686.60766	386.879812	748.373569	425.682284	847.951195	544.783002	861.130347	582.500459
540.945383	277.948139	703.525862	346.365857	881.355567	496.284722	933.532589	536.764596	1457.306946	761.749294	684.770674	384.016384	748.18459	422.016477	847.552185	541.880507	861.410585	579.102934
539.149837	276.869608	701.1318	343.561677	881.604667	493.322109	932.535064	534.823241	1453.468958	759.514865	682.933689	381.789273	746.672758	416.975993	846.754164	539.219888	861.410585	577.234296
537.753301	275.791078	699.934769	341.404616	880.857367	490.898152	932.535064	530.724825	1449.335741	757.918844	680.96549	379.403083	745.160927	414.226638	846.754164	536.801142	861.690822	575.70541
536.95528	275.14396	697.540708	339.463262	880.857367	489.282181	932.734569	527.920645	1444.907294	755.36521	678.603652	376.857814	742.893179	410.331718	846.554659	534.624272	861.690822	572.307886
536.55627	274.928253	696.343677	338.384731	879.860966	486.588896	933.133579	525.763584	1440.774077	751.215556	676.897879	374.948862	740.247473	407.35325	846.355154	533.173024	861.97106	569.589867
535.957755	272.986899	695.944667	337.090494	878.864566	484.434268	933.9316	524.469348	1436.0504	746.10829	675.060894	372.403593	737.554023	405.186765	845.956144	530.512405	861.830941	567.721228
533.364188	270.614131	694.548131	335.796258	878.366365	482.548968	933.333084	523.175111	1433.393332	743.554656	672.830269	370.017403	735.04267	402.577025	845.357628	528.577408	861.97106	565.512837
532.765673	267.162834	692.95209	334.286315	877.619065	480.932997	933.133579	522.096581	1426.603046	736.851369	671.386923	368.42661	730.378727	399.097373	845.158123	526.400538	861.830941	563.814075
531.568642	264.142948	692.154069	333.639197	876.622664	479.317026	932.934074	521.233756	1423.060289	728.232856	670.074791	367.313055	725.535402	395.400242	844.559608	523.256169	861.550704	562.794818
530.571116	262.201594	691.156543	332.34496	875.636868	477.588217	933.133579	519.723814	1417.155693	723.444794	668.893871	365.881341	721.230225	392.790503	843.761587	521.079298	861.410585	560.92618
529.773096	259.61312	690.358523	331.26643	875.112015	475.885795	933.133579	518.860989	1411.841556	717.699119	667.319312	364.449627	716.566282	390.398242	842.963567	519.386176	860.990228	557.528655
529.17458	257.887472	689.560502	330.187899	875.374442	474.183373	933.9316	517.351047	1408.889258	713.549465	665.744754	362.540675	713.516782	388.005981	841.766536	516.967431	860.815566	555.895058
528.77557	256.593235	688.562977	329.325075	874.324736	472.197213	933.732094	516.272516	1406.52742	711.315036	664.734534	361.108243	710.287898	386.701111	840.37	514.064937	860.60688	554.884304
528.37656	255.514704	687.365946	328.246544	873.537457	469.64358	933.9316	514.978279	1403.279892	709.080607	663.860765	360.402021	706.162103	385.396241	839.172969	511.888066	860.760299	553.396298
527.977549	254.220468	685.96941	326.520896	872.750177	467.941158	933.532589	513.899749	1400.918054	707.484586	662.986997	359.695799	702.395073	385.178763	837.975938	509.711195	860.453461	549.490281
527.578539	252.926231	684.971884	325.226659	871.438045	465.671262	933.133579	512.605512	1399.441905	706.846178	661.821972	358.283356	698.44866	385.178763	836.379897	507.534324	860.146623	547.258271
527.179529	252.063407	683.586198	324.350158	869.863486	463.968839	932.934074	510.232745	1398.556215	709.719015	660.656948	357.224023	695.040395	385.61372	834.983361	504.873705	859.532948	544.65426
526.581013	250.76917	682.340698	323.542172	868.551353	461.98268	932.535064	508.29139	1398.556215	711.315036	660.074436	356.694357	693.067188	386.483633	833.586825	502.696834	858.305597	541.492246
525.583488	249.259227	682.091598	322.734187	867.764074	460.563995	932.136053	507.21286	1398.851445	714.507077	658.618155	355.635024	690.914599	387.353546	832.190289	500.036214	857.078246	538.330233
524.585962	247.533579	681.095197	322.19553	865.286605	457.715589	931.537538	503.761562	1399.146675	717.060711	657.890015	354.575691	689.120775	388.875894	830.394743	498.101218	856.464571	535.540221
523.787942	246.239342	680.347896	321.118216	862.837291	455.256534	930.340507	500.741677	1399.441905	720.571957	656.870618	353.692914	686.609422	389.963285	828.798702	495.682473	855.544057	532.564208
523.189426	245.160812	679.600596	320.31023	861.262732	452.419164	928.544961	498.36891	1401.213283	725.998427	655.705594	352.280471	684.636215	390.833198	827.202661	493.505602	854.009869	530.332198
522.1919	243.866575	678.105995	318.424931	858.813418	449.581794	927.547435	496.858967	1400.327594	729.509673	654.540569	351.221138	681.766097	392.355546	825.008105	491.328731	852.322261	527.728187
521.39388	242.356632	676.860494	316.80896	857.063908	448.636004	926.350404	495.56473	1399.146675	732.063306	653.375545	349.98525	678.357831	394.095373	823.611569	489.15186	849.714141	524.566174
520.595859	241.062396	675.864094	316.000974	855.839252	447.690214	925.153374	494.270494	1396.194377	735.574552	652.356148	348.749362	675.308331	394.965286	822.215033	486.97499	847.412858	522.520165
519.598334	239.768159	675.365894	314.92366	854.264693	446.744423	924.355353	492.329139	1393.242079	738.766594	652.21052	348.219695	672.245783	394.628631	820.020476	485.523742	845.418413	520.846158
518.999818	238.473922	675.116793	314.385003	852.165281	445.420317	924.155848	491.682021	1391.76593	742.27784	651.191124	347.513474	671.169489	394.302414	818.22493	484.072495	842.503454	519.544152
517.802787	236.532568	674.120393	313.307689	851.115575	444.663685	923.158322	490.387784	1388.223172	746.10829	650.462984	346.807252	670.093194	393.649979	816.229879	483.104997	839.895334	518.614148
516.805262	235.454037	673.373092	312.230375	849.715967	443.528737	921.562281	488.662135	1384.680414	749.93874	649.880471	345.924475	669.285974	392.345109	814.633838	482.137499	836.980375	518.428147
516.007241	234.591213	672.625792	310.614404	847.791506	442.772105	920.165745	487.583605	1382.023346	754.407598	649.297959	345.394808	667.402458	390.387805	812.838291	481.170001	831.917553	519.358151
515.408726	233.512682	672.127592	309.53709	846.041996	442.015473	918.370199	486.073662	1380.842427	758.876456	648.861075	344.15892	665.788017	388.104283	811.24225	480.202503	827.928663	520.288155
513.812685	231.139915	671.380291	308.729104	844.467437	441.069683	916.375148	484.995131	1375.528291	761.110885	648.132935	343.629254	664.442649	386.473196	809.646209	479.476879	825.013704	522.334164
512.182344	229.250882	670.383891	307.382462	843.067829	440.123893	914.380096	483.700895	1369.918924	764.941335	647.550423	342.923032	663.097281	384.515891	808.648684	478.99313	821.945327	524.008171
511.435044	227.90424	669.38749	306.035819	843.067829	440.313051	913.582076	482.622364	1366.080937	767.494969	646.822282	341.863699	665.24987	380.927499	807.252148	478.509381	819.644044	525.124176
510.189543	226.557597	668.391089	304.419848	843.24278	440.691367	912.58455	481.75954	1361.65249	769.410194	645.948514	340.804367	667.133385	378.970195	806.254622	478.025632	816.268829	526.612182
509.691343	225.749611	667.892889	303.342534	842.892878	440.123893	911.78653	481.112422	1359.585881	769.410194	645.220374	339.921589	668.478753	380.275065	805.257096	477.541883	814.581222	527.728187
