# Supplementary material for: Speed‐dependent locomotor patterns during steady swimming in a demersal shark
Source: J Fish Biol. 2025 Apr 3;107(2):394–405. doi: 10.1111/jfb.70043 (PMC12360134; doi:10.1111/jfb.70043)
Supplement: Supplementary file 1 — Data S1. Supporting Information. [file JFB-107-394-s001.zip › scanicula_steady_swimming-main/angles/2Dcoords_lateral_catshark7_1.5BL_seq1_170623.csv]

pt1_cam2_X	pt1_cam2_Y	pt2_cam2_X	pt2_cam2_Y	pt3_cam2_X	pt3_cam2_Y	pt4_cam2_X	pt4_cam2_Y	pt5_cam2_X	pt5_cam2_Y	pt6_cam2_X	pt6_cam2_Y	pt8_cam2_X	pt8_cam2_Y	pt10_cam2_X	pt10_cam2_Y	pt12_cam2_X	pt12_cam2_Y
420.270563	226.387025	573.574157	262.574069	775.315403	398.3289	835.082502	435.067039	1387.312862	601.211424	545.056652	304.4894	585.57728	321.3305	739.061376	449.104097	774.83665	481.92891
420.270563	225.739907	572.194126	261.801163	772.943788	395.960426	833.685966	432.694272	1385.218058	601.211424	542.064075	302.763751	583.183218	320.467676	737.565087	446.839183	773.752288	479.555314
420.270563	225.092789	571.263102	260.938338	771.148241	394.666189	831.291905	430.321505	1383.422512	601.858542	540.268529	301.253809	578.5946	320.25197	735.171026	444.897828	772.333584	475.5288
419.524543	224.02298	570.465081	260.506926	770.549726	393.587659	831.0924	429.242974	1381.626966	603.476338	539.271003	300.390984	573.606972	321.3305	733.973995	442.309355	770.382868	471.885764
418.859526	223.591568	570.199074	260.219318	768.554675	391.86201	830.094874	428.595856	1375.641812	604.447015	538.273477	299.743866	570.8139	321.114794	733.076222	440.368	768.964164	469.009683
418.726523	223.447764	569.667061	259.644102	766.360118	390.567774	829.695864	428.164444	1370.853689	606.38837	537.275952	298.881042	566.225282	321.3305	731.879191	437.779527	767.368123	465.174908
417.662495	223.30396	569.135047	259.068885	763.567046	388.842125	828.698338	426.870207	1366.664081	608.653284	536.278426	298.018217	562.833694	321.3305	730.382902	436.161731	766.481434	462.490565
416.997478	222.728744	567.938016	258.781277	761.971005	388.195006	827.900318	424.928852	1362.175215	612.212435	535.2809	297.155393	560.040622	321.546206	728.587356	434.220376	765.062731	460.1897
416.066454	222.728744	566.607982	258.349865	758.180408	386.469358	826.902792	422.987497	1361.5767	612.212435	534.283375	296.939687	556.649035	323.271855	727.091068	432.602581	763.644027	458.464051
415.800447	222.872548	565.410951	257.774649	757.382387	385.390827	825.705761	421.477555	1357.087835	616.418704	534.08387	296.292568	554.653984	323.918973	725.894037	430.984785	762.402662	456.738402
414.869423	222.728744	564.479927	257.343237	755.985851	384.09659	824.50873	419.104788	1354.693773	618.036499	533.285849	295.861156	551.461902	325.21321	724.177173	428.799065	759.919932	454.629276
413.672392	222.297331	563.4159	256.624216	754.589315	382.586648	823.71071	417.163433	1352.598969	620.624973	532.288323	294.998332	549.06784	326.938859	722.581132	427.289123	758.146553	452.903627
412.475362	222.153527	562.218869	256.336608	752.195254	379.782468	822.713184	415.65349	1351.701196	621.919209	531.290798	294.998332	547.072789	328.880214	720.18707	426.210592	756.018498	451.177978
411.544338	221.434507	560.888835	255.905196	750.998223	378.703938	821.715658	414.359253	1350.204907	622.242768	531.290798	294.56692	544.878232	330.605863	718.591029	425.347768	753.890443	449.644068
410.48031	221.290703	559.824807	255.32998	749.003172	377.841114	819.920112	412.849311	1346.613815	623.537005	530.692282	294.351213	543.082686	332.115805	716.396473	424.70065	751.053037	448.685375
409.28328	220.571683	558.36177	254.898567	748.005646	377.625407	819.321597	412.202192	1342.723465	624.507682	530.692282	293.919801	542.284666	331.900099	712.605875	425.132062	747.506279	449.835807
407.421232	219.996466	556.632725	254.323351	746.60911	376.546877	818.124566	411.986486	1339.43163	624.831242	529.295746	294.351213	541.486645	333.410042	710.411318	424.053531	745.023548	451.369717
406.756215	219.277446	554.770677	253.604331	745.212574	375.899759	816.528525	411.555074	1335.54128	625.801919	529.894262	294.351213	541.087635	333.625748	708.416267	423.622119	742.36348	453.287105
405.160173	218.414622	552.642623	252.885311	744.015543	375.25264	815.331494	410.907956	1331.65093	626.449037	529.694757	294.135507	541.087635	334.05716	707.618247	423.837825	740.058087	453.670582
403.564132	217.695601	550.780575	251.878682	742.419502	374.605522	814.134463	410.476544	1328.658353	627.096156	528.697231	293.704095	541.486645	334.272866	706.221711	423.622119	736.511329	455.012754
401.702084	216.688973	549.45054	251.159662	741.621482	375.036934	812.538422	410.907956	1324.768003	626.772596	527.89921	293.272683	542.284666	334.704278	705.02468	424.269237	733.673923	457.505357
400.239047	215.53854	548.120506	250.296837	741.022966	374.821228	811.740402	410.69225	1320.279137	626.772596	526.901685	292.409859	542.484171	334.704278	704.027154	424.484943	730.481841	458.272312
399.042016	214.675716	546.258458	249.721621	740.025441	376.115465	810.742876	410.907956	1316.987303	626.449037	526.103664	291.978446	542.284666	335.135691	702.231608	425.132062	726.935083	459.997961
397.578978	213.381479	544.662417	248.714993	738.82841	376.762583	809.34634	411.123662	1313.39621	626.125478	524.906633	291.331328	540.688624	333.841454	700.635567	425.347768	723.033649	463.065781
396.381948	212.231047	543.465386	247.852168	737.431874	377.409701	807.750299	411.77078	1308.907345	624.831242	523.510097	290.68421	540.090109	332.762924	698.840021	425.77918	720.196243	464.599691
394.91891	210.793006	542.401359	247.133148	736.234843	377.409701	805.555743	412.849311	1305.914768	620.948532	522.113561	289.821385	539.292089	332.331511	697.044475	426.426298	717.536174	465.941863
393.721879	209.930182	540.938321	246.126519	734.838307	377.841114	803.760196	414.143547	1301.126645	616.095144	520.717026	288.527149	538.095058	331.684393	695.647939	427.289123	715.053444	468.242728
392.657852	208.779749	539.475284	245.263695	734.239792	378.488232	802.762671	414.790666	1298.433325	611.241757	518.522469	287.664324	537.097532	330.390156	694.450908	427.720535	713.457403	469.009683
391.460821	207.773121	538.278253	244.257067	733.441771	378.919644	800.967125	415.222078	1296.937037	608.006166	516.926428	286.370088	536.898027	327.154565	693.652887	428.151947	711.329348	471.118809
390.529797	207.197904	537.081222	243.394242	732.444245	378.919644	799.371083	415.869196	1293.94446	605.417692	515.529892	285.075851	536.499017	324.13468	692.854867	428.799065	710.265321	471.885764
389.199763	206.478884	535.485181	242.24381	731.646225	378.488232	797.775042	415.869196	1293.645202	603.476338	513.933851	283.781615	535.900501	321.3305	691.857341	429.014772	709.201293	473.036197
388.135735	205.61606	533.756137	241.380985	731.04771	378.272526	796.578012	415.869196	1295.740006	601.534983	511.9388	282.271672	535.700996	318.310615	691.458331	428.799065	708.846617	472.652719
386.938705	204.753235	532.559106	240.374357	729.850679	377.841114	795.779991	415.222078	1298.732583	599.270069	510.342759	281.408847	534.503965	316.36926	691.258826	428.583359	707.959928	472.077503
385.874677	203.890411	531.229071	239.511532	729.052658	376.978289	794.98197	415.006372	1300.528129	601.858542	508.746718	280.330317	533.705945	314.427905	690.460805	427.720535	706.8959	470.92707
384.943653	203.315195	530.032041	238.648708	727.656122	376.331171	793.984445	414.359253	1302.922191	605.094133	506.951171	278.820374	532.109904	311.839432	688.864764	426.426298	706.009211	469.584899
383.746622	203.315195	528.569003	237.929688	726.459091	375.036934	792.587909	413.496429	1305.61551	608.006166	505.155625	277.741844	530.713368	309.898077	687.867238	425.563474	705.122522	468.434466
382.549592	202.883782	527.105965	237.066863	725.062556	373.311285	791.590383	412.633605	1308.608087	608.976843	503.160574	276.879019	529.516337	308.60384	687.069218	424.053531	704.767846	465.750124
381.751571	202.596174	525.110914	235.772627	723.66602	371.801343	790.193847	410.69225	1309.805118	608.976843	501.564533	275.800489	528.319306	306.878191	685.672682	422.327882	704.590508	462.874043
379.75652	201.877154	523.647876	235.053606	722.069979	370.2914	788.198796	407.672364	1312.797695	610.594639	499.369976	274.506252	526.52376	304.72113	684.675156	420.81794	704.235832	459.231006
378.426486	201.445742	522.051835	234.334586	721.072453	368.997163	786.602755	405.946715	1316.688045	613.506671	497.57443	273.859134	524.728214	302.132657	683.079115	419.307997	703.881156	456.163186
377.362458	201.301938	520.189787	233.471761	719.077402	367.271515	785.206219	403.789654	1317.28656	613.506671	496.377399	272.780603	523.531183	300.191302	681.882084	416.93523	702.861326	455.292367
376.298431	200.726721	518.32774	232.465133	716.68334	365.33016	784.009188	401.8483	1317.28656	614.477349	494.581853	272.133485	521.536132	298.249947	679.687528	415.640993	702.418481	452.41953
375.50041	199.576289	516.598695	231.602309	714.089773	362.957393	782.812157	400.122651	1318.184333	618.683618	492.985812	271.486367	519.940091	296.524299	677.692477	413.915344	701.532792	449.067886
374.835393	198.857269	514.736647	230.59568	711.895217	360.584626	782.014137	398.828414	1318.782849	620.301413	491.988286	271.054955	518.543555	295.445768	676.295941	412.405402	701.089947	444.998033
375.633414	198.713464	513.140606	229.732856	710.698186	359.721801	780.418096	397.749884	1317.28656	620.624973	490.791255	270.19213	517.147019	293.935825	674.500394	410.895459	700.647102	441.646389
375.367407	198.857269	511.677568	228.726227	709.501155	358.211858	779.42057	396.887059	1315.191756	621.272091	489.594225	269.1136	515.550978	292.641589	672.904353	408.954104	699.982835	436.140118
375.766417	199.001073	510.347534	227.863403	707.705609	356.48621	777.824529	395.377117	1312.199179	619.977854	487.998184	268.035069	513.755431	291.131646	671.507817	406.797043	699.982835	433.506683
375.234403	199.001073	508.884497	227.000578	706.508578	355.191973	776.627498	394.298586	1308.608087	615.771585	486.402143	266.740833	512.358895	289.621703	670.310787	404.424276	699.539991	431.112652
375.234403	198.56966	508.219479	226.569166	705.710558	354.329149	775.629973	393.651468	1307.111799	614.15379	485.604122	266.093714	511.76038	288.974585	669.911776	403.777158	699.097146	430.394443
