# Supplementary material for: Speed‐dependent locomotor patterns during steady swimming in a demersal shark
Source: J Fish Biol. 2025 Apr 3;107(2):394–405. doi: 10.1111/jfb.70043 (PMC12360134; doi:10.1111/jfb.70043)
Supplement: Supplementary file 1 — Data S1. Supporting Information. [file JFB-107-394-s001.zip › scanicula_steady_swimming-main/angles/2Dcoords_lateral_catshark7_1.75BL_seq1_170623.csv]

pt1_cam2_X	pt1_cam2_Y	pt2_cam2_X	pt2_cam2_Y	pt3_cam2_X	pt3_cam2_Y	pt4_cam2_X	pt4_cam2_Y	pt5_cam2_X	pt5_cam2_Y	pt6_cam2_X	pt6_cam2_Y	pt8_cam2_X	pt8_cam2_Y	pt10_cam2_X	pt10_cam2_Y	pt12_cam2_X	pt12_cam2_Y
660.822893	435.666366	810.037002	476.406038	976.184191	593.703779	1028.2009	635.234206	1434.605358	798.728324	782.187663	529.930915	786.472182	594.891314	932.750696	636.700042	942.759741	687.483007
658.7961	434.972348	808.455345	475.777482	975.023247	592.841004	1027.301599	633.555641	1425.029112	792.560523	780.38108	528.979264	786.356981	596.161821	932.427752	636.750094	941.56271	686.515509
656.402039	434.004849	806.090839	474.630818	973.07253	591.766006	1026.237572	631.620645	1415.752123	785.667099	777.322001	527.689267	785.726446	595.652192	930.803988	634.960452	940.498683	685.709261
653.874974	432.714852	803.962785	474.200818	970.944475	590.691008	1024.774534	628.556901	1410.066227	785.667099	775.060943	526.560519	785.726446	594.123306	929.623069	633.886666	939.567659	683.290515
650.815895	430.618606	801.480054	473.054154	967.752393	588.326013	1021.981462	625.331907	1409.467711	788.932405	772.267871	523.980524	785.281909	591.681972	928.589765	632.812881	938.902642	682.000518
647.091799	429.812358	798.051521	472.050823	964.382973	586.821016	1018.78938	622.590662	1411.562515	791.472088	768.809782	521.884278	783.88072	587.774819	926.227927	631.560131	938.104621	679.259273
642.303676	428.36111	794.741214	470.187493	961.545567	585.316019	1015.198288	619.849418	1418.146185	794.737394	765.085686	519.465533	782.619651	582.678533	923.128014	629.41256	937.439604	676.03428
639.244597	427.716112	789.775753	468.18083	958.885498	584.026021	1011.607196	617.269423	1423.832081	793.648959	761.563749	517.163382	781.358581	577.41237	920.323331	627.622918	935.976566	672.970536
633.259443	426.264865	784.692066	465.744168	954.274713	582.091025	1008.016103	615.334427	1427.722431	793.648959	758.10566	514.583387	778.556205	571.806455	916.780573	624.938454	932.784484	669.584292
628.205313	424.813617	779.844831	463.737505	949.841266	579.72603	1005.888048	613.076931	1431.912039	792.923335	753.317537	512.325892	776.174184	566.370417	912.352126	622.969848	928.794382	665.55305
624.21521	423.52362	775.11582	461.58751	945.585156	577.361034	1002.562963	610.980685	1435.503131	790.746464	749.194431	509.745897	771.550263	561.613883	908.218909	620.822277	924.405269	662.166807
619.294084	422.394872	771.462512	459.974701	940.797033	575.641038	997.242826	608.884439	1437.597935	791.109276	744.140301	507.004652	767.907173	555.668215	904.528536	618.674706	920.415166	660.231811
614.771967	420.943625	766.940395	457.717205	937.250275	573.921041	992.454703	607.594442	1439.393481	792.560523	739.751188	504.263407	762.862895	551.591186	898.03348	616.348171	916.69107	658.135565
609.850841	419.331128	762.152272	455.29846	931.575462	571.986045	987.267569	606.626944	1439.393481	795.463018	735.894089	501.844662	757.678499	545.985271	893.309804	614.2006	911.503937	655.878069
605.860738	416.912383	757.896162	453.363464	925.90065	570.051049	982.745453	604.853197	1437.298678	800.179571	731.637979	499.264667	753.334815	542.078118	888.290897	611.874065	905.77198	653.244969
602.402649	414.493638	753.640053	452.073466	921.467202	567.901053	977.824326	603.40195	1433.408327	802.356442	726.982859	496.845922	748.570775	539.190223	883.419605	610.263387	902.459704	651.846827
598.924396	412.495599	749.117937	449.493471	917.388431	566.396056	973.568217	602.273202	1428.021689	802.356442	722.72675	494.265927	742.545665	534.603565	878.105469	607.578923	897.538577	649.428082
595.732314	410.238104	746.058858	447.397225	913.309659	564.46106	969.445111	600.983205	1421.138762	801.630818	718.337637	492.169681	737.781625	531.206041	873.529407	605.789281	891.287417	647.331836
593.604259	408.303108	743.265786	445.784728	909.053549	562.526063	965.055998	598.886959	1414.255835	800.179571	715.544565	489.428436	732.036752	528.148269	868.5105	603.999638	888.494345	646.364338
591.210198	404.755615	741.270735	444.494731	905.152116	560.806067	961.863916	597.596961	1412.759546	798.0027	712.485486	487.33219	728.814019	525.939878	864.820128	601.494139	884.637245	644.751841
589.74716	399.918124	738.078652	443.043484	902.492047	558.87107	958.93784	595.823215	1414.255835	795.825829	709.958421	485.235945	724.190098	524.410992	862.458289	599.704497	880.951079	643.477103
588.94914	396.209381	733.68954	441.108488	899.831979	556.506075	957.075792	593.888218	1415.153608	792.560523	705.037295	483.300948	719.566176	522.542354	859.489043	597.619526	877.758997	641.058358
588.417126	392.984388	730.763464	439.012242	896.994572	554.14108	954.28272	591.791973	1414.85435	787.84397	701.978216	480.720953	715.082374	520.843592	856.695971	595.68453	874.566915	637.994614
587.353099	388.630646	727.305375	436.915996	894.157166	551.346085	951.489649	588.728229	1413.058804	783.127417	699.617383	479.447203	709.516177	518.997207	853.902899	593.588284	871.507836	634.285871
585.358047	383.631906	725.842338	435.625998	892.206449	549.841088	949.095587	586.470733	1411.861773	778.048052	697.356325	477.512207	707.521126	518.190958	851.508837	591.975787	869.379781	631.222127
584.427023	380.245662	723.98029	433.691002	889.901057	548.121091	946.435519	584.051988	1411.263258	776.596804	694.43025	474.932212	703.664027	516.417212	849.380783	590.20204	867.38473	627.190885
583.362996	377.504418	721.985238	431.756006	887.418326	546.186095	943.77545	581.955742	1410.066227	774.419934	691.770181	472.352217	699.673924	514.482216	846.986721	588.428294	866.054695	624.449641
582.165965	374.601923	720.35924	429.61798	885.290271	544.466099	940.849375	580.020746	1407.07365	771.880251	689.243116	470.094722	697.146859	512.38597	844.99167	586.493297	864.724661	620.902147
580.03791	371.860679	719.034017	427.937226	882.452865	542.746102	938.709102	578.022733	1404.679588	768.614945	686.716051	467.514727	693.68877	510.773473	842.730612	584.880801	863.261624	617.354654
577.909856	369.441934	717.024187	425.500565	880.147472	540.596106	936.71405	576.248986	1403.482557	766.800886	684.32199	465.095981	691.294708	509.644725	840.203547	583.268304	862.064593	614.774659
575.914804	367.184438	714.777907	422.347237	877.664742	539.091109	934.186985	574.47524	1401.387753	763.53558	682.060932	462.515986	689.299657	509.160976	838.208495	581.978306	860.601555	613.484662
574.18576	364.443193	712.531627	419.19391	875.714025	537.586112	932.590944	573.346492	1398.095919	759.907462	680.331887	460.258491	686.373582	508.677227	836.346447	580.527059	859.271521	613.323412
572.323712	362.185698	710.876473	416.757248	873.940646	536.296115	930.595893	572.056495	1394.504826	755.190909	679.26786	458.968493	685.176551	508.193478	834.218393	579.237062	857.27647	614.129661
570.727671	360.250701	709.22132	414.177253	872.344605	535.006117	928.733845	571.250246	1391.811507	750.111544	677.538815	455.904749	681.585458	505.935982	832.223341	578.269564	854.616401	615.097159
570.062654	359.283203	707.684391	412.170591	871.10324	534.146119	927.935824	570.282748	1389.417445	747.934673	676.341784	454.776001	680.388428	505.774733	831.292317	577.302065	854.217391	615.419658
