# Supplementary material for: Speed‐dependent locomotor patterns during steady swimming in a demersal shark
Source: J Fish Biol. 2025 Apr 3;107(2):394–405. doi: 10.1111/jfb.70043 (PMC12360134; doi:10.1111/jfb.70043)
Supplement: Supplementary file 1 — Data S1. Supporting Information. [file JFB-107-394-s001.zip › scanicula_steady_swimming-main/angles/2Dcoords_lateral_catshark7_1BL_seq1_170623.csv]

pt1_cam2_X	pt1_cam2_Y	pt2_cam2_X	pt2_cam2_Y	pt3_cam2_X	pt3_cam2_Y	pt4_cam2_X	pt4_cam2_Y	pt5_cam2_X	pt5_cam2_Y	pt6_cam2_X	pt6_cam2_Y	pt8_cam2_X	pt8_cam2_Y	pt10_cam2_X	pt10_cam2_Y	pt12_cam2_X	pt12_cam2_Y
446.244253	228.519421	595.565191	288.819628	750.489432	415.674634	801.081946	452.226854	1243.253231	656.988644	557.5899	341.203212	580.894875	400.364208	706.278141	456.12227	712.598568	505.865857
445.446232	229.728794	594.431885	289.143227	750.56811	416.204291	801.829246	452.679857	1238.465108	653.844276	557.689233	342.232961	584.618971	400.525457	707.444481	456.970693	713.795599	506.349606
444.777985	230.205522	593.98854	289.680726	750.56811	416.365541	802.950197	452.377855	1233.676985	651.909279	557.600564	342.447961	586.747026	399.07421	708.610821	458.101924	715.39164	508.284602
443.580954	231.495519	592.747175	290.325725	750.302103	416.68804	802.825647	452.528856	1228.489851	649.974283	556.447868	343.200459	587.279039	397.461713	708.727455	459.233155	716.987681	508.768351
442.383923	232.785516	592.325573	290.927379	750.036096	416.84929	802.728531	452.569376	1224.499749	652.151154	554.763158	342.87796	587.279039	395.526717	708.844089	460.222982	718.849729	511.025847
440.920886	233.753015	591.734447	291.214045	749.238076	417.171789	801.067863	452.670043	1223.901233	655.053648	552.90111	343.200459	587.013032	393.430471	708.494187	459.374559	719.115736	510.864597
439.324845	234.236764	591.497996	291.787377	746.977018	417.978038	800.237529	452.670043	1222.903707	655.053648	551.571076	342.55546	586.481019	389.882978	708.260919	460.505789	718.716726	510.703348
436.930783	234.559263	589.961068	292.360709	744.981966	417.816788	799.158096	452.972045	1219.91113	655.779272	549.975035	342.55546	585.682998	386.657985	707.094579	460.647193	717.519695	510.219599
435.866756	234.075514	587.478337	292.217376	743.651932	418.784286	797.165294	453.274048	1217.517069	655.537397	548.645001	342.232961	584.751974	383.75549	705.228435	460.930001	717.253688	509.41335
435.334742	234.075514	585.704958	292.360709	742.587905	419.429285	795.172493	453.878052	1214.125482	656.74677	546.516946	341.695462	584.618971	382.465493	703.828827	460.222982	716.588671	507.962103
434.935732	233.430515	584.522706	291.93071	741.124867	419.590534	792.847558	455.388063	1213.127956	656.988644	545.186912	340.620464	582.889926	379.240499	702.195951	460.505789	715.790651	507.317104
435.068735	232.785516	582.985777	291.500711	740.06084	420.235533	791.519024	456.294069	1211.73142	657.472393	542.881519	339.330467	581.027878	375.854256	700.213173	460.222982	715.125633	506.672106
435.334742	231.979268	582.394651	291.214045	738.597802	420.880532	790.024424	457.502078	1209.935874	657.956142	541.994829	338.362969	579.032827	372.468012	698.930199	460.505789	714.460616	505.382108
435.467745	231.656769	582.867552	291.357378	737.400771	422.00928	788.446789	459.314091	1209.536863	658.681766	542.438174	337.50297	578.500813	370.694266	697.647225	460.364386	713.795599	504.41461
436.664776	231.979268	582.985777	291.787377	735.671727	422.815528	787.782522	460.622767	1208.938348	660.374888	543.236195	337.82547	578.76682	369.081769	696.014349	460.647193	712.199558	502.157114
436.79778	231.656769	582.867552	291.644044	734.607699	422.976778	787.284322	461.931443	1207.342307	661.100511	543.147526	338.040469	578.633817	368.27552	695.197911	460.081578	711.002527	499.899619
437.462797	231.495519	583.222228	293.364041	733.809679	423.138027	786.952188	463.240119	1204.74874	661.100511	543.502202	338.362969	578.234806	367.308022	694.264839	459.515962	710.869524	498.770871
438.260817	231.01177	583.813354	294.367372	733.676675	423.299277	786.952188	463.240119	1200.559132	658.439892	543.768208	338.362969	578.234806	367.469272	692.981865	458.808943	711.667544	496.190876
438.792831	229.560523	583.340453	295.084037	733.410669	422.654278	787.035222	463.139451	1196.17002	654.328025	543.679539	338.792968	579.298834	368.27552	692.165427	458.243328	712.332562	493.610881
439.324845	227.786776	583.222228	295.657369	732.346641	421.68678	786.620055	463.240119	1193.376948	650.941781	543.502202	338.900468	579.697844	370.371766	691.348989	457.394905	712.864575	490.869636
440.122865	226.496779	582.985777	296.230702	731.14961	420.235533	785.291521	462.43478	1191.980412	647.313663	543.768208	339.545466	579.431837	371.661764	690.066015	456.263674	713.662596	486.515895
440.521876	226.01303	582.631102	297.234033	730.7506	420.074283	784.710287	461.327438	1192.179917	646.58804	543.502202	340.082965	578.633817	374.564258	689.599479	455.839463	714.327613	482.968402
440.521876	225.206781	582.1582	297.664032	729.819576	419.429285	783.630853	460.018762	1194.174968	645.378667	543.502202	339.760466	578.633817	377.305503	688.666407	455.698059	714.726623	479.904658
439.590852	224.723032	582.1582	297.950698	728.755549	418.784286	782.883553	458.710086	1196.96804	643.92742	543.856877	340.297965	577.9688	380.369247	688.083237	455.415251	715.258637	478.292161
438.925834	224.400533	581.567074	297.950698	728.223535	417.816788	781.721085	457.602745	1200.559132	640.541177	544.034215	340.405465	577.835796	382.787992	686.916897	454.708232	714.327613	476.840914
438.260817	223.916784	581.685299	298.094031	727.425515	417.010539	780.807718	456.696739	1203.551709	637.154933	544.034215	340.297965	577.436786	386.012986	686.217093	454.001213	710.204507	477.324663
437.5958	223.594284	581.330624	297.664032	726.893501	416.52679	780.060418	455.992067	1206.544286	633.526815	543.945546	340.620464	577.303783	387.947982	685.517289	453.718405	708.076452	478.93716
436.664776	222.788036	580.621272	296.947367	726.09548	416.043041	779.064017	455.186728	1210.534389	631.349944	543.768208	340.512964	576.771769	390.689227	685.284021	453.435597	705.549387	480.549657
436.132763	222.626786	579.67547	297.0907	725.563467	415.559292	777.984583	454.784058	1213.925976	630.866195	543.679539	340.512964	576.239755	393.269222	684.817485	453.435597	703.554336	482.000904
435.600749	221.820538	578.966118	296.374035	725.430463	415.720542	777.984583	454.985393	1217.517069	632.559317	543.058857	339.760466	575.840745	395.204218	685.167387	453.577001	701.692288	484.258399
435.201739	220.69179	578.493217	295.800702	725.164456	415.559292	776.573016	454.985393	1221.307666	633.043066	542.526843	339.760466	574.776718	396.655465	685.050753	454.849636	700.761264	487.322143
434.935732	219.079293	578.374992	295.657369	725.031453	415.236793	775.742682	455.589397	1225.696779	636.187435	541.817492	339.007967	572.116649	397.461713	684.700851	454.566828	699.165223	489.902138
434.669725	217.466796	578.020316	295.657369	724.366436	415.398043	775.576615	455.388063	1229.088367	639.089929	540.576126	338.362969	568.924567	397.300464	684.934119	454.99104	697.702185	494.09463
434.669725	215.69305	577.547415	295.084037	723.967426	415.720542	775.410548	455.08606	1231.282923	644.169294	539.334761	338.255469	567.062519	398.429212	684.700851	455.415251	695.973141	496.674625
434.935732	213.435554	577.192739	294.510705	723.834422	415.398043	774.829315	455.287395	1233.47748	646.346165	538.53674	337.932969	564.269447	398.590461	683.884413	455.556655	695.308123	499.899619
435.467745	211.500558	576.483388	293.650707	723.435412	414.753044	774.746281	454.582724	1234.874015	648.039287	537.916058	336.965471	562.407399	398.267962	683.884413	455.415251	694.111093	501.995865
436.398769	209.243062	575.892261	293.077374	723.169405	415.398043	774.165048	454.381389	1233.47748	647.797412	537.384044	336.427972	560.013338	398.590461	682.834707	455.273847	693.579079	503.124613
436.79778	207.630566	575.537586	292.217376	722.770395	414.591794	773.666847	454.079387	1231.681933	647.555538	536.940699	335.675474	559.614327	398.590461	682.951341	455.273847	693.180069	503.769611
