# Supplementary material for: Speed‐dependent locomotor patterns during steady swimming in a demersal shark
Source: J Fish Biol. 2025 Apr 3;107(2):394–405. doi: 10.1111/jfb.70043 (PMC12360134; doi:10.1111/jfb.70043)
Supplement: Supplementary file 1 — Data S1. Supporting Information. [file JFB-107-394-s001.zip › scanicula_steady_swimming-main/angles/2Dcoords_lateral_catshark7_2BL_seq1_170623.csv]

pt1_cam2_X	pt1_cam2_Y	pt2_cam2_X	pt2_cam2_Y	pt3_cam2_X	pt3_cam2_Y	pt4_cam2_X	pt4_cam2_Y	pt5_cam2_X	pt5_cam2_Y	pt6_cam2_X	pt6_cam2_Y	pt8_cam2_X	pt8_cam2_Y	pt10_cam2_X	pt10_cam2_Y	pt12_cam2_X	pt12_cam2_Y
369.740597	160.096312	542.203527	214.703625	732.56262	342.949598	798.247076	379.58785	1330.402007	578.391109	513.584046	261.540766	535.823427	315.815356	688.701253	391.422081	713.427563	427.808077
369.917935	160.311311	542.442866	213.937153	734.216243	344.267013	799.843117	380.555349	1328.307203	579.116733	514.11606	261.325767	537.020458	315.331607	690.151964	392.655646	715.422614	430.871821
370.627287	160.526311	543.152217	213.650487	735.679281	345.55701	800.441632	381.280972	1327.110172	582.382039	514.960699	261.347394	539.680527	315.170358	692.147015	393.784394	716.619645	435.548062
370.804625	160.74131	543.743343	213.363821	736.743308	346.202009	801.239653	382.974094	1322.022791	586.010157	515.118333	261.347394	540.478547	313.88036	693.87606	394.751892	719.54572	438.773056
371.513976	161.816308	544.57092	213.220488	737.807336	346.363259	801.838168	383.215968	1319.927987	588.187028	516.064135	261.729616	541.409571	313.396611	695.738108	395.71939	721.008758	441.030552
372.04599	162.676307	545.516722	213.220488	739.004367	347.008258	802.436683	383.215968	1319.628729	588.912651	516.69467	260.965173	542.739605	313.074112	697.334149	396.525638	722.205789	444.094296
372.400666	163.321305	545.871398	212.933822	739.669384	347.653256	802.436683	384.183466	1318.730956	590.363898	517.325204	261.538505	544.601653	312.751612	698.53118	397.654386	723.40282	445.868042
372.755341	163.966304	546.462525	213.077155	741.664435	348.459505	803.434209	384.667216	1319.628729	594.354828	518.113373	261.156284	546.596704	311.622864	700.526231	398.299385	724.466847	446.513041
373.287355	164.611303	547.171876	213.650487	742.595459	348.943254	805.628766	386.118463	1321.125018	596.894511	518.113373	261.347394	547.128718	310.816616	701.856265	398.783134	726.062888	448.125538
373.464693	165.686301	547.644777	214.223819	743.79249	349.104503	806.825796	387.327835	1324.416852	599.797005	519.059175	262.302948	548.059742	310.010368	703.98432	399.105633	727.525926	448.770536
373.819369	166.976298	548.235903	214.510486	745.255527	349.588253	806.825796	386.360337	1327.110172	600.88544	520.004977	262.685169	548.591756	309.365369	706.112375	399.428133	728.323946	448.286787
374.706058	168.051296	548.708805	215.227151	747.915596	350.717	807.224807	387.085961	1329.504233	602.336688	520.793145	263.258502	549.389776	307.914122	707.708416	399.266883	729.121967	448.448037
375.41541	168.696295	549.299931	215.370484	749.777644	351.361999	807.424312	387.327835	1332.796068	603.062311	521.738947	264.405166	550.3208	306.946624	709.43746	399.105633	731.117018	449.254286
375.947424	169.771293	549.654607	215.65715	752.703719	352.329497	807.424312	387.811584	1336.087903	604.150746	522.211849	264.405166	550.985817	306.624124	711.166505	398.783134	733.245073	449.415535
376.302099	170.416292	550.127508	216.087149	752.836722	352.490747	807.224807	387.56971	1339.978253	605.601994	523.157651	264.405166	552.980869	306.624124	713.29456	398.138135	734.575107	448.448037
377.188789	173.211286	550.836859	216.517148	753.634743	352.490747	808.820848	388.053459	1342.073057	606.690429	523.788185	264.405166	554.044896	306.785374	715.422614	397.654386	736.570159	447.15804
377.188789	173.641285	551.30976	216.803814	754.29976	352.168248	810.416889	388.779083	1344.167861	608.504488	525.049255	265.55183	554.709913	305.495376	717.284662	397.170637	737.900193	444.900544
377.543465	174.501284	551.798088	216.990006	755.230784	351.523249	811.214909	389.020957	1345.963407	609.955735	525.995057	265.169609	556.172951	305.334127	718.082683	396.686888	739.097224	442.804298
378.252816	175.791281	552.428623	217.658893	756.161808	351.200749	812.81095	389.746581	1348.955984	612.858229	526.940859	265.934052	557.502985	305.011627	719.14671	396.203139	740.560261	439.901804
378.962168	177.081279	553.059158	217.94556	756.693822	350.87825	815.404517	390.714079	1350.153015	614.672288	527.41376	266.316273	558.966023	303.88288	720.077734	395.55814	742.422309	437.160559
379.848857	178.156276	553.610876	219.37889	757.225835	350.394501	817.599074	391.923451	1351.948561	616.123536	527.098493	267.654049	560.296057	302.754132	720.875755	394.751892	745.082378	434.258065
380.558209	179.231274	553.926143	220.429999	757.757849	350.072002	818.596599	391.923451	1352.846334	616.123536	527.886661	269.374045	562.823122	300.496636	721.008758	394.913142	748.141456	431.194321
380.912885	179.876273	554.162594	222.05444	758.289863	349.910752	819.594125	391.681577	1352.547076	615.0351	528.044295	271.285153	563.887149	299.690388	721.540772	394.429393	750.003504	427.969327
381.090223	180.306272	554.24141	223.105549	758.688873	349.104503	820.19264	391.197828	1353.145592	613.221041	528.359562	271.476263	566.281211	299.045389	721.673775	393.300645	752.796576	424.583084
381.799574	181.38127	554.24141	224.443325	758.821877	349.104503	821.988187	389.262832	1351.948561	607.416053	529.147731	272.240706	568.409266	299.529138	721.540772	392.655646	754.791627	421.19684
382.197295	181.807326	554.24141	225.685544	758.95488	348.782004	822.985712	389.262832	1349.255242	601.248252	529.778265	273.769592	569.7393	299.851637	721.673775	391.688148	756.254665	417.971847
382.55197	182.667324	554.24141	226.927764	758.95488	348.782004	823.185217	388.295333	1346.262665	592.903581	530.093533	273.769592	570.803327	300.174137	721.008758	391.526898	757.451696	416.520599
382.788421	183.527323	554.00496	228.074429	758.422866	348.459505	822.985712	388.053459	1344.167861	587.824216	530.093533	274.342924	571.069334	301.302885	719.944731	392.010647	757.850706	414.101854
382.788421	183.240657	554.00496	229.029982	758.289863	348.459505	822.786207	388.295333	1341.474541	582.019227	529.935899	274.725146	570.803327	301.786634	719.013707	392.816896	758.648727	411.844359
382.906646	183.957322	553.926143	230.176647	757.890853	348.298255	821.389671	387.085961	1340.277511	580.205168	529.935899	275.6807	570.005307	303.88288	717.816676	393.623144	759.313744	409.748113
382.788421	184.387321	553.926143	231.1322	757.225835	348.782004	820.392146	386.118463	1340.876026	580.205168	529.620632	276.254032	568.276262	305.495376	717.018655	393.623144	759.712754	409.748113
382.906646	184.81732	553.610876	231.992199	757.092832	348.943254	819.39462	385.634714	1339.978253	578.391109	529.620632	276.636253	566.148208	305.979125	715.954628	394.268143	758.249716	411.844359
383.024871	185.677319	553.137975	232.565531	756.826825	349.910752	818.796104	385.634714	1339.978253	578.028297	529.462998	276.636253	563.089129	306.140375	715.156607	394.913142	757.451696	412.973106
383.143097	185.820652	552.270989	232.852197	755.629794	351.0395	818.796104	385.876588	1340.277511	578.391109	529.305364	277.209585	562.557115	307.591622	714.890601	395.55814	756.653675	415.069352
383.143097	186.107318	551.325187	233.138863	754.69877	351.200749	818.99561	386.602212	1339.678995	578.391109	528.201929	278.165139	560.562064	308.236621	713.560566	397.493137	756.387668	418.294346
383.024871	186.68065	550.615836	233.61664	754.033753	351.845748	818.397094	386.118463	1338.781222	578.391109	527.256126	278.929582	558.034999	309.042869	713.028553	397.815636	755.323641	421.19684
382.788421	187.397315	549.74885	233.903306	753.50174	352.813246	817.998084	386.602212	1337.584191	578.753921	527.256126	279.694025	555.906944	309.687868	711.565515	400.395631	754.259614	423.776835
382.31552	187.827314	548.645415	233.998862	752.836722	353.780744	817.000558	387.327835	1336.985676	580.56798	527.098493	279.502914	554.57691	310.816616	710.235481	403.298125	753.32859	426.35683
381.369718	188.687313	548.01488	234.667749	752.437712	354.264493	817.200063	387.56971	1336.387161	583.107663	526.467958	280.267357	553.379879	311.945364	709.43746	405.394371	752.796576	429.098075
380.542141	189.403978	547.305528	234.85886	752.437712	355.393241	816.601548	389.262832	1334.890872	586.73578	525.67979	280.267357	550.054793	315.009108	709.304457	406.523119	751.466542	431.35557
379.832789	190.120643	546.51736	235.145526	752.304709	355.87699	816.003033	390.23033	1333.693841	588.912651	524.733988	280.84069	548.857763	314.847858	708.772443	407.490617	750.934528	433.451816
379.241663	190.550642	545.886825	235.336637	751.905699	356.844488	815.604022	391.197828	1331.898295	591.452334	523.472918	281.222911	546.862711	315.815356	708.373433	408.941864	750.136508	436.67681
378.532311	191.123975	545.01984	235.718858	751.639692	357.166988	815.404517	391.923451	1329.204976	593.266393	522.527116	281.222911	545.133667	317.266603	707.442409	410.231862	748.806473	438.450557
377.941185	191.697307	544.310488	236.10108	751.506688	357.328237	814.806002	392.649075	1325.913141	594.354828	521.581314	281.796243	543.271619	319.2016	707.309406	410.554361	747.476439	442.481799
377.350059	191.84064	543.837587	236.196635	750.974675	357.973236	814.606497	393.374699	1322.022791	594.71764	520.793145	281.987354	542.340595	319.846598	707.442409	410.87686	746.678419	444.094296
