# Supplementary material for: Speed‐dependent locomotor patterns during steady swimming in a demersal shark
Source: J Fish Biol. 2025 Apr 3;107(2):394–405. doi: 10.1111/jfb.70043 (PMC12360134; doi:10.1111/jfb.70043)
Supplement: Supplementary file 1 — Data S1. Supporting Information. [file JFB-107-394-s001.zip › scanicula_steady_swimming-main/angles/2Dcoords_lateral_catshark7_3BL_seq2_170623.csv]

pt1_cam2_X	pt1_cam2_Y	pt2_cam2_X	pt2_cam2_Y	pt3_cam2_X	pt3_cam2_Y	pt4_cam2_X	pt4_cam2_Y	pt5_cam2_X	pt5_cam2_Y	pt6_cam2_X	pt6_cam2_Y	pt8_cam2_X	pt8_cam2_Y	pt10_cam2_X	pt10_cam2_Y	pt12_cam2_X	pt12_cam2_Y
505.309426	266.440845	645.661459	289.291916	819.993058	377.013973	875.256353	403.975721	1362.69138	478.526056	612.902535	343.209662	618.056164	395.886136	788.6017	426.724896	805.792015	465.169236
504.245399	265.150847	645.941697	289.291916	819.90627	377.46139	877.251404	404.136971	1356.406968	473.809503	612.46565	340.296497	619.642011	396.318616	789.599226	425.999272	806.264916	465.169236
504.777412	265.795846	645.521341	288.782287	821.362551	377.46139	879.246456	404.62072	1350.721072	471.26982	612.137987	338.972331	623.187691	396.153282	790.995762	425.757398	807.053085	466.315901
504.422737	266.225845	645.661459	288.952163	822.090691	377.46139	880.044476	404.136971	1343.838145	466.190455	612.356429	337.515749	625.369648	395.161277	791.594277	425.031774	807.053085	466.507011
503.713385	266.010845	645.381222	288.782287	822.236319	377.637945	881.374511	403.491972	1337.553733	464.739208	611.919545	336.323999	627.415233	393.342603	791.394772	424.7899	807.053085	467.462565
502.47202	265.580846	644.680628	288.272658	822.527575	377.284834	881.906524	403.169473	1335.159671	464.739208	610.718114	335.661916	628.778956	390.862592	791.195267	425.031774	806.580184	467.271454
501.58533	266.870844	644.120152	287.76303	821.508179	377.637945	881.906524	403.008223	1335.758187	463.650773	610.827335	334.867417	630.279052	388.878584	791.195267	424.548025	806.895451	467.844787
500.166627	267.300843	643.13932	286.913649	821.071294	377.108279	881.906524	402.524474	1338.152248	465.10202	610.499672	334.205334	629.460818	387.059909	790.796256	423.338653	807.053085	467.462565
500.698641	268.59084	642.438726	286.40402	820.197526	376.402057	881.773521	402.040725	1341.444083	468.004514	609.844345	334.205334	628.097095	383.257226	790.197741	422.613029	806.42255	467.844787
501.58533	269.235839	641.598013	286.40402	818.158733	375.695835	880.310483	401.556976	1342.940372	469.09295	607.878367	333.013585	625.915138	379.950545	790.197741	422.12928	805.792015	467.271454
500.875979	268.59084	640.617181	286.064268	816.993709	374.989614	879.512463	401.556976	1342.940372	470.181385	606.349272	331.424586	624.27867	378.297205	788.801205	421.403656	805.476748	467.462565
501.275087	268.920872	640.294278	285.888666	816.11994	374.636503	878.049425	401.556976	1344.43666	473.083879	605.584725	330.365253	623.051319	374.494522	787.604174	420.678033	804.373312	467.080344
499.541116	271.02309	639.453565	285.775415	814.809288	373.930281	876.719391	401.718225	1345.334433	477.074809	604.05563	328.908671	621.278479	372.014511	786.407143	419.952409	802.481708	466.507011
498.910581	271.02309	638.519439	285.662165	813.498635	373.400615	874.724339	401.073227	1345.334433	481.065739	603.400304	328.246588	620.596617	368.542496	784.412092	418.743037	799.329034	464.213683
498.752948	271.596422	637.585314	285.435663	812.042355	372.870948	873.793315	400.911977	1346.531464	486.507916	603.181862	327.584505	619.914755	365.897152	782.417041	417.291789	796.806895	462.875907
497.491878	271.596422	636.464363	285.095911	810.731702	372.164727	871.798264	400.750727	1348.626268	491.224469	602.854198	327.187255	619.369266	363.417141	780.621495	416.566166	794.600023	461.155911
497.807145	272.551976	635.810475	284.756158	809.275422	371.63506	869.537206	400.105729	1349.224783	496.303834	602.635756	326.657589	618.687405	361.598466	778.027928	415.840542	791.44735	459.627025
496.230809	271.787533	635.156587	284.416406	807.382257	370.575728	867.542155	399.621979	1348.32701	501.020387	602.526535	326.922422	618.687405	359.118456	776.431887	415.356793	786.718339	456.760364
493.551036	273.316419	634.689525	284.416406	805.63472	369.869506	864.616079	398.976981	1347.129979	501.383199	602.635756	326.657589	618.823777	357.465115	773.374608	414.235471	783.250398	454.467035
491.817065	274.080862	634.129049	284.303155	803.450299	368.986729	861.690004	398.331982	1343.239629	503.922882	602.198872	326.127922	618.687405	356.473111	770.980547	413.106723	780.097724	451.791485
489.767827	275.227526	633.568574	284.303155	801.411506	367.75084	858.896932	397.686983	1337.852991	506.825376	602.089651	326.657589	619.096522	354.489102	768.453482	411.977975	777.260318	449.115934
488.033857	276.565301	632.914686	283.963403	799.372714	366.691508	854.773826	396.558235	1333.364125	507.913811	601.325104	327.319671	618.141915	353.827766	766.05942	411.010477	772.058406	444.720387
487.560956	277.138633	630.299134	283.850152	797.042665	366.161841	851.581744	395.913237	1332.76561	507.550999	601.325104	328.114171	616.914564	353.497098	764.330376	410.365479	768.275198	443.000391
487.71859	277.329744	628.150646	283.62365	796.023268	365.102509	848.921675	394.46199	1336.65596	506.825376	601.106662	328.379004	615.687214	354.819771	762.468328	409.55923	765.753059	442.044837
487.560956	276.756412	626.002157	283.397148	795.295128	364.043176	846.926624	393.171992	1336.356702	505.374129	600.88822	328.114171	613.641629	356.969113	761.271297	408.430482	762.600385	441.280394
485.826985	278.285298	624.414144	283.057396	794.275732	363.336954	845.064576	391.720745	1335.159671	503.56007	599.686788	328.643837	612.55065	358.45712	760.20727	407.624234	759.605345	440.707062
484.881183	278.285298	622.545892	282.944145	793.256335	361.924511	843.468535	390.108248	1333.962641	502.471634	598.485357	328.114171	611.459672	360.441128	759.143242	406.656736	758.659543	439.942619
483.935381	278.476409	620.117166	282.604393	792.236939	360.512067	842.670515	389.624499	1333.064868	502.471634	597.393146	328.114171	610.641438	361.102464	758.212218	405.527988	757.871375	439.560397
482.359044	278.85863	617.875265	282.15139	791.071914	359.276179	841.872494	388.173252	1332.76561	503.197258	595.864052	327.452088	609.823204	361.598466	758.079215	404.72174	757.556107	439.369287
480.625074	279.431962	615.259713	281.924888	789.761262	358.216846	841.606487	387.367003	1332.167094	503.922882	594.116515	327.187255	607.641247	361.929134	758.079215	403.754241	757.083206	438.413733
479.206371	279.049741	611.616624	281.358634	788.450609	356.980958	841.074474	386.238256	1330.670806	504.285693	592.041315	326.790005	606.141151	362.425137	757.946211	402.947993	756.925572	438.031512
478.260568	279.240851	610.02861	280.905631	787.722469	356.098181	840.808467	385.432007	1329.473775	503.922882	591.49521	326.392755	605.322917	362.259803	757.547201	402.464244	756.925572	438.031512
