# Supplementary material for: Speed‐dependent locomotor patterns during steady swimming in a demersal shark
Source: J Fish Biol. 2025 Apr 3;107(2):394–405. doi: 10.1111/jfb.70043 (PMC12360134; doi:10.1111/jfb.70043)
Supplement: Supplementary file 1 — Data S1. Supporting Information. [file JFB-107-394-s001.zip › scanicula_steady_swimming-main/angles/2Dcoords_lateral_catshark7_4BL_seq1_170623.csv]

pt1_cam2_X	pt1_cam2_Y	pt2_cam2_X	pt2_cam2_Y	pt3_cam2_X	pt3_cam2_Y	pt4_cam2_X	pt4_cam2_Y	pt5_cam2_X	pt5_cam2_Y	pt6_cam2_X	pt6_cam2_Y	pt8_cam2_X	pt8_cam2_Y	pt10_cam2_X	pt10_cam2_Y	pt12_cam2_X	pt12_cam2_Y
580.246098	424.60059	747.37128	445.155928	977.529108	545.88174	1038.845399	574.429096	1577.121992	713.239239	744.501958	501.876622	806.731365	533.551232	939.559639	598.591689	974.872048	635.114743
580.991076	419.584647	747.548618	444.510929	976.761532	545.952257	1038.446389	574.429096	1571.136838	705.620192	742.871867	501.106698	804.536809	535.244354	939.759144	599.559188	974.473038	635.114743
581.390086	416.198404	747.37128	443.435931	976.163016	546.436006	1037.249358	574.429096	1565.151684	700.903639	742.339853	499.8167	805.534334	536.695601	939.759144	599.801062	971.08145	634.147245
581.789096	412.81216	748.25797	442.145934	975.564501	546.436006	1037.049853	575.396594	1563.05688	698.001144	742.20685	498.526703	807.728891	538.388723	939.160629	599.075438	970.881945	632.212249
581.789096	409.667791	747.725956	441.070936	974.76648	545.952257	1035.453812	574.912845	1565.450942	698.363956	742.339853	496.914206	812.916024	539.114346	939.360134	598.833564	969.88442	630.761002
581.190581	407.732795	747.903294	439.565939	973.768955	545.952257	1034.256781	575.880343	1569.939807	698.001144	742.738864	494.97921	815.709096	535.969977	938.961124	598.833564	970.482935	628.342256
580.592065	406.523423	748.25797	438.490941	972.970934	546.436006	1032.461235	576.122217	1574.428673	699.452391	742.738864	493.205463	816.307611	530.406863	937.963598	598.349815	969.684915	626.649135
579.99355	405.072175	748.25797	438.275941	971.574398	546.436006	1031.064699	575.638468	1578.019765	699.08958	742.339853	491.754216	816.108106	523.150627	938.362609	598.10794	968.487884	626.165386
578.996024	404.830301	747.37128	436.125946	970.975883	545.952257	1029.668163	575.154719	1582.508631	697.638332	741.940843	490.141719	814.31256	516.620015	937.564588	597.382317	967.689863	624.472264
577.998499	404.346552	746.484591	435.050948	970.177862	545.226634	1028.870143	574.67097	1583.705662	696.912709	741.541833	488.045473	812.517014	510.089403	937.365083	596.414819	967.689863	623.262891
576.801468	404.104677	745.952577	433.545951	969.180337	544.984759	1027.872617	574.187221	1586.997496	696.549897	740.743812	485.949227	809.723942	504.04254	936.567062	595.447321	968.088873	619.151024
575.205427	404.588426	745.065887	431.825954	968.980832	544.259136	1026.675586	573.945347	1589.391558	696.549897	739.679785	483.691732	808.327406	499.930673	936.168052	593.754199	967.889368	615.039157
574.008396	404.588426	743.647184	430.750956	968.781326	543.291637	1025.877566	572.494099	1592.084877	697.638332	738.216747	482.079235	806.13285	494.851308	935.968547	591.819203	967.490358	612.620412
572.61186	404.830301	742.583157	429.890958	968.182811	542.566014	1025.678061	571.526601	1594.478939	698.726768	737.15272	480.950487	804.536809	491.22319	935.569537	590.851705	967.091348	610.685416
571.414829	405.31405	740.987116	429.030959	967.783801	541.356641	1025.079545	569.83348	1594.179681	700.178015	735.955689	479.660489	803.339778	489.530068	935.170526	589.400457	966.891843	608.75042
569.818788	405.31405	739.923088	427.955961	967.38479	540.389143	1024.88004	569.107856	1594.778197	700.540827	734.492651	478.370492	801.943242	487.595072	933.77399	587.223587	966.891843	606.815423
569.020767	406.039674	738.859061	427.310963	966.387265	537.970398	1024.88004	568.140358	1592.384135	701.26645	733.694631	477.886743	801.145221	485.90195	931.579434	584.562967	967.091348	604.638553
567.025716	406.523423	737.795034	427.095963	965.190234	535.793527	1024.88004	567.17286	1588.493785	701.629262	732.364597	477.402994	799.54918	483.725079	929.783888	581.902347	966.891843	603.187305
566.02819	407.732795	736.908344	426.665964	963.993203	534.34228	1024.48103	564.995989	1583.406404	700.903639	731.034562	476.596745	798.950665	482.999456	927.589331	579.483602	966.492832	600.526686
564.033139	407.97467	736.021655	426.020965	961.599142	530.956037	1023.683009	563.060993	1580.713085	699.08958	729.837532	477.402994	798.551655	482.757581	926.392301	578.516104	965.894317	598.591689
562.636603	408.458419	734.780289	425.590966	960.003101	529.504789	1023.084494	561.125997	1575.625704	699.452391	728.507497	477.886743	798.152644	482.999456	924.796259	576.822982	963.500255	596.898568
560.841057	408.458419	733.8936	425.590966	958.606565	528.537291	1021.488453	558.707251	1572.034611	699.08958	727.84248	477.886743	796.357098	484.934452	923.200218	576.339233	960.507678	595.93107
559.444521	408.458419	732.652235	425.590966	957.808544	527.811668	1020.690432	557.739753	1569.341292	699.452391	727.177463	477.886743	794.960562	487.595072	921.803682	574.887986	956.717081	595.689195
558.646501	407.732795	731.588207	424.730968	956.212503	527.086044	1020.291422	556.530381	1566.049457	699.452391	726.379443	477.564244	793.564026	488.56257	919.609126	574.646111	950.133411	596.898568
557.648975	407.007172	730.701518	424.515968	955.613988	526.118546	1020.091917	556.288506	1564.852426	699.452391	725.980432	477.402994	792.366995	488.804444	918.013085	574.162362	947.73935	599.317313
557.249965	406.039674	729.460153	424.085969	954.416957	525.634797	1019.293896	555.804757	1565.151684	702.717697	725.448419	477.402994	791.169965	488.56257	917.614075	573.194864	946.342814	601.010435
556.651449	404.830301	728.573463	423.225971	953.618936	525.634797	1019.094391	556.046632	1563.954653	711.062369	725.182412	476.757995	790.371944	488.320695	916.616549	574.646111	945.544793	601.252309
555.853429	403.862803	727.509436	422.580972	954.017947	525.151048	1018.894886	556.772255	1565.151684	722.309534	724.517395	476.112996	789.573924	487.595072	916.816054	574.162362	944.148257	603.187305
555.454418	403.137179	726.26807	421.290974	954.217452	525.876671	1018.495876	557.256004	1564.253911	735.370759	724.650398	475.306748	787.778377	487.836946	917.81358	575.12986	942.951227	605.606051
555.254913	402.169681	726.26807	420.430976	954.416957	525.876671	1017.89736	556.772255	1562.458365	742.264183	724.517395	474.661749	787.379367	488.078821	919.409621	576.339233	941.554691	608.992294
554.855903	400.476559	726.26807	420.430976	954.017947	525.876671	1017.697855	557.981628	1558.268757	749.88323	724.916405	474.5005	786.980357	487.111323	918.21259	575.371735	940.956175	610.443541
555.055408	399.750936	726.090732	420.000977	953.818441	525.392922	1017.49835	557.739753	1557.670242	749.520419	724.783401	474.5005	786.980357	487.595072	918.412095	574.404237	940.557165	611.411039
