# Supplementary material for: Speed‐dependent locomotor patterns during steady swimming in a demersal shark
Source: J Fish Biol. 2025 Apr 3;107(2):394–405. doi: 10.1111/jfb.70043 (PMC12360134; doi:10.1111/jfb.70043)
Supplement: Supplementary file 1 — Data S1. Supporting Information. [file JFB-107-394-s001.zip › scanicula_steady_swimming-main/angles/2Dcoords_lateral_catshark7_5BL_seq1_170623.csv]

pt1_cam2_X	pt1_cam2_Y	pt2_cam2_X	pt2_cam2_Y	pt3_cam2_X	pt3_cam2_Y	pt4_cam2_X	pt4_cam2_Y	pt5_cam2_X	pt5_cam2_Y	pt6_cam2_X	pt6_cam2_Y	pt8_cam2_X	pt8_cam2_Y	pt10_cam2_X	pt10_cam2_Y	pt12_cam2_X	pt12_cam2_Y
736.443802	545.92766	881.982154	550.952619	1076.390689	614.775775	1137.240193	633.469197	1604.380862	713.039561	877.6519	607.55548	920.349302	649.702246	1048.587592	667.059055	1077.716932	688.852922
734.648256	544.234538	881.32698	550.013004	1074.927651	613.163278	1136.631032	632.590801	1599.393234	709.411443	877.215525	605.825331	924.64628	650.041998	1048.325165	664.991024	1077.979359	688.375684
734.648256	542.783291	880.262953	548.884256	1074.528641	611.712031	1136.232022	631.462054	1592.211049	706.0252	877.481532	604.642833	927.261831	649.815497	1048.325165	664.036548	1077.585719	687.421208
733.451225	541.573918	879.730939	548.239258	1073.996627	610.422033	1135.833011	630.333306	1588.021441	703.36458	877.392863	603.675335	930.064208	649.249243	1047.800312	663.082072	1078.241785	685.671336
732.653204	540.364545	878.799915	547.271759	1073.464613	609.132036	1135.567004	628.882059	1587.422926	702.155207	877.316067	603.213845	934.267773	648.456487	1047.669099	661.491279	1077.716932	684.398701
731.256668	538.913298	877.868891	545.498013	1073.065603	608.003288	1135.434001	627.108312	1591.413029	703.122705	877.079617	601.923847	936.976737	646.644474	1047.669099	660.059565	1078.766638	683.444225
730.458648	538.187675	876.937868	543.885516	1072.400586	606.87454	1134.901987	625.818315	1596.400657	705.299576	876.764503	601.144822	939.405463	644.71921	1047.406672	658.78693	1078.897851	682.012511
729.062112	536.736427	876.27285	542.595519	1071.868572	605.262043	1134.103967	625.012066	1601.58779	705.783325	876.528053	599.424825	941.086889	642.001191	1047.275459	657.196137	1079.029064	680.580797
727.665576	535.527055	875.07582	540.499273	1070.937548	604.294545	1133.172943	624.044568	1605.976903	706.508949	876.133969	597.513718	941.927602	639.283172	1047.144246	656.241661	1078.766638	680.262639
726.26904	535.043306	874.011792	538.725526	1069.740518	603.488297	1131.842909	622.432071	1608.57047	707.718321	875.739884	595.889277	942.114428	636.338651	1046.619393	655.128106	1078.897851	680.739877
725.670525	535.043306	873.213772	537.758028	1069.208504	602.359549	1130.379871	622.109572	1610.565521	707.476447	875.3458	593.787059	941.647365	632.827876	1046.09454	654.01455	1078.897851	679.467242
724.680448	534.308084	872.415751	536.79053	1068.011473	602.03705	1128.78383	620.980824	1612.361068	706.750823	874.636449	591.971507	941.086889	629.996605	1045.963327	653.060074	1078.241785	677.876449
723.26335	533.064054	871.484727	536.145531	1067.346456	601.069552	1127.586799	619.852076	1611.962057	707.234572	873.61183	589.869289	939.405463	627.84484	1045.30726	651.78744	1077.848145	677.081052
721.962872	531.917389	870.4207	535.016783	1066.681439	600.102053	1126.655775	619.045828	1611.962057	707.718321	872.271943	587.384849	936.042611	624.334065	1044.782407	650.832964	1076.929653	675.490259
720.662394	530.484059	869.622679	533.726786	1065.883418	599.134555	1125.458744	617.91708	1611.762552	707.234572	869.592171	585.569297	933.42706	621.163042	1044.257554	649.878488	1075.486307	673.740386
719.953042	529.337394	868.292645	531.79179	1065.484408	598.812056	1125.059734	617.75583	1609.967006	709.411443	867.62175	583.753745	930.251033	619.690782	1043.470275	649.083091	1074.830241	672.626831
719.00724	528.334063	867.095614	530.824292	1064.02137	598.167057	1124.660724	617.433331	1607.77245	712.313938	865.966596	581.747082	925.954056	617.99202	1042.814209	648.446774	1074.305388	671.831435
718.061438	527.187399	865.499573	528.889295	1062.957343	597.522058	1123.995707	616.949582	1605.777398	716.909554	863.996175	580.122641	922.778029	614.934248	1042.289356	647.651377	1073.255682	670.081562
717.233861	526.040734	863.770529	527.276799	1061.893316	596.55456	1123.7297	616.465833	1602.984326	718.84455	862.183387	578.115978	919.602002	613.348737	1040.583584	646.219663	1072.337189	667.854451
716.169834	524.607404	862.706501	526.148051	1061.095295	596.070811	1123.33069	616.788332	1599.193729	720.779546	860.691772	576.553128	916.6128	611.876476	1039.402664	644.947029	1071.025057	666.104579
715.815158	524.034071	861.376467	524.535554	1060.031268	595.264563	1123.064683	616.465833	1594.006595	720.537671	858.994201	575.121414	912.22241	608.705454	1037.565679	644.151632	1069.975351	664.195627
714.987581	522.887407	860.179436	523.890555	1059.233247	594.619564	1122.266662	616.143333	1589.218472	717.877052	858.034704	573.6897	910.167334	607.572945	1036.122333	643.674394	1068.269578	662.604834
713.923554	521.454076	858.982405	522.600558	1058.435227	593.652066	1121.468642	616.143333	1586.02639	714.974557	856.779977	572.347468	908.018845	605.534431	1034.154135	642.40176	1067.351086	661.491279
713.095977	520.307412	857.652371	521.794309	1057.238196	592.845818	1120.803625	616.304583	1586.02639	710.137067	855.525251	570.826272	904.842818	603.94892	1031.792296	641.288204	1065.5141	660.695882
712.031949	519.160748	856.45534	520.826811	1056.440175	591.55582	1120.803625	615.820834	1586.02639	708.202071	854.787176	570.199897	902.227267	602.929662	1029.692884	639.856491	1062.364982	659.105089
710.967922	517.87075	854.859299	519.214314	1055.509151	590.910821	1119.47359	615.014586	1585.826885	704.332078	854.049102	569.48404	901.012904	601.910405	1027.855899	638.583856	1058.822225	657.991533
709.903895	516.867419	854.460289	518.569316	1054.31212	589.459574	1118.143556	613.724588	1586.02639	700.462086	853.384834	568.678701	899.42489	601.004399	1025.362847	637.311221	1056.066747	655.605344
708.839867	515.864087	853.795272	517.440568	1052.716079	588.653326	1116.680518	612.434591	1585.62738	698.527089	852.64676	567.515434	898.397352	600.098392	1023.525862	635.561349	1054.492188	653.696392
707.77584	514.860756	852.997251	516.47307	1051.120038	587.040829	1115.084477	611.144593	1585.427875	696.350219	852.130108	566.620613	898.117114	599.079135	1021.557663	634.129635	1053.048842	652.264678
706.593587	514.287424	851.667217	515.183072	1049.657001	585.750831	1114.02045	609.854596	1585.22837	694.657097	851.834878	565.904756	898.490765	598.286379	1019.983104	632.379762	1051.474283	651.151123
705.76601	513.284092	851.135204	514.054324	1048.725977	584.622084	1112.823419	608.564598	1584.430349	692.963975	851.465841	565.367863	898.67759	597.720125	1018.933398	630.948048	1050.424577	649.719409
704.465533	512.137428	850.736193	513.570575	1048.193963	583.654586	1111.759392	607.43585	1584.031339	693.20585	851.022996	564.741488	898.67759	597.493624	1018.277332	629.834493	1049.637298	649.083091
703.51973	511.420763	849.938173	513.248076	1047.395943	582.525838	1110.695364	606.145853	1583.033813	692.963975	850.506344	563.936149	898.584177	597.04062	1017.621266	628.720938	1048.981231	648.287695
702.928604	510.704097	849.273156	512.925577	1046.597922	581.074591	1109.764341	604.533356	1582.036287	693.931473	850.284922	563.488738	898.957827	597.493624	1017.096413	627.766462	1048.456378	647.333219
701.982802	509.844099	848.608139	512.280578	1046.331915	580.268342	1109.232327	603.727108	1580.041236	696.108344	849.989692	563.220292	899.331478	597.833376	1016.702773	626.652907	1048.325165	645.901505
701.037	508.840768	847.943121	511.474329	1046.198912	579.300844	1108.434306	602.43711	1576.450144	699.252713	849.694462	562.862364	899.705128	597.833376	1016.702773	625.698431	1048.325165	646.696901
700.209423	508.124103	847.278104	510.668081	1045.799901	578.494596	1107.636286	601.147113	1573.258061	700.220211	849.399232	562.772881	901.012904	598.059878	1016.57156	625.221193	1048.456378	647.969536
