# Supplementary material for: Speed‐dependent locomotor patterns during steady swimming in a demersal shark
Source: J Fish Biol. 2025 Apr 3;107(2):394–405. doi: 10.1111/jfb.70043 (PMC12360134; doi:10.1111/jfb.70043)
Supplement: Supplementary file 1 — Data S1. Supporting Information. [file JFB-107-394-s001.zip › scanicula_steady_swimming-main/angles/2Dcoords_lateral_catshark7_6BL_seq1_170623.csv]

pt1_cam2_X	pt1_cam2_Y	pt2_cam2_X	pt2_cam2_Y	pt3_cam2_X	pt3_cam2_Y	pt4_cam2_X	pt4_cam2_Y	pt5_cam2_X	pt5_cam2_Y	pt6_cam2_X	pt6_cam2_Y	pt8_cam2_X	pt8_cam2_Y	pt10_cam2_X	pt10_cam2_Y	pt12_cam2_X	pt12_cam2_Y
428.890186	270.102149	596.091379	252.967096	835.227976	282.895044	908.446361	288.941907	1466.258687	288.24549	606.166081	309.346161	684.498775	332.678127	816.737759	344.598834	853.393706	366.065606
430.087217	270.263398	596.290884	252.725221	839.617089	283.620668	909.842896	290.876904	1462.667594	286.431431	607.163607	310.313659	685.672406	333.04297	818.94582	345.909395	856.851795	366.065606
430.486227	272.037145	597.28841	253.450845	840.41511	284.588166	911.039927	292.086276	1455.784667	283.166125	608.560143	310.071784	687.667458	334.332968	821.871895	347.360642	859.245857	367.516853
431.816261	273.165893	597.088905	253.450845	842.210656	285.555664	911.638443	292.8119	1449.799513	277.723948	608.925507	310.269309	689.263499	335.300466	824.531963	348.166891	861.240908	368.484351
433.146296	273.649642	599.283461	253.692719	842.809172	286.281288	913.234484	294.021272	1448.90174	276.998324	609.457521	310.753058	689.928516	336.267964	826.261008	348.65064	864.832	369.12935
433.545306	274.61714	600.879502	254.418343	843.407687	286.281288	914.032504	294.263147	1451.894317	276.272701	610.787555	311.236808	690.46053	336.590463	828.256059	348.973139	865.896028	368.9681
434.07732	275.745887	600.081482	254.660217	845.003728	286.523162	915.03003	295.230645	1454.886894	276.272701	611.186565	311.720557	692.588584	335.784215	829.586093	348.65064	867.359065	368.323101
434.343327	277.358384	600.280987	255.385841	846.001254	286.523162	915.82805	295.956269	1458.477986	274.458642	610.787555	311.559307	692.854591	334.977966	831.714148	348.48939	870.285141	366.871854
434.47633	278.487132	600.081482	256.595214	847.198284	286.523162	916.626071	296.198143	1464.46314	273.007395	610.388545	312.204306	691.65756	332.88172	833.310189	348.005641	872.413195	365.581857
434.87534	280.905877	600.081482	256.111465	848.59482	286.523162	917.224586	296.198143	1472.243841	270.467712	609.457521	313.171804	689.795513	331.430473	834.640223	347.199393	873.74323	363.80811
435.27435	281.550876	600.081482	256.595214	849.193336	286.523162	918.421617	296.198143	1478.228995	272.281771	609.324517	313.978052	687.534454	331.107974	835.305241	346.715644	875.206267	361.550615
435.673361	283.647122	598.884451	256.837088	847.996305	286.523162	918.621122	296.681892	1483.914891	274.458642	609.324517	314.139302	685.140393	332.397971	835.172237	346.876893	875.738281	359.615618
435.939368	284.93712	598.884451	257.078963	849.193336	286.765037	919.219638	296.923767	1486.308953	275.547077	609.191514	312.688055	683.012338	332.88172	834.50722	346.393144	876.270295	358.164371
436.072371	285.582118	599.283461	258.046461	848.794326	286.281288	920.304033	297.243881	1487.206726	275.547077	609.058511	313.655553	681.5493	332.720471	833.576196	346.231895	876.004288	357.196873
436.205374	285.904618	599.482966	259.013959	848.794326	286.765037	921.13161	297.100548	1486.308953	275.909889	608.925507	313.494303	681.283294	331.752973	832.645172	345.748146	875.206267	355.906876
436.072371	287.355865	599.482966	259.981457	846.998779	286.281288	920.89516	296.383883	1483.615633	275.184265	609.324517	312.526805	681.815307	329.817976	830.650121	345.586896	874.54125	353.64938
435.540357	286.872116	599.283461	260.223332	846.998779	285.797538	919.949358	295.953883	1480.024541	273.733018	609.590524	313.171804	683.810359	328.527979	828.389063	344.941897	873.610226	353.81063
435.008344	287.839614	599.482966	261.432704	845.602243	286.281288	919.799267	295.965101	1479.126768	273.007395	609.058511	314.300552	685.938413	328.850478	825.595991	345.264397	872.280192	355.100627
434.47633	289.129611	599.682472	262.883951	845.203233	286.281288	917.907663	295.58288	1478.228995	274.458642	609.856531	314.300552	687.667458	329.011728	823.068926	345.909395	870.152137	356.068125
433.811313	289.61336	599.682472	263.3677	844.006202	286.039413	917.277128	295.58288	1476.433448	274.821454	609.457521	315.429299	689.263499	330.462975	821.206878	346.554394	868.6891	358.64812
433.412303	289.290861	599.682472	263.609575	843.208182	287.49066	916.173692	296.156212	1474.637902	276.635513	609.590524	316.719297	690.726537	330.946724	820.807868	348.328141	867.226062	362.034364
432.747285	289.452111	599.682472	263.85145	844.006202	288.700033	914.912623	297.302876	1472.243841	278.812383	610.122538	316.558047	691.391554	332.88172	820.541861	350.263137	866.295038	364.453109
432.215272	288.968362	598.884451	264.093324	844.405213	289.909405	914.282088	298.449541	1469.849779	280.989254	609.723528	317.525545	692.322578	334.010468	820.674864	351.230635	865.364014	365.581857
431.550255	289.129611	598.684946	264.335199	845.003728	290.635029	913.49392	300.360648	1467.455717	284.980184	609.723528	318.170544	693.120598	336.590463	820.940871	352.681882	864.565994	368.645601
431.550255	289.129611	597.487915	265.302697	845.203233	291.602527	913.336286	301.889534	1465.660171	287.882678	609.590524	319.299292	693.386605	338.36421	821.472885	354.616878	863.900976	370.903096
431.151244	288.807112	597.886925	265.302697	845.402738	293.053774	913.021019	302.653977	1461.769821	290.785172	608.127487	319.621791	693.386605	339.170458	822.270905	355.261877	863.102956	374.611839
430.885238	288.162113	597.487915	265.060822	845.402738	293.295649	913.021019	303.227309	1461.470563	291.510796	608.393493	319.299292	693.386605	339.331708	822.403909	355.423127	862.836949	375.256838
