# Supplementary material for: Speed‐dependent locomotor patterns during steady swimming in a demersal shark
Source: J Fish Biol. 2025 Apr 3;107(2):394–405. doi: 10.1111/jfb.70043 (PMC12360134; doi:10.1111/jfb.70043)
Supplement: Supplementary file 1 — Data S1. Supporting Information. [file JFB-107-394-s001.zip › scanicula_steady_swimming-main/angles/3Dcoords_catshark10_0.5BL_seq2_190623.csv]

pt1_X	pt1_Y	pt1_Z	pt2_X	pt2_Y	pt2_Z	pt3_X	pt3_Y	pt3_Z	pt4_X	pt4_Y	pt4_Z	pt5_X	pt5_Y	pt5_Z	pt6_X	pt6_Y	pt6_Z	pt8_X	pt8_Y	pt8_Z	pt10_X	pt10_Y	pt10_Z	pt12_X	pt12_Y	pt12_Z
20.91639	14.183194	6.555814	18.316051	13.744483	7.157155	15.250715	12.624402	7.034885	14.050205	11.726472	6.487889	6.881873	14.32358	10.86364	18.424791	12.533898	6.512904	17.199041	11.330911	6.326234	15.691845	11.997735	6.303553	15.136703	11.160954	5.516202
20.931641	14.101349	6.52201	18.336432	13.701596	7.137099	15.245673	12.676575	7.05204	14.057025	11.816463	6.520221	6.980625	14.495162	10.903316	18.444172	12.509865	6.504211	17.201542	11.350978	6.336841	15.690925	12.013507	6.300811	15.134161	11.196771	5.504355
20.95289	14.036753	6.492495	18.363567	13.667378	7.116595	15.256038	12.728334	7.06372	14.067085	11.910109	6.557821	7.105127	14.641356	10.921489	18.461694	12.488954	6.491404	17.199394	11.352687	6.341086	15.695731	12.032273	6.295476	15.133468	11.239793	5.524756
20.976618	13.982695	6.466393	18.38839	13.630906	7.099428	15.282416	12.797717	7.076004	14.064139	11.98521	6.571116	7.236952	14.760477	10.930824	18.484196	12.468374	6.477691	17.203017	11.353564	6.341842	15.710841	12.077928	6.298151	15.121745	11.239915	5.447723
21.004955	13.938708	6.442658	18.411319	13.613696	7.0894	15.306583	12.843384	7.091598	14.070618	12.08664	6.598223	7.384246	14.80679	10.903721	18.498247	12.455656	6.470702	17.212579	11.369543	6.341687	15.713014	12.094103	6.295291	15.122618	11.284748	5.440589
21.029595	13.890206	6.418874	18.437208	13.583364	7.075772	15.342102	12.891976	7.096124	14.084022	12.203768	6.644728	7.550466	14.82193	10.858795	18.522692	12.394503	6.443503	17.213254	11.374633	6.344464	15.737964	12.127675	6.298305	15.134375	11.357335	5.452229
21.058295	13.871803	6.405307	18.469632	13.561209	7.060993	15.358668	12.927615	7.102663	14.100031	12.301612	6.679733	7.715264	14.662277	10.733268	18.550197	12.362245	6.427369	17.230054	11.380644	6.344315	15.752225	12.153963	6.310206	15.163156	11.420996	5.460024
21.099928	13.836368	6.378754	18.501327	13.541968	7.044832	15.384553	12.935385	7.102027	14.122743	12.396187	6.724439	7.805374	14.417153	10.576308	18.582174	12.341586	6.410536	17.23	11.397813	6.35722	15.758871	12.184515	6.332072	15.18575	11.457768	5.461577
21.119178	13.818702	6.369233	18.526472	13.518747	7.030399	15.411409	12.939164	7.10673	14.150557	12.492065	6.751217	7.876573	14.169989	10.44612	18.613569	12.302028	6.389974	17.270843	11.406017	6.346711	15.767984	12.194567	6.347554	15.214688	11.497472	5.448747
21.149899	13.790475	6.351497	18.550958	13.520939	7.026767	15.450365	12.941162	7.10472	14.169528	12.55787	6.77589	7.94428	13.923927	10.32505	18.654243	12.268082	6.366544	17.297786	11.400029	6.333757	15.791391	12.198625	6.354187	15.239393	11.549222	5.465275
21.178208	13.771734	6.337426	18.579155	13.519645	7.022635	15.480978	12.939125	7.110829	14.197847	12.619693	6.802451	7.984665	13.619802	10.198287	18.707959	12.269284	6.352656	17.343096	11.366013	6.310413	15.821545	12.193533	6.361232	15.255235	11.605786	5.498922
21.208865	13.768289	6.328877	18.618396	13.497886	7.006463	15.513807	12.92933	7.109174	14.235537	12.669496	6.828985	8.004982	13.33119	10.080247	18.743949	12.272611	6.348173	17.372792	11.328149	6.291352	15.848049	12.167232	6.362701	15.265971	11.656992	5.535807
21.236008	13.764629	6.321026	18.651305	13.480783	6.993584	15.540832	12.901259	7.109187	14.258196	12.693973	6.852109	8.035247	13.077125	9.975784	18.763241	12.263967	6.346106	17.439896	11.278522	6.259394	15.877544	12.144456	6.363419	15.278986	11.734665	5.590126
21.268352	13.767317	6.315786	18.685088	13.47351	6.984121	15.565302	12.871232	7.11303	14.277646	12.715638	6.871353	8.057573	12.831065	9.895399	18.805044	12.239984	6.330663	17.508873	11.250477	6.22583	15.886579	12.119547	6.372937	15.297986	11.728959	5.579978
21.296758	13.773461	6.311048	18.713701	13.464483	6.97983	15.601589	12.834127	7.107436	14.309136	12.717828	6.883384	8.067817	12.545068	9.794622	18.840493	12.240676	6.32852	17.548506	11.241176	6.209721	15.90148	12.094028	6.379698	15.311848	11.69004	5.534848
21.332292	13.780129	6.305042	18.739065	13.459679	6.977176	15.638798	12.79618	7.106644	14.341078	12.69231	6.895653	8.073969	12.279399	9.708382	18.88902	12.229127	6.31334	17.584154	11.251091	6.204485	15.907318	12.072064	6.38939	15.331482	11.703902	5.583457
21.356687	13.77713	6.299139	18.770331	13.461952	6.97167	15.664612	12.727031	7.093041	14.375134	12.658134	6.892625	8.070244	12.015951	9.626229	18.930405	12.237093	6.308974	17.609984	11.268104	6.201666	15.918572	12.032979	6.39194	15.354794	11.675097	5.595241
21.374199	13.778074	6.295446	18.793786	13.484398	6.976724	15.691232	12.672594	7.085922	14.400478	12.614338	6.893846	8.099749	11.77946	9.55119	18.957489	12.247045	6.305506	17.653602	11.275818	6.189322	15.933705	12.019116	6.401025	15.386111	11.653789	5.636674
21.401015	13.778178	6.287534	18.817203	13.502604	6.981098	15.708826	12.663109	7.089923	14.419579	12.568401	6.893407	8.115814	11.615561	9.523471	19.001343	12.249896	6.297773	17.721443	11.278485	6.166766	15.969631	11.984905	6.398922	15.433958	11.55893	5.592551
21.43098	13.773889	6.277787	18.846037	13.51042	6.979213	15.725796	12.627529	7.086821	14.440375	12.500438	6.872385	8.164599	11.368513	9.440915	19.031038	12.254965	6.291346	17.790029	11.318349	6.160572	16.025877	11.948807	6.400671	15.499304	11.485454	5.582864
21.46409	13.810448	6.28373	18.8658	13.52388	6.983128	15.756224	12.606679	7.086447	14.458881	12.430409	6.860707	8.224104	11.186746	9.38445	19.068755	12.270219	6.287619	17.842262	11.349174	6.155638	16.070185	11.931674	6.40864	15.542976	11.401357	5.566268
21.488156	13.852322	6.294737	18.892849	13.538333	6.986536	15.785743	12.574636	7.079451	14.482812	12.340485	6.836942	8.290907	10.978284	9.315691	19.094276	12.290386	6.289755	17.870367	11.369512	6.159045	16.11993	11.900833	6.409376	15.578562	11.318233	5.554166
21.514864	13.893066	6.309421	18.911289	13.575903	6.999023	15.819274	12.553233	7.077286	14.5099	12.26718	6.816787	8.371147	10.848614	9.253551	19.122016	12.309203	6.288612	17.901698	11.381374	6.151366	16.170673	11.879463	6.400869	15.62477	11.273848	5.601639
21.529969	13.932061	6.324586	18.93364	13.62278	7.012923	15.849525	12.527257	7.074558	14.530968	12.18655	6.797844	8.44583	10.773474	9.200831	19.156954	12.333054	6.287703	17.940565	11.395146	6.145416	16.209919	11.863455	6.399352	15.642002	11.203103	5.587984
21.551739	14.004326	6.347735	18.950062	13.670905	7.030606	15.878659	12.505521	7.066478	14.552047	12.113699	6.780229	8.496011	10.734724	9.160977	19.192649	12.357889	6.288402	17.970791	11.406063	6.143778	16.272506	11.856103	6.400684	15.648259	11.138107	5.595671
21.567199	14.056491	6.365039	18.958607	13.717139	7.047326	15.907851	12.475948	7.057557	14.575848	12.035255	6.75789	8.522956	10.825727	9.167685	19.216418	12.388041	6.295592	17.994646	11.421433	6.153352	16.310483	11.847841	6.407787	15.660949	11.100081	5.609073
21.596281	14.138102	6.388101	18.96937	13.74899	7.05862	15.934031	12.462708	7.052476	14.621128	11.948116	6.732445	8.525691	10.958849	9.187638	19.23145	12.398962	6.297478	18.013378	11.438433	6.167839	16.362209	11.843162	6.403917	15.69191	11.055068	5.637007
21.622098	14.215757	6.411735	18.992006	13.804857	7.074049	15.957949	12.448175	7.052538	14.660109	11.870899	6.707683	8.523654	11.104306	9.2238	19.251121	12.423886	6.303054	18.047041	11.466092	6.176928	16.421722	11.846038	6.405431	15.711521	11.030964	5.670751
21.651322	14.293583	6.434326	19.008475	13.826707	7.079711	15.984686	12.444445	7.051263	14.696542	11.79622	6.688471	8.507564	11.268147	9.279014	19.263811	12.460537	6.318569	18.06615	11.4711	6.181604	16.487442	11.856381	6.405664	15.752288	11.016424	5.704503
21.687792	14.359652	6.448097	19.033098	13.871954	7.089554	16.00859	12.453616	7.054206	14.751572	11.728236	6.669826	8.501012	11.415435	9.342994	19.283806	12.506454	6.334991	18.08453	11.486833	6.18575	16.541886	11.88411	6.415091	15.797938	10.994591	5.71539
21.723069	14.407425	6.457744	19.061037	13.917139	7.098195	16.033131	12.46461	7.060323	14.807967	11.678175	6.665219	8.486541	11.609951	9.423623	19.306448	12.551613	6.349046	18.146886	11.526099	6.179437	16.582852	11.915945	6.436402	15.855679	10.991633	5.726865
21.762619	14.468969	6.469266	19.098058	13.956475	7.100749	16.058851	12.494972	7.07448	14.869028	11.661807	6.677035	8.472186	11.767586	9.472629	19.343328	12.623217	6.372645	18.183372	11.564936	6.187568	16.642364	11.97075	6.45449	15.9243	10.986185	5.744185
21.802104	14.500997	6.471008	19.141658	13.991335	7.10028	16.091395	12.538566	7.090357	14.923221	11.644133	6.681687	8.463829	11.924008	9.51637	19.371434	12.658939	6.381245	18.210381	11.620163	6.209249	16.697452	12.014513	6.466325	15.984648	11.024676	5.770347
21.846387	14.551651	6.475993	19.179912	14.036841	7.106099	16.132785	12.591992	7.100999	14.967938	11.646733	6.687317	8.432562	12.135725	9.59686	19.417822	12.721812	6.392358	18.245962	11.702499	6.23793	16.731348	12.070808	6.487517	16.027226	11.068964	5.813577
21.889072	14.587667	6.476771	19.220627	14.072399	7.107524	16.157958	12.640449	7.114065	15.020452	11.679427	6.70783	8.415771	12.286761	9.65253	19.451763	12.75661	6.397275	18.26681	11.73761	6.250156	16.780718	12.126891	6.503363	16.077315	11.149597	5.893447
21.917926	14.619131	6.480659	19.25725	14.102517	7.107586	16.193889	12.696272	7.130355	15.045016	11.716458	6.731118	8.379004	12.463387	9.718452	19.482838	12.804157	6.405468	18.287045	11.775799	6.261172	16.817958	12.191283	6.524555	16.122385	11.220926	5.961986
21.957713	14.651443	6.482533	19.300619	14.128397	7.105011	16.242568	12.771968	7.144834	15.067563	11.765566	6.764467	8.337932	12.639659	9.783696	19.553035	12.86396	6.403324	18.321571	11.807742	6.262697	16.85922	12.26548	6.548923	16.150782	11.27293	5.99558
22.00985	14.695053	6.479938	19.343653	14.176019	7.11255	16.273117	12.842512	7.168586	15.086384	11.834757	6.795888	8.284175	12.801064	9.845218	19.60381	12.911649	6.405586	18.340863	11.82866	6.26901	16.883188	12.308431	6.567436	16.185321	11.343471	6.057351
22.062925	14.743995	6.479204	19.394684	14.211704	7.110834	16.309178	12.898324	7.184066	15.108164	11.911147	6.826037	8.233315	12.986073	9.926921	19.643434	12.949584	6.41405	18.369774	11.845732	6.272135	16.906378	12.372283	6.59768	16.215782	11.407507	6.113633
22.121312	14.790882	6.479679	19.441591	14.23767	7.107192	16.33894	12.942209	7.199969	15.124645	11.987354	6.863833	8.18207	13.139849	9.992335	19.686282	12.991523	6.421792	18.402224	11.867283	6.275667	16.970663	12.426089	6.60343	16.242654	11.462814	6.15296
22.166798	14.830054	6.484144	19.485536	14.264247	7.105398	16.368819	12.998473	7.217722	15.143829	12.069656	6.898192	8.135328	13.300769	10.057895	19.731149	13.023553	6.424706	18.445014	11.897906	6.279262	17.019064	12.471346	6.611505	16.26778	11.517654	6.18445
22.19831	14.856313	6.484922	19.518225	14.284786	7.103515	16.384819	13.0316	7.231698	15.158853	12.124038	6.921481	8.100231	13.407929	10.095357	19.758277	13.049642	6.429102	18.469072	11.916438	6.27922	17.046311	12.491756	6.613854	16.282595	11.547014	6.196219
