# Supplementary material for: Speed‐dependent locomotor patterns during steady swimming in a demersal shark
Source: J Fish Biol. 2025 Apr 3;107(2):394–405. doi: 10.1111/jfb.70043 (PMC12360134; doi:10.1111/jfb.70043)
Supplement: Supplementary file 1 — Data S1. Supporting Information. [file JFB-107-394-s001.zip › scanicula_steady_swimming-main/angles/3Dcoords_catshark10_0.75BL_seq1_190623.csv]

pt1_X	pt1_Y	pt1_Z	pt2_X	pt2_Y	pt2_Z	pt3_X	pt3_Y	pt3_Z	pt4_X	pt4_Y	pt4_Z	pt5_X	pt5_Y	pt5_Z	pt6_X	pt6_Y	pt6_Z	pt8_X	pt8_Y	pt8_Z	pt10_X	pt10_Y	pt10_Z	pt12_X	pt12_Y	pt12_Z
22.907089	5.963263	2.928672	20.621301	6.19199	3.858826	17.735979	6.376768	4.887798	16.460178	6.234336	5.255821	9.87837	8.45429	7.361685	20.531064	5.314898	3.466535	19.537623	4.360193	3.422763	18.039406	5.95367	4.500643	17.338707	5.725211	4.638661
22.893339	5.957775	2.931146	20.599072	6.173339	3.860225	17.745791	6.399355	4.890468	16.46749	6.275818	5.264864	9.961003	8.547083	7.364983	20.531292	5.290752	3.457279	19.551666	4.370677	3.419897	18.040806	5.975862	4.506839	17.331515	5.765445	4.650728
22.893954	5.963267	2.932445	20.604665	6.154333	3.850569	17.749083	6.414305	4.892359	16.478295	6.336166	5.277516	10.066225	8.617735	7.357478	20.534044	5.266515	3.445049	19.54631	4.346276	3.413454	18.037572	6.003445	4.514354	17.327886	5.809527	4.664357
22.885314	5.957876	2.93441	20.596639	6.135582	3.846864	17.755901	6.429485	4.894874	16.480347	6.392969	5.292873	10.152436	8.608818	7.319569	20.542971	5.252012	3.436252	19.510869	4.332276	3.424388	18.014185	6.037024	4.533204	17.305408	5.872259	4.690646
22.890751	5.963427	2.934907	20.605093	6.135499	3.843714	17.761966	6.440652	4.894881	16.485998	6.461364	5.311287	10.246245	8.535732	7.258924	20.550514	5.227899	3.424312	19.505385	4.307903	3.417718	18.004733	6.076354	4.550959	17.29754	5.935137	4.713036
22.904821	5.968958	2.93276	20.607317	6.128027	3.84087	17.771528	6.455742	4.895886	16.503517	6.529853	5.326056	10.304533	8.425268	7.188301	20.565736	5.208557	3.410801	19.513158	4.300914	3.413258	17.981001	6.099009	4.567724	17.291435	5.983218	4.729403
22.917766	5.968927	2.928795	20.61743	6.135606	3.841071	17.783662	6.463255	4.894003	16.527136	6.602258	5.340004	10.360749	8.258163	7.101495	20.597236	5.198787	3.395429	19.524765	4.304372	3.410959	17.965392	6.11602	4.579718	17.289443	6.019855	4.737598
22.939024	5.968833	2.92186	20.63104	6.131707	3.834664	17.799999	6.447808	4.882902	16.544181	6.659474	5.351217	10.394354	8.114572	7.026731	20.625684	5.193838	3.382882	19.531345	4.290456	3.403631	17.960971	6.110546	4.5802	17.278872	6.052941	4.74839
22.94988	5.97077	2.918912	20.644142	6.124046	3.82706	17.824481	6.428359	4.866739	16.573083	6.712979	5.35807	10.426713	7.957001	6.955238	20.639708	5.18423	3.375437	19.536952	4.2453	3.385268	17.955873	6.093928	4.577592	17.295934	6.081842	4.745737
22.99731	5.98528	2.908006	20.651179	6.112698	3.820477	17.845495	6.397636	4.848792	16.601189	6.747351	5.359293	10.447735	7.755735	6.875237	20.663719	5.174504	3.362608	19.552188	4.207106	3.367331	17.962475	6.071395	4.566849	17.330651	6.107169	4.738059
23.021447	5.995001	2.903254	20.670427	6.108754	3.812009	17.860056	6.359365	4.830376	16.62874	6.770179	5.356889	10.46149	7.53863	6.790055	20.670609	5.169697	3.358719	19.574127	4.179345	3.350904	17.956213	6.032601	4.558541	17.351273	6.118145	4.734131
23.041016	6.004631	2.898943	20.689096	6.101039	3.802255	17.877875	6.324963	4.812409	16.65656	6.793186	5.355429	10.459914	7.352247	6.723385	20.686026	5.145696	3.345062	19.586586	4.151489	3.340686	17.957636	5.982611	4.543636	17.365812	6.125393	4.730696
23.064485	6.01426	2.893521	20.715851	6.089522	3.788415	17.892247	6.279358	4.792717	16.688988	6.789166	5.343663	10.454898	7.099456	6.63012	20.713648	5.135975	3.330915	19.603109	4.113295	3.325	17.978615	5.921132	4.515273	17.391234	6.128718	4.721166
23.087194	6.018975	2.886743	20.735039	6.085578	3.779908	17.903583	6.230116	4.773318	16.726917	6.777387	5.327489	10.453843	6.915922	6.562532	20.735373	5.131125	3.322003	19.625206	4.08211	3.308518	18.014844	5.893028	4.492679	17.401873	6.113809	4.712957
23.119758	6.038409	2.881558	20.762653	6.081555	3.768264	17.915037	6.192059	4.755709	16.757384	6.738586	5.304368	10.447522	6.718739	6.499664	20.753709	5.129563	3.315587	19.644924	4.054408	3.294024	18.059227	5.859377	4.465567	17.416695	6.083794	4.696509
23.151603	6.052935	2.875052	20.789843	6.0738	3.755575	17.922022	6.161922	4.744506	16.769752	6.688569	5.284485	10.44509	6.512621	6.436287	20.762511	5.112736	3.30752	19.674188	4.037052	3.280225	18.099472	5.831289	4.441179	17.441182	6.02776	4.667907
23.167323	6.057765	2.871292	20.818435	6.077282	3.746265	17.940147	6.135267	4.728608	16.776145	6.638633	5.266386	10.461385	6.34039	6.380323	20.775472	5.108468	3.302188	19.704586	4.012901	3.2621	18.143099	5.797582	4.412671	17.465893	5.971946	4.640147
23.191499	6.067501	2.866539	20.839773	6.088379	3.742669	17.961862	6.112533	4.714004	16.781526	6.562177	5.241362	10.495899	6.180745	6.331079	20.794413	5.104142	3.293793	19.74557	4.016392	3.248521	18.202496	5.752709	4.374098	17.498718	5.912465	4.607943
23.215769	6.07725	2.861876	20.876783	6.110621	3.737494	17.988099	6.078347	4.692848	16.784153	6.497155	5.219528	10.527245	6.031528	6.279443	20.828187	5.112508	3.28474	19.773601	4.023295	3.241164	18.261847	5.713384	4.336547	17.534702	5.856838	4.576385
23.24443	6.091884	2.857167	20.910251	6.125442	3.731402	18.011686	6.047991	4.673899	16.792634	6.428514	5.195243	10.579466	5.907299	6.235902	20.855219	5.116673	3.277198	19.802629	4.037067	3.236243	18.316642	5.668729	4.299505	17.564099	5.786708	4.542776
23.27284	6.106486	2.852202	20.933373	6.14787	3.731624	18.02668	6.017762	4.658269	16.800938	6.359937	5.17046	10.640633	5.738422	6.175159	20.885629	5.120833	3.268644	19.834302	4.05434	3.230677	18.356513	5.635516	4.274686	17.602873	5.720558	4.509272
23.303517	6.131056	2.850612	20.956017	6.166555	3.730707	18.044298	5.98748	4.641034	16.805251	6.272523	5.140638	10.705913	5.569958	6.110351	20.907762	5.137766	3.267166	19.859722	4.064719	3.22487	18.409807	5.574602	4.23291	17.638025	5.640006	4.473121
23.331937	6.160705	2.852304	20.983632	6.181402	3.726312	18.064917	5.957256	4.623159	16.815666	6.189135	5.110326	10.767557	5.438924	6.049343	20.940566	5.158937	3.263878	19.897333	4.088932	3.219014	18.448923	5.54142	4.206895	17.686966	5.584685	4.434684
23.355781	6.205345	2.861125	21.011712	6.200006	3.723008	18.093709	5.919559	4.600254	16.82273	6.094747	5.078249	10.812056	5.382561	6.011506	20.977894	5.192843	3.262638	19.930331	4.120065	3.217167	18.468404	5.519447	4.193086	17.74578	5.514849	4.387261
23.395395	6.254905	2.866154	21.032006	6.218835	3.72371	18.11909	5.878145	4.576748	16.832507	5.996864	5.044177	10.829738	5.441391	5.998833	21.010994	5.218286	3.260196	19.972569	4.158116	3.214934	18.496648	5.497505	4.177015	17.787994	5.441838	4.34669
23.421326	6.289732	2.87083	21.054889	6.237599	3.723045	18.141463	5.866841	4.565683	16.845372	5.906692	5.010897	10.796277	5.608057	6.045649	21.064557	5.252163	3.252915	20.012914	4.185874	3.208463	18.531886	5.464536	4.153581	17.8381	5.365371	4.301817
23.445571	6.334636	2.87994	21.080277	6.271556	3.727601	18.158011	5.851901	4.55604	16.864102	5.816783	4.976054	10.769092	5.75718	6.093202	21.096147	5.286243	3.254896	20.046957	4.227494	3.209354	18.563852	5.437167	4.134443	17.886962	5.296555	4.263211
23.479415	6.369572	2.882389	21.108465	6.305516	3.731047	18.176041	5.825623	4.540701	16.89093	5.723255	4.936024	10.750177	5.905171	6.166732	21.130266	5.316059	3.254176	20.080021	4.26223	3.20785	18.613286	5.431363	4.113435	17.934534	5.209935	4.219599
23.503593	6.409747	2.890782	21.12957	6.328249	3.73321	18.200034	5.803054	4.524398	16.918075	5.633803	4.897941	10.73413	6.025047	6.223257	21.165225	5.345973	3.254503	20.116006	4.307465	3.206982	18.641414	5.414879	4.098097	17.971446	5.159614	4.193888
23.524245	6.445206	2.900059	21.145078	6.35107	3.737496	18.222689	5.79552	4.514618	16.9455	5.548367	4.861616	10.728701	6.125298	6.260021	21.186496	5.375932	3.258672	20.161641	4.363152	3.206697	18.67669	5.425704	4.090785	18.011725	5.127219	4.170993
23.539587	6.486027	2.914607	21.175622	6.381306	3.738715	18.248877	5.795445	4.506318	16.988	5.477872	4.824708	10.724684	6.215808	6.289036	21.215077	5.427461	3.269455	20.186825	4.415374	3.215536	18.707598	5.43653	4.084603	18.0526	5.094919	4.149615
23.556765	6.521695	2.925429	21.193422	6.396667	3.740282	18.268014	5.814085	4.506995	17.030779	5.422214	4.791008	10.740181	6.292051	6.306606	21.234577	5.444623	3.269706	20.218233	4.460731	3.217706	18.741197	5.469294	4.086609	18.08586	5.073421	4.134416
23.571821	6.547309	2.933018	21.22002	6.41937	3.740052	18.291695	5.847766	4.512356	17.077487	5.385105	4.762352	10.741352	6.377435	6.327008	21.257285	5.479077	3.276144	20.245187	4.492166	3.216516	18.756737	5.491221	4.090708	18.11553	5.066358	4.127645
23.581153	6.562894	2.938829	21.242687	6.449897	3.745103	18.309515	5.881495	4.519414	17.114718	5.377631	4.747972	10.741318	6.482425	6.355412	21.291518	5.526433	3.282766	20.259141	4.516611	3.220163	18.773728	5.529574	4.099766	18.149638	5.069853	4.117611
23.5937	6.55817	2.935527	21.264366	6.476548	3.748342	18.328898	5.930334	4.531887	17.13292	5.381387	4.74538	10.72644	6.587619	6.387906	21.309786	5.552393	3.287773	20.278696	4.562066	3.229637	18.795271	5.568014	4.107954	18.179574	5.091296	4.115036
23.59925	6.573798	2.9426	21.28247	6.495715	3.750688	18.341397	5.964315	4.541883	17.145479	5.396121	4.746512	10.724526	6.708585	6.427026	21.321941	5.561087	3.288237	20.277851	4.593599	3.242206	18.816637	5.60648	4.115727	18.222378	5.137814	4.115463
23.622367	6.573709	2.935298	21.304999	6.507173	3.748362	18.351361	6.00213	4.554127	17.1542	5.436801	4.758801	10.720655	6.795819	6.454969	21.337166	5.574173	3.288377	20.274432	4.621664	3.255559	18.830193	5.650573	4.128425	18.241925	5.202532	4.131215
23.634954	6.55853	2.925953	21.316904	6.507181	3.744952	18.363281	6.066303	4.574104	17.163171	5.481248	4.772316	10.710539	6.868195	6.47749	21.351944	5.590496	3.288848	20.271224	4.628684	3.261664	18.856291	5.700047	4.136989	18.253333	5.260316	4.149549
23.638802	6.55365	2.924128	21.332437	6.495604	3.735386	18.375758	6.100462	4.583985	17.164458	5.540652	4.793673	10.689415	6.935786	6.501575	21.364823	5.590468	3.284911	20.272257	4.632191	3.263618	18.873637	5.744178	4.147228	18.258013	5.310957	4.166423
23.653073	6.548518	2.917595	21.348562	6.487853	3.727077	18.386316	6.149717	4.598939	17.164935	5.589014	4.811159	10.676716	7.038755	6.53963	21.368607	5.5904	3.282955	20.274483	4.639209	3.267749	18.899849	5.793821	4.155891	18.26805	5.361634	4.180763
23.664476	6.548447	2.913804	21.359635	6.483988	3.722123	18.394457	6.17619	4.605556	17.164518	5.626251	4.824501	10.670122	7.102338	6.561069	21.382162	5.595828	3.280541	20.277098	4.635687	3.26617	18.914263	5.810354	4.156801	18.274331	5.401522	4.19259
