# Supplementary material for: Speed‐dependent locomotor patterns during steady swimming in a demersal shark
Source: J Fish Biol. 2025 Apr 3;107(2):394–405. doi: 10.1111/jfb.70043 (PMC12360134; doi:10.1111/jfb.70043)
Supplement: Supplementary file 1 — Data S1. Supporting Information. [file JFB-107-394-s001.zip › scanicula_steady_swimming-main/angles/3Dcoords_catshark10_1.25BL_seq1_190623.csv]

pt1_X	pt1_Y	pt1_Z	pt2_X	pt2_Y	pt2_Z	pt3_X	pt3_Y	pt3_Z	pt4_X	pt4_Y	pt4_Z	pt5_X	pt5_Y	pt5_Z	pt6_X	pt6_Y	pt6_Z	pt8_X	pt8_Y	pt8_Z	pt10_X	pt10_Y	pt10_Z	pt12_X	pt12_Y	pt12_Z
20.251913	0.376358	1.713016	18.673763	1.387499	2.757023	16.300165	2.668553	4.181903	15.02778	2.853443	4.699654	9.111096	6.978392	7.11294	18.322383	0.888657	2.638635	17.347426	0.646689	2.945336	16.425946	2.281465	3.945127	15.648334	2.206133	4.306975
20.228923	0.349073	1.712633	18.641697	1.363572	2.760219	16.307286	2.701046	4.188716	15.045812	2.905065	4.709583	9.13738	7.068943	7.139441	18.304866	0.863734	2.636804	17.349115	0.644182	2.939204	16.433999	2.302342	3.94449	15.660957	2.25463	4.311715
20.204261	0.324453	1.714522	18.615559	1.328851	2.75772	16.313383	2.721681	4.191655	15.061001	2.956814	4.720099	9.176487	7.143966	7.155157	18.291682	0.832991	2.630742	17.347939	0.642827	2.930903	16.43316	2.327962	3.948861	15.671118	2.309291	4.317944
20.172131	0.299723	1.719018	18.592969	1.296251	2.754696	16.316872	2.742201	4.196165	15.084634	3.005157	4.727091	9.223154	7.200309	7.161468	18.27902	0.805155	2.626082	17.349646	0.639927	2.919711	16.436805	2.353295	3.950916	15.695768	2.370297	4.319436
20.139019	0.272457	1.721861	18.573623	1.266314	2.752638	16.326032	2.766176	4.199683	15.09718	3.063993	4.740423	9.274928	7.241142	7.158149	18.26641	0.780598	2.621918	17.355457	0.616299	2.9013	16.43664	2.374131	3.953044	15.722812	2.440558	4.32111
20.119972	0.257189	1.723944	18.53721	1.236179	2.756608	16.332193	2.783301	4.202376	15.109336	3.105619	4.748522	9.297315	7.250371	7.145465	18.250038	0.743884	2.614677	17.355828	0.597653	2.889775	16.433234	2.396938	3.958152	15.739492	2.496079	4.32103
20.105972	0.24197	1.72436	18.515599	1.212395	2.756463	16.335352	2.797068	4.204703	15.130412	3.164614	4.759211	9.316141	7.218969	7.122663	18.236961	0.716513	2.609149	17.357683	0.583692	2.877641	16.425506	2.401832	3.959714	15.761445	2.560414	4.32245
20.092805	0.232613	1.72662	18.490462	1.190746	2.760936	16.335497	2.803977	4.206169	15.151598	3.227185	4.770909	9.330659	7.176071	7.095536	18.217245	0.688168	2.60838	17.357733	0.556694	2.86426	16.418416	2.413142	3.964439	15.787874	2.622054	4.31997
20.080989	0.217662	1.725761	18.458384	1.154901	2.761275	16.337864	2.79725	4.202768	15.172777	3.2899	4.78234	9.3208	7.091722	7.058697	18.197397	0.669798	2.608573	17.363885	0.541934	2.853058	16.388021	2.41941	3.978158	15.807173	2.66819	4.318734
20.067294	0.208672	1.727343	18.441872	1.13422	2.760137	16.3322	2.790298	4.203327	15.19059	3.328298	4.787581	9.299324	7.020231	7.036256	18.173472	0.626496	2.603369	17.35062	0.523066	2.846715	16.366948	2.426937	3.988357	15.836857	2.704671	4.312468
20.054342	0.188109	1.724226	18.422355	1.107703	2.75798	16.320597	2.780079	4.20386	15.202733	3.366747	4.794544	9.256627	6.892072	6.993164	18.155735	0.598803	2.60046	17.339095	0.506737	2.845142	16.337648	2.417897	3.99857	15.856675	2.734316	4.306299
20.039529	0.170298	1.723168	18.408257	1.084005	2.755502	16.305729	2.756182	4.201638	15.223621	3.412182	4.801181	9.221051	6.795209	6.964652	18.138374	0.574091	2.598679	17.318392	0.484379	2.844284	16.309614	2.389535	4.001647	15.88688	2.760636	4.296923
20.031063	0.16445	1.723706	18.38405	1.05735	2.755357	16.285151	2.725398	4.199736	15.232787	3.440163	4.806529	9.191583	6.684534	6.931973	18.120364	0.543442	2.594759	17.294512	0.475077	2.852023	16.284119	2.372489	4.006393	15.888094	2.74559	4.287912
20.020081	0.158582	1.725077	18.365375	1.036528	2.755512	16.256164	2.691179	4.199815	15.244578	3.461199	4.80859	9.147215	6.559531	6.89706	18.105957	0.521758	2.593214	17.278881	0.444211	2.847981	16.251184	2.33292	4.008162	15.874935	2.729725	4.288491
20.013924	0.152909	1.724509	18.35252	1.027526	2.757331	16.232748	2.65351	4.197557	15.25637	3.48225	4.810623	9.110554	6.43209	6.862346	18.088194	0.487694	2.589318	17.25148	0.424042	2.855307	16.232203	2.298971	4.00702	15.858862	2.68839	4.284886
20.005394	0.147116	1.724957	18.333372	1.000866	2.755757	16.209147	2.609038	4.193578	15.259332	3.489284	4.811456	9.06853	6.312259	6.83019	18.074479	0.471963	2.589947	17.227052	0.386792	2.852851	16.214545	2.242924	3.998381	15.835182	2.643779	4.283724
19.996855	0.141333	1.725389	18.320133	0.98595	2.756027	16.171272	2.554416	4.191184	15.264903	3.485796	4.80846	9.036857	6.200344	6.798773	18.057846	0.443456	2.589097	17.183799	0.3581	2.863475	16.186475	2.200365	3.999198	15.806825	2.60845	4.287552
20.001228	0.141839	1.722879	18.311923	0.974099	2.755274	16.144924	2.513541	4.188489	15.247224	3.461328	4.806457	9.008066	6.075027	6.76519	18.043246	0.422036	2.587099	17.138548	0.332	2.879594	16.150888	2.141221	3.997342	15.773338	2.569898	4.29261
19.994422	0.133433	1.72107	18.303718	0.96225	2.754527	16.106862	2.452286	4.184093	15.238138	3.43683	4.802146	8.965869	5.938971	6.72623	18.023406	0.390872	2.585399	17.086717	0.307528	2.899323	16.118208	2.093036	3.998596	15.737519	2.524694	4.298731
19.988736	0.133845	1.721894	18.303217	0.953308	2.752375	16.075223	2.411327	4.18402	15.214513	3.398395	4.798123	8.931656	5.818408	6.695638	18.004433	0.37524	2.587498	17.022544	0.298428	2.930153	16.092396	2.033427	3.9961	15.699284	2.482546	4.306874
19.991288	0.137042	1.721509	18.297722	0.947506	2.752087	16.040239	2.356992	4.180534	15.193579	3.349477	4.790624	8.901222	5.705705	6.669938	17.992827	0.360047	2.58625	16.932857	0.268569	2.963355	16.061878	1.976859	3.994851	15.661793	2.436133	4.314353
19.984929	0.131528	1.720669	18.293092	0.947252	2.754264	15.999524	2.295965	4.176969	15.169757	3.29714	4.783008	8.877173	5.591301	6.638031	17.986382	0.348179	2.583692	16.904916	0.224806	2.966452	16.029288	1.931571	3.996655	15.613643	2.36822	4.324078
19.980774	0.123061	1.718195	18.287576	0.941468	2.753934	15.973096	2.238176	4.170945	15.134397	3.234452	4.775904	8.845001	5.443951	6.592767	17.978557	0.344927	2.585675	16.861983	0.162573	2.97424	16.00168	1.880154	3.997867	15.555452	2.294427	4.334805
19.979728	0.120599	1.716452	18.275016	0.935382	2.756673	15.952508	2.194103	4.166136	15.104667	3.168407	4.765923	8.816443	5.318741	6.56155	17.972267	0.336182	2.583838	16.818092	0.114529	2.986846	15.978221	1.829231	3.995832	15.492648	2.232479	4.350298
19.976747	0.120905	1.716683	18.275141	0.935284	2.756916	15.920079	2.126536	4.158283	15.069149	3.09559	4.755454	8.800941	5.194118	6.52849	17.961526	0.326713	2.585155	16.805405	0.08868	2.991801	15.948195	1.778004	3.997153	15.452083	2.145189	4.35239
19.980444	0.118692	1.71291	18.276572	0.926778	2.752925	15.893482	2.065766	4.150653	15.030849	3.019421	4.745195	8.786521	5.069891	6.492644	17.963169	0.317859	2.581144	16.79168	0.070575	3.000503	15.929562	1.723998	3.994262	15.406006	2.077242	4.359225
19.983074	0.125027	1.713027	18.274092	0.929886	2.754087	15.867082	2.015304	4.145143	14.981235	2.940004	4.737255	8.797789	4.956496	6.454563	17.955699	0.317529	2.584258	16.776338	0.0481	3.003747	15.905662	1.662275	3.988672	15.362465	2.006111	4.364623
19.985282	0.131661	1.712598	18.275238	0.918499	2.749147	15.835183	1.961431	4.140942	14.940171	2.857257	4.72604	8.803242	4.874302	6.429665	17.957461	0.308565	2.580487	16.768905	0.026804	3.001836	15.88451	1.617212	3.986562	15.301286	1.921516	4.376216
19.986454	0.12943	1.709646	18.274082	0.933	2.754465	15.811926	1.914206	4.136411	14.887935	2.778215	4.718897	8.828907	4.792255	6.395695	17.957832	0.314725	2.582075	16.770132	-0.005294	2.995515	15.871711	1.556051	3.975812	15.262832	1.860079	4.381029
19.983234	0.126709	1.709169	18.281947	0.92217	2.745827	15.788051	1.850493	4.126642	14.832591	2.675345	4.705819	8.882485	4.717201	6.359086	17.954381	0.312291	2.580729	16.790777	-0.035145	2.978152	15.85964	1.514027	3.970848	15.215483	1.758683	4.3754
19.985966	0.118782	1.703371	18.284329	0.92535	2.745267	15.778522	1.80357	4.1171	14.791729	2.589864	4.693226	8.9289	4.700111	6.342616	17.959366	0.319024	2.579496	16.808093	-0.060861	2.963019	15.85165	1.461265	3.960768	15.185842	1.638792	4.359111
19.979456	0.113396	1.702325	18.288315	0.919894	2.741063	15.76583	1.750301	4.105631	14.745239	2.497782	4.68041	8.980505	4.710249	6.335516	17.963673	0.319895	2.576048	16.831896	-0.081499	2.944946	15.83723	1.422266	3.956554	15.177255	1.566472	4.345837
19.987147	0.119745	1.700831	18.295565	0.923139	2.738799	15.761787	1.710477	4.095039	14.704415	2.402547	4.664844	9.027672	4.747672	6.337695	17.958117	0.323498	2.577352	16.856706	-0.083915	2.932361	15.836212	1.386561	3.947115	15.178797	1.484928	4.326946
19.987643	0.111607	1.696223	18.301277	0.908954	2.731202	15.754897	1.670818	4.0849	14.675092	2.317664	4.64912	9.060264	4.826253	6.359152	17.963228	0.326846	2.575966	16.89267	-0.084885	2.913121	15.837026	1.342959	3.93386	15.169857	1.410281	4.310916
19.987798	0.114691	1.69682	18.300958	0.909202	2.730587	15.754066	1.644304	4.077361	14.64905	2.231655	4.631962	9.095939	4.932629	6.389771	17.96739	0.334373	2.573052	16.911461	-0.088472	2.899893	15.849818	1.318549	3.922264	15.176373	1.338872	4.290839
19.990923	0.103305	1.691139	18.302403	0.9038	2.72704	15.753441	1.631327	4.072635	14.626888	2.150126	4.614763	9.120387	5.03615	6.424767	17.967143	0.334612	2.572548	16.936226	-0.071306	2.889976	15.864595	1.303094	3.909887	15.178415	1.288682	4.279635
19.992342	0.097714	1.688118	18.302499	0.906828	2.727621	15.755407	1.615131	4.065821	14.609589	2.077099	4.599005	9.14517	5.140171	6.459317	17.974231	0.335301	2.568675	16.958521	-0.068451	2.876722	15.88789	1.27707	3.890693	15.190296	1.232942	4.261795
19.994045	0.091926	1.685461	18.310828	0.895644	2.719943	15.754708	1.602267	4.060768	14.599396	2.009741	4.583036	9.179367	5.258732	6.497661	17.97163	0.33856	2.569891	16.977381	-0.061346	2.865324	15.920364	1.256621	3.869917	15.217227	1.174673	4.236898
19.989532	0.091523	1.687765	18.314925	0.890105	2.715981	15.756997	1.599437	4.057317	14.594021	1.950786	4.568481	9.212641	5.360431	6.529918	17.974137	0.338651	2.568894	17.001377	-0.047636	2.852998	15.950827	1.247145	3.852685	15.236226	1.142423	4.216771
19.99351	0.082734	1.68358	18.314156	0.884505	2.713715	15.7592	1.593277	4.053009	14.588744	1.900356	4.5561	9.239808	5.476653	6.567961	17.97388	0.33564	2.567958	17.01823	-0.042432	2.841297	15.98123	1.243394	3.836131	15.245016	1.097375	4.198394
19.994893	0.070793	1.679723	18.316171	0.884864	2.712065	15.764667	1.60022	4.052022	14.588124	1.852824	4.542907	9.267701	5.589904	6.603966	17.97589	0.339467	2.566363	17.031824	-0.044071	2.830472	16.003042	1.247457	3.82571	15.267473	1.069766	4.183995
19.994506	0.064687	1.678434	18.313068	0.879158	2.710835	15.767134	1.600597	4.04986	14.593263	1.807554	4.529031	9.300199	5.710982	6.642865	17.979717	0.334276	2.561133	17.039725	-0.049437	2.819487	16.026884	1.246137	3.812933	15.294738	1.039543	4.16594
19.988976	0.058627	1.678638	18.314478	0.870692	2.706845	15.780815	1.607605	4.046068	14.597648	1.788098	4.522983	9.32799	5.843835	6.69093	17.987606	0.340702	2.559728	17.049285	-0.059051	2.807248	16.041713	1.253213	3.804485	15.319362	1.025385	4.150562
19.989093	0.055352	1.678392	18.315821	0.862283	2.702729	15.789086	1.614481	4.044451	14.602155	1.776868	4.519366	9.373043	5.992434	6.743516	17.986974	0.338053	2.558033	17.053939	-0.066892	2.79773	16.054396	1.254436	3.796525	15.344135	1.004545	4.135299
19.981176	0.045992	1.679183	18.310289	0.853452	2.701953	15.800092	1.621384	4.041882	14.608901	1.765747	4.514622	9.388346	6.130357	6.793136	17.989356	0.335005	2.556376	17.053432	-0.076949	2.789668	16.062792	1.258155	3.791389	15.374041	1.00272	4.121373
19.977987	0.036887	1.677948	18.309585	0.847812	2.699813	15.80561	1.624817	4.040665	14.613417	1.754495	4.511105	9.431384	6.251702	6.834586	17.991469	0.332216	2.554174	17.057176	-0.090074	2.776985	16.071171	1.270394	3.787335	15.401606	1.029097	4.113465
19.977661	0.030742	1.676736	18.317258	0.850704	2.698402	15.811126	1.628252	4.039439	14.618039	1.754348	4.510242	9.470392	6.300111	6.847512	17.989961	0.337678	2.558018	17.057948	-0.095302	2.773116	16.079939	1.27929	3.784443	15.422292	1.066788	4.113846
