# Supplementary material for: Speed‐dependent locomotor patterns during steady swimming in a demersal shark
Source: J Fish Biol. 2025 Apr 3;107(2):394–405. doi: 10.1111/jfb.70043 (PMC12360134; doi:10.1111/jfb.70043)
Supplement: Supplementary file 1 — Data S1. Supporting Information. [file JFB-107-394-s001.zip › scanicula_steady_swimming-main/angles/3Dcoords_catshark10_1.5BL_seq1_190623.csv]

pt1_X	pt1_Y	pt1_Z	pt2_X	pt2_Y	pt2_Z	pt3_X	pt3_Y	pt3_Z	pt4_X	pt4_Y	pt4_Z	pt5_X	pt5_Y	pt5_Z	pt6_X	pt6_Y	pt6_Z	pt8_X	pt8_Y	pt8_Z	pt10_X	pt10_Y	pt10_Z	pt12_X	pt12_Y	pt12_Z
19.922697	13.590041	6.552021	17.332861	14.011298	7.451984	14.068052	13.354311	7.410318	12.914836	12.40723	7.134253	5.63079	13.26514	10.914379	17.16613	12.750072	6.816302	15.674729	11.877895	6.58678	14.539086	12.49813	6.429953	13.956105	11.607057	5.841479
19.965029	13.534154	6.523374	17.36964	13.931682	7.418156	14.084409	13.429904	7.43544	12.940281	12.541913	7.16878	5.685154	13.368756	10.93789	17.192142	12.724525	6.81261	15.676904	11.902954	6.598461	14.565024	12.59994	6.464697	13.958451	11.697719	5.847638
20.006005	13.437695	6.480687	17.415253	13.869032	7.390845	14.123259	13.515219	7.469173	12.959851	12.667451	7.206345	5.777208	13.427236	10.921233	17.23724	12.652602	6.779747	15.708441	11.894493	6.593302	14.593317	12.682915	6.519704	13.977983	11.825234	5.868478
20.053174	13.360973	6.439003	17.467293	13.786372	7.350879	14.171533	13.595682	7.497552	12.991076	12.811006	7.252546	5.859443	13.369696	10.85639	17.274758	12.60898	6.760014	15.746096	11.866721	6.583573	14.619647	12.761665	6.552415	14.006028	11.933616	5.886632
20.080631	13.286983	6.407751	17.515441	13.726952	7.322311	14.213899	13.673476	7.528761	13.019346	12.958354	7.304843	5.995149	13.166979	10.721965	17.311633	12.56412	6.738168	15.796005	11.846597	6.571142	14.63643	12.823674	6.567344	14.02928	12.039727	5.91855
20.122781	13.193087	6.368265	17.575164	13.663617	7.289306	14.265633	13.729177	7.550257	13.041823	13.088519	7.350841	6.083489	12.956055	10.605128	17.368554	12.484195	6.699721	15.892693	11.813419	6.547134	14.6669	12.888061	6.59692	14.06018	12.133477	5.93198
20.153587	13.112242	6.336046	17.617803	13.597914	7.263109	14.317314	13.770132	7.565327	13.064566	13.219468	7.398582	6.188227	12.743605	10.488388	17.422341	12.439507	6.676395	15.944296	11.798597	6.558622	14.6708	12.943775	6.642434	14.087212	12.224477	5.974301
20.195099	13.045009	6.30556	17.66052	13.511628	7.224906	14.375838	13.786598	7.579502	13.105436	13.352124	7.448282	6.273193	12.490486	10.362762	17.479598	12.387434	6.652093	16.047362	11.763355	6.500826	14.681283	12.965627	6.66768	14.125497	12.324956	6.012107
20.235263	12.972442	6.272168	17.698563	13.44281	7.19452	14.440622	13.792451	7.586476	13.161753	13.463438	7.497323	6.372749	12.232841	10.231103	17.526728	12.326292	6.627756	16.098547	11.730463	6.491297	14.699292	12.969484	6.683658	14.170401	12.409286	6.058122
20.275614	12.927049	6.248952	17.739224	13.355229	7.160128	14.502192	13.771476	7.586468	13.191196	13.574467	7.547535	6.463485	12.022139	10.123864	17.572452	12.254663	6.597998	16.164284	11.691308	6.458021	14.722552	12.960973	6.708027	14.234124	12.457157	6.075217
20.319579	12.859537	6.216823	17.786469	13.28774	7.128963	14.550481	13.743409	7.579284	13.254743	13.638475	7.573729	6.558942	11.818415	10.015172	17.648582	12.190365	6.565887	16.257563	11.632966	6.428195	14.733256	12.932577	6.726374	14.293107	12.488723	6.098926
20.367326	12.830958	6.202382	17.823155	13.226346	7.105598	14.595705	13.719393	7.573772	13.309482	13.699692	7.597898	6.663108	11.581641	9.890943	17.702341	12.129908	6.540729	16.336863	11.577581	6.408619	14.747589	12.901695	6.739761	14.337055	12.495041	6.106941
20.409841	12.79239	6.177793	17.877177	13.168302	7.076858	14.660059	13.647993	7.556678	13.364623	13.731537	7.608937	6.764026	11.407675	9.790108	17.763939	12.058614	6.506578	16.403384	11.501437	6.38753	14.753457	12.867302	6.750043	14.394191	12.482697	6.129061
20.462151	12.769635	6.159575	17.928405	13.11797	7.050519	14.721329	13.592461	7.542787	13.429286	13.737966	7.616088	6.865248	11.227992	9.686724	17.812768	12.020636	6.490395	16.46046	11.436024	6.369298	14.784256	12.818174	6.759427	14.441911	12.463881	6.171173
20.519543	12.745671	6.137602	17.959672	13.064952	7.031416	14.757103	13.522528	7.531103	13.472578	13.719454	7.612918	6.967504	11.07029	9.592221	17.882774	11.944903	6.459538	16.51685	11.345819	6.344945	14.839366	12.774798	6.763758	14.494139	12.425733	6.191388
20.575502	12.750046	6.128793	18.014331	13.019357	7.006345	14.802102	13.438585	7.511756	13.531468	13.675288	7.603916	7.090297	10.91597	9.497285	17.927383	11.901143	6.440611	16.567239	11.275048	6.325363	14.906157	12.707604	6.756105	14.525036	12.379689	6.199607
20.642864	12.738444	6.106868	18.076054	12.990677	6.985085	14.84709	13.354303	7.491939	13.590423	13.622472	7.586975	7.178842	10.792485	9.417801	18.010649	11.841211	6.400056	16.656694	11.156071	6.283955	14.955886	12.623779	6.741381	14.556265	12.323874	6.208469
20.698788	12.761862	6.100241	18.131899	12.958254	6.964988	14.913697	13.266864	7.460376	13.621509	13.567492	7.569372	7.295553	10.697259	9.342582	18.045773	11.805573	6.385281	16.713655	11.084215	6.275886	15.014413	12.55306	6.730817	14.587906	12.266129	6.220137
20.760032	12.791562	6.09694	18.168767	12.950374	6.958081	14.973587	13.173357	7.426739	13.671137	13.481173	7.541636	7.38087	10.668357	9.301289	18.101202	11.771806	6.368178	16.755691	11.039902	6.277355	15.090323	12.461967	6.720789	14.609992	12.194155	6.222087
20.825494	12.79648	6.079674	18.229398	12.939425	6.944641	15.018384	13.075821	7.403264	13.720676	13.383805	7.5075	7.453673	10.655338	9.261785	18.16791	11.74456	6.353383	16.79155	10.983556	6.278583	15.149149	12.380598	6.708714	14.641944	12.132522	6.233788
20.894793	12.806057	6.063233	18.312203	12.926272	6.920538	15.053421	12.984743	7.381232	13.757883	13.292134	7.480435	7.516093	10.649052	9.228152	18.24607	11.727231	6.332585	16.870423	10.889779	6.248914	15.204955	12.312987	6.705772	14.653624	12.069721	6.25014
20.976313	12.841921	6.051909	18.362845	12.913091	6.906085	15.104751	12.888112	7.357456	13.807355	13.175634	7.443913	7.532994	10.738548	9.237525	18.309077	11.718898	6.31948	16.907544	10.838861	6.254523	15.256309	12.242663	6.699691	14.678875	12.000546	6.251493
21.051695	12.88159	6.042783	18.42697	12.92851	6.896194	15.161951	12.809114	7.330635	13.844539	13.072887	7.416022	7.526365	10.874069	9.270262	18.372173	11.70659	6.305895	16.97817	10.746196	6.23049	15.335832	12.15024	6.679666	14.737005	11.899371	6.246733
21.121428	12.914046	6.035192	18.510976	12.935477	6.877331	15.222336	12.690247	7.297408	13.900423	12.962473	7.387604	7.509667	11.039092	9.321709	18.464345	11.70912	6.288367	17.054822	10.689203	6.2196	15.407979	12.080125	6.668534	14.783274	11.798919	6.241398
21.199968	12.953668	6.024878	18.559782	12.958002	6.878714	15.267692	12.626725	7.282174	13.943658	12.835026	7.352196	7.478703	11.210064	9.389222	18.546775	11.716803	6.271599	17.103168	10.646719	6.217203	15.484095	11.993241	6.651894	14.829013	11.757449	6.264496
21.286047	12.994713	6.014785	18.635779	12.973966	6.866454	15.331307	12.519911	7.249864	13.990405	12.726002	7.328963	7.459258	11.396576	9.460903	18.634503	11.710906	6.248448	17.178481	10.610087	6.203465	15.559371	11.947247	6.659467	14.892251	11.680568	6.274417
21.34235	13.018111	6.007651	18.71226	13.000959	6.855143	15.389036	12.442888	7.226631	14.03691	12.609694	7.299387	7.422421	11.611477	9.548373	18.682745	11.719654	6.24415	17.275158	10.567705	6.169945	15.618201	11.885927	6.643148	14.952766	11.606186	6.284461
21.418196	13.031596	5.989683	18.755772	13.015765	6.850241	15.456854	12.371929	7.204864	14.08664	12.483115	7.26969	7.380962	11.821548	9.63613	18.764891	11.750925	6.23731	17.36585	10.541957	6.151483	15.686455	11.81285	6.629208	15.019224	11.529867	6.289989
21.501815	13.028068	5.964585	18.831894	13.038344	6.837179	15.503063	12.310634	7.194005	14.133388	12.37349	7.245644	7.337825	12.040784	9.72892	18.828477	11.758622	6.226199	17.441679	10.536478	6.141944	15.749261	11.788644	6.637864	15.086347	11.446975	6.297015
21.561564	13.033089	5.949149	18.916283	13.056286	6.819406	15.574628	12.268929	7.177691	14.180194	12.256139	7.220707	7.305178	12.272173	9.828455	18.893534	11.780194	6.219939	17.527463	10.508948	6.115079	15.86744	11.741848	6.614136	15.181419	11.378009	6.303782
21.633842	13.03828	5.930239	18.975275	13.075769	6.81203	15.628451	12.243271	7.176204	14.239424	12.151102	7.194979	7.264382	12.515374	9.928338	18.958267	11.805254	6.213178	17.597079	10.534615	6.111003	15.93843	11.710214	6.615867	15.251209	11.285668	6.300302
21.699621	13.024541	5.905073	19.036793	13.090859	6.802131	15.688234	12.23182	7.171808	14.292233	12.039515	7.165743	7.239127	12.734714	10.0182	19.005986	11.816933	6.207237	17.678224	10.546799	6.098008	16.027213	11.681247	6.617921	15.301398	11.241433	6.316196
21.761896	13.020212	5.887244	19.082922	13.097488	6.793964	15.752499	12.228147	7.173902	14.355077	11.957566	7.148858	7.19954	12.955223	10.111995	19.091013	11.831062	6.187394	17.760831	10.59605	6.09346	16.111391	11.680911	6.620903	15.369718	11.196517	6.32594
21.814788	12.998952	5.865225	19.144518	13.108865	6.7835	15.804512	12.241395	7.183582	14.411387	11.88792	7.130037	7.181735	13.192803	10.206804	19.157941	11.854622	6.176833	17.806195	10.62599	6.098026	16.175263	11.706693	6.633806	15.45644	11.166499	6.332511
21.874489	12.974465	5.840577	19.207089	13.128986	6.776105	15.85636	12.257732	7.192074	14.455399	11.825982	7.115963	7.168195	13.476711	10.318352	19.213024	11.875352	6.171681	17.821807	10.645884	6.105248	16.245806	11.717375	6.633896	15.521079	11.148503	6.356641
21.92528	12.950625	5.819111	19.269657	13.152701	6.768973	15.903861	12.286274	7.196571	14.516047	11.783347	7.113653	7.175547	13.705386	10.403816	19.251474	11.879227	6.167904	17.862195	10.673217	6.105032	16.305248	11.757014	6.646508	15.581909	11.138031	6.37591
21.977118	12.917681	5.793155	19.328132	13.170985	6.759475	15.936798	12.322963	7.213737	14.548901	11.767602	7.12288	7.174668	13.939805	10.489348	19.307716	11.8812	6.154937	17.906459	10.705458	6.106372	16.373703	11.803129	6.659386	15.642623	11.133651	6.393396
22.024244	12.885899	5.770691	19.370264	13.161054	6.747419	15.986345	12.377287	7.230732	14.579445	11.7757	7.14413	7.197362	14.184238	10.572269	19.368982	11.87741	6.136449	17.954126	10.753715	6.109298	16.425169	11.853326	6.675542	15.703913	11.146726	6.422522
22.067326	12.870502	5.754465	19.423808	13.143153	6.729953	16.035089	12.433014	7.243273	14.614956	11.771645	7.147088	7.246797	14.344204	10.611008	19.415997	11.871796	6.126171	17.999051	10.78282	6.111544	16.473927	11.906679	6.698451	15.767568	11.159285	6.437507
22.116942	12.824663	5.724167	19.467797	13.12796	6.714077	16.080923	12.485273	7.257006	14.673637	11.798481	7.160912	7.287661	14.503048	10.649629	19.451814	11.86025	6.114912	18.029748	10.793928	6.11078	16.537369	11.944431	6.705307	15.822469	11.211174	6.477471
22.152604	12.793236	5.705712	19.509542	13.11376	6.700654	16.13949	12.58274	7.287707	14.704334	11.836721	7.183884	7.348768	14.629349	10.666482	19.496904	11.852272	6.100454	18.06124	10.817861	6.113594	16.573873	12.019084	6.734577	15.862276	11.274045	6.506771
22.182027	12.77244	5.689891	19.527563	13.106793	6.695044	16.154827	12.610065	7.298794	14.721119	11.854885	7.192984	7.399479	14.71743	10.671596	19.519593	11.848455	6.093531	18.093695	10.838893	6.10943	16.606184	12.046983	6.740824	15.885896	11.306884	6.515528
