# Supplementary material for: Speed‐dependent locomotor patterns during steady swimming in a demersal shark
Source: J Fish Biol. 2025 Apr 3;107(2):394–405. doi: 10.1111/jfb.70043 (PMC12360134; doi:10.1111/jfb.70043)
Supplement: Supplementary file 1 — Data S1. Supporting Information. [file JFB-107-394-s001.zip › scanicula_steady_swimming-main/angles/3Dcoords_catshark10_1.75BL_seq1_190623.csv]

pt1_X	pt1_Y	pt1_Z	pt2_X	pt2_Y	pt2_Z	pt3_X	pt3_Y	pt3_Z	pt4_X	pt4_Y	pt4_Z	pt5_X	pt5_Y	pt5_Z	pt6_X	pt6_Y	pt6_Z	pt8_X	pt8_Y	pt8_Z	pt10_X	pt10_Y	pt10_Z	pt12_X	pt12_Y	pt12_Z
21.216721	11.492279	5.555546	18.784846	10.923989	6.132538	15.600262	10.079022	6.669338	14.302858	9.133103	6.587841	7.538114	7.981986	8.042145	18.960734	9.832038	5.569707	17.955727	8.483509	5.340186	16.022615	9.526667	6.181245	15.431258	8.733755	6.03344
21.227337	11.504017	5.56119	18.806654	10.919308	6.123924	15.592741	10.150356	6.692604	14.294263	9.243558	6.616004	7.583009	7.954271	8.013531	18.972325	9.829575	5.570094	17.962692	8.525329	5.350446	16.017874	9.59052	6.198006	15.426397	8.831458	6.036466
21.244011	11.488385	5.5552	18.814543	10.897307	6.114435	15.598224	10.22317	6.715397	14.292314	9.399703	6.657888	7.599099	7.924347	7.984569	18.980075	9.80712	5.559917	17.954644	8.555651	5.358854	16.016689	9.674607	6.218982	15.406684	8.955623	6.048532
21.262457	11.463419	5.544953	18.83137	10.890278	6.110609	15.594536	10.316353	6.744998	14.277961	9.524226	6.695185	7.635765	7.877605	7.945354	19.00256	9.79439	5.550447	17.944702	8.59162	5.372631	16.007219	9.741387	6.24459	15.376536	9.071682	6.072203
21.275603	11.459613	5.540984	18.83655	10.864858	6.102739	15.600206	10.401814	6.770589	14.28207	9.657985	6.731444	7.66818	7.84962	7.918725	19.034256	9.789284	5.537704	17.942469	8.607462	5.377576	16.003245	9.799432	6.264397	15.356049	9.189347	6.097681
21.296436	11.437955	5.528965	18.853234	10.853659	6.098067	15.621122	10.450745	6.783808	14.279951	9.779785	6.765801	7.730281	7.787036	7.871185	19.058722	9.771286	5.523943	17.944391	8.635684	5.386124	15.998998	9.853238	6.282503	15.350348	9.299154	6.116507
21.30329	11.422184	5.525625	18.857643	10.855049	6.099964	15.6327	10.507801	6.80126	14.269047	9.931669	6.813852	7.804137	7.680999	7.803095	19.059374	9.763681	5.524299	17.955307	8.652465	5.390233	16.000211	9.886467	6.292705	15.348352	9.384408	6.135485
21.317192	11.410952	5.521766	18.873851	10.85893	6.104079	15.659353	10.539473	6.806702	14.282714	10.050823	6.850098	7.865825	7.574894	7.736166	19.072028	9.750979	5.517831	17.962856	8.665139	5.393766	15.975346	9.949851	6.322567	15.319091	9.47283	6.161218
21.338887	11.402141	5.51262	18.880094	10.838715	6.099208	15.689189	10.559328	6.809585	14.299621	10.158045	6.885227	7.924712	7.462534	7.675079	19.081937	9.734653	5.512945	17.991156	8.669809	5.388716	15.955172	9.983435	6.339869	15.322258	9.575091	6.175747
21.360398	11.412052	5.511154	18.890119	10.858856	6.107785	15.702304	10.548866	6.80738	14.306915	10.247275	6.914024	8.001198	7.367594	7.614307	19.099016	9.735275	5.509518	18.03133	8.65262	5.368028	15.944553	10.021671	6.35678	15.31685	9.652123	6.192193
21.386581	11.431256	5.511926	18.905825	10.830445	6.098662	15.72461	10.529794	6.799665	14.311263	10.337452	6.945434	8.078892	7.212805	7.527992	19.120101	9.724244	5.505078	18.067594	8.633537	5.354339	15.925631	10.046537	6.379271	15.320891	9.715309	6.206858
21.396886	11.446642	5.51739	18.926715	10.828313	6.096242	15.740365	10.502148	6.791244	14.330927	10.395673	6.96527	8.183211	7.058402	7.430524	19.140883	9.721134	5.501032	18.098319	8.611111	5.343331	15.917712	10.053215	6.389339	15.334525	9.768747	6.221033
21.415876	11.48817	5.527361	18.939367	10.835743	6.100918	15.778525	10.471503	6.777876	14.350305	10.432158	6.976698	8.285998	6.924281	7.353163	19.174144	9.713346	5.491143	18.149434	8.584187	5.323363	15.933271	10.034249	6.382976	15.343834	9.769546	6.220339
21.436651	11.516371	5.532605	18.95658	10.837071	6.098839	15.805631	10.409219	6.754395	14.369911	10.465883	6.99009	8.383679	6.755512	7.253777	19.18903	9.710798	5.490411	18.214204	8.552261	5.294675	15.954303	10.002248	6.369708	15.357624	9.766648	6.227393
21.444122	11.559181	5.548553	18.974849	10.847599	6.100199	15.823717	10.336193	6.734591	14.395307	10.469536	6.991193	8.482765	6.605591	7.16678	19.226323	9.711844	5.482094	18.262127	8.540404	5.277233	15.974423	9.937481	6.347661	15.394697	9.738975	6.218904
21.471925	11.614993	5.561588	18.987587	10.859105	6.105469	15.845612	10.292448	6.721369	14.420602	10.460614	6.988612	8.591996	6.481073	7.084697	19.257724	9.717571	5.477649	18.309393	8.53804	5.267534	15.996065	9.891364	6.33548	15.404567	9.680575	6.213253
21.490552	11.663249	5.577314	19.002768	10.86573	6.107473	15.87001	10.239371	6.702696	14.461384	10.427967	6.977406	8.672455	6.397831	7.023597	19.287155	9.732641	5.477933	18.363643	8.533969	5.249886	16.016087	9.822698	6.312574	15.415535	9.639989	6.216675
21.514532	11.709354	5.594699	19.016198	10.894085	6.116333	15.89111	10.178107	6.683102	14.477153	10.386017	6.969038	8.757541	6.265907	6.942762	19.317148	9.756405	5.480358	18.396879	8.551413	5.249724	16.03093	9.756069	6.296476	15.42948	9.572671	6.215214
21.538524	11.737662	5.598749	19.034353	10.932209	6.128699	15.917983	10.107929	6.657942	14.510828	10.313053	6.942461	8.872658	6.184298	6.877731	19.354702	9.785116	5.483225	18.432721	8.560914	5.246546	16.048419	9.684807	6.276866	15.448641	9.495638	6.205563
21.551578	11.779987	5.611335	19.052854	10.978808	6.142806	15.955036	10.059275	6.63693	14.538701	10.238317	6.92217	8.976193	6.094686	6.811647	19.37372	9.799692	5.485152	18.458453	8.57959	5.252727	16.081403	9.610056	6.252943	15.468766	9.420733	6.201811
21.581239	11.806396	5.617507	19.061433	11.017107	6.158156	15.975019	9.992051	6.611468	14.569116	10.153222	6.893508	9.077059	6.029644	6.755533	19.395996	9.833554	5.495749	18.484105	8.598207	5.258643	16.157372	9.550821	6.218385	15.508883	9.331606	6.182773
21.599271	11.869488	5.639587	19.077547	11.068809	6.175579	16.018047	9.93906	6.586862	14.608928	10.068985	6.863959	9.168501	6.012717	6.715838	19.428321	9.875825	5.504679	18.511356	8.600471	5.258196	16.251079	9.455929	6.170896	15.519244	9.25855	6.177484
21.615682	11.92311	5.658179	19.090514	11.124724	6.194628	16.057408	9.877241	6.559625	14.651457	9.959915	6.826249	9.236919	6.036331	6.699407	19.460629	9.926363	5.514508	18.540683	8.60577	5.255	16.299891	9.397717	6.147136	15.5773	9.183943	6.153559
21.631687	11.969463	5.669737	19.11497	11.170983	6.205468	16.090288	9.80728	6.532333	14.687658	9.862462	6.791506	9.245248	6.116148	6.718124	19.467812	9.950403	5.523966	18.562184	8.615877	5.25801	16.358026	9.362815	6.124295	15.614168	9.113009	6.136221
21.651827	12.015491	5.686982	19.122565	11.200291	6.217481	16.127105	9.770457	6.512561	14.733402	9.754808	6.755749	9.23746	6.220993	6.754864	19.506369	9.996567	5.530418	18.601952	8.666431	5.268263	16.412571	9.323283	6.099717	15.665592	9.037062	6.110377
21.666301	12.055339	5.701059	19.135632	11.256535	6.236662	16.16979	9.717274	6.487071	14.772959	9.674688	6.726304	9.206164	6.359561	6.815715	19.523833	10.052863	5.548878	18.648984	8.719367	5.271718	16.495429	9.288714	6.070407	15.72394	8.970399	6.088727
21.693628	12.1032	5.711822	19.152111	11.313072	6.255226	16.222676	9.68923	6.465976	14.830845	9.555371	6.684551	9.158058	6.532286	6.897046	19.543548	10.100028	5.563126	18.677483	8.756897	5.278061	16.564011	9.27877	6.053022	15.811249	8.86337	6.045772
21.715799	12.156481	5.727129	19.176085	11.354889	6.264223	16.266777	9.662247	6.450443	14.867115	9.47906	6.655877	9.118482	6.673389	6.965345	19.57608	10.15929	5.574016	18.691747	8.799111	5.291781	16.648161	9.276769	6.03275	15.887211	8.803235	6.016665
21.750763	12.186019	5.729453	19.189059	11.407196	6.282557	16.317892	9.652278	6.438585	14.927912	9.375471	6.615313	9.066677	6.822994	7.036465	19.593607	10.196303	5.582715	18.702843	8.8413	5.306134	16.699221	9.294886	6.02751	15.974615	8.738224	5.980133
21.772418	12.219501	5.735921	19.211308	11.454944	6.296326	16.346937	9.653748	6.433976	14.976736	9.281013	6.583122	9.012416	6.990607	7.11654	19.606149	10.23485	5.596669	18.712637	8.896465	5.32686	16.767876	9.300203	6.011766	16.056385	8.685277	5.949035
21.801298	12.2536	5.741362	19.231597	11.488199	6.304081	16.383255	9.680485	6.435044	15.038041	9.229895	6.555313	8.96287	7.160143	7.199314	19.624479	10.285138	5.608486	18.706249	8.943397	5.349282	16.835387	9.327373	6.00648	16.129028	8.639814	5.921351
21.837647	12.284406	5.745558	19.247796	11.540647	6.321221	16.417473	9.712867	6.441915	15.099295	9.159374	6.524546	8.903486	7.364979	7.297702	19.645922	10.322804	5.617254	18.698185	8.966035	5.365031	16.869871	9.351701	6.013407	16.21997	8.632483	5.894021
21.875091	12.321445	5.746504	19.271456	11.578153	6.328632	16.441811	9.752295	6.450379	15.154756	9.113087	6.501824	8.837923	7.571153	7.39639	19.650003	10.355679	5.629023	18.702802	9.030019	5.390894	16.912145	9.374013	6.012044	16.290566	8.652836	5.880139
21.912176	12.354039	5.74633	19.297698	11.626919	6.342746	16.456482	9.783433	6.459422	15.197966	9.078567	6.484899	8.756934	7.796623	7.507371	19.65925	10.398624	5.644491	18.700457	9.081952	5.415323	16.946948	9.433454	6.024196	16.353407	8.686315	5.875816
21.946944	12.395754	5.74954	19.324156	11.659814	6.347469	16.469681	9.848979	6.480743	15.2323	9.06813	6.476608	8.646352	8.04249	7.637199	19.680093	10.435842	5.651971	18.694469	9.129701	5.438991	17.018296	9.538995	6.040598	16.398326	8.731469	5.879122
21.983994	12.404723	5.740839	19.357916	11.701807	6.352888	16.47963	9.914456	6.502463	15.254757	9.070289	6.476562	8.576997	8.231311	7.741058	19.709519	10.479036	5.66169	18.678011	9.157245	5.460272	17.029737	9.608175	6.065376	16.435977	8.779081	5.892355
22.015192	12.433823	5.74299	19.393324	11.721399	6.351068	16.490552	10.00154	6.530983	15.290222	9.101161	6.481377	8.516321	8.482631	7.860072	19.727968	10.493193	5.661713	18.670105	9.176536	5.476283	17.045939	9.652239	6.080185	16.475954	8.840972	5.903468
22.051154	12.44889	5.738909	19.410389	11.750694	6.358926	16.497957	10.072355	6.556744	15.31035	9.139889	6.492024	8.480483	8.682456	7.952121	19.755126	10.533246	5.673875	18.671939	9.211748	5.492673	17.09247	9.750235	6.101553	16.520232	8.908415	5.918884
22.098038	12.477245	5.734835	19.442902	11.774805	6.359296	16.503626	10.181613	6.594324	15.333907	9.187189	6.505003	8.449193	8.918898	8.052259	19.775307	10.557378	5.678248	18.663238	9.23044	5.506935	17.100821	9.827651	6.128063	16.550543	9.000599	5.946581
22.132606	12.482784	5.727658	19.467662	11.789271	6.357916	16.510642	10.256124	6.618959	15.34209	9.246314	6.52444	8.432933	9.1392	8.141542	19.773779	10.567445	5.683861	18.662037	9.269677	5.524899	17.115954	9.913861	6.155665	16.566059	9.0779	5.965842
22.17236	12.482912	5.715937	19.513105	11.813133	6.353815	16.515091	10.34384	6.648682	15.347982	9.334731	6.554083	8.44248	9.345602	8.224413	19.794474	10.596262	5.689731	18.662028	9.325563	5.547665	17.121508	9.992153	6.184222	16.594582	9.171749	5.986447
22.214659	12.486487	5.702669	19.549422	11.81344	6.343527	16.518193	10.45519	6.689986	15.350685	9.423169	6.584039	8.448515	9.542437	8.299674	19.812849	10.630244	5.699079	18.64233	9.361206	5.571058	17.130236	10.074623	6.212481	16.623516	9.270191	6.008988
22.245118	12.491279	5.695291	19.592292	11.813735	6.331244	16.525862	10.543554	6.719044	15.344384	9.516548	6.619514	8.47838	9.712007	8.356097	19.828864	10.653653	5.702777	18.623978	9.383695	5.588021	17.130607	10.178455	6.249715	16.64027	9.368924	6.035266
22.256206	12.496459	5.694489	19.609103	11.814222	6.327197	16.522309	10.592928	6.738984	15.336848	9.575826	6.642337	8.483766	9.805124	8.386751	19.83731	10.663673	5.705186	18.621962	9.392459	5.592515	17.126937	10.217649	6.265254	16.651772	9.422292	6.048142
