# Supplementary material for: Speed‐dependent locomotor patterns during steady swimming in a demersal shark
Source: J Fish Biol. 2025 Apr 3;107(2):394–405. doi: 10.1111/jfb.70043 (PMC12360134; doi:10.1111/jfb.70043)
Supplement: Supplementary file 1 — Data S1. Supporting Information. [file JFB-107-394-s001.zip › scanicula_steady_swimming-main/angles/3Dcoords_catshark10_1BL_seq1_190623.csv]

pt1_X	pt1_Y	pt1_Z	pt2_X	pt2_Y	pt2_Z	pt3_X	pt3_Y	pt3_Z	pt4_X	pt4_Y	pt4_Z	pt5_X	pt5_Y	pt5_Z	pt6_X	pt6_Y	pt6_Z	pt8_X	pt8_Y	pt8_Z	pt10_X	pt10_Y	pt10_Z	pt12_X	pt12_Y	pt12_Z
22.935512	8.573663	3.932563	20.516581	8.123261	4.621919	17.581195	7.402069	5.292446	16.466028	6.813814	5.415235	10.495012	4.851595	5.868378	20.643963	7.098556	4.07182	19.634147	6.314296	4.049168	17.726688	7.026619	4.987208	17.326045	6.930389	4.946833
22.984043	8.591901	3.924002	20.567924	8.130583	4.606462	17.59162	7.41052	5.294662	16.455563	6.891773	5.447399	10.516991	4.963932	5.884005	20.689456	7.086281	4.050761	19.664704	6.3297	4.048812	17.758763	7.042372	4.984107	17.37395	6.980347	4.951499
23.024517	8.58585	3.910081	20.620078	8.110147	4.583231	17.627779	7.402895	5.282618	16.452139	6.97829	5.483221	10.587996	4.942945	5.836297	20.700272	7.057718	4.03956	19.693264	6.339731	4.044332	17.821807	7.042165	4.964393	17.425321	6.999534	4.943283
23.070905	8.56705	3.888433	20.658674	8.094368	4.567743	17.677431	7.386678	5.260594	16.468271	7.052732	5.505683	10.688614	4.845717	5.765092	20.741469	7.028922	4.01807	19.741687	6.324615	4.023993	17.878884	7.026046	4.938712	17.50468	7.003197	4.920293
23.126377	8.548245	3.864023	20.704205	8.073741	4.545634	17.729676	7.358913	5.23516	16.493797	7.123899	5.526378	10.772198	4.693248	5.676946	20.802316	7.022905	3.99686	19.786387	6.299883	4.003921	17.962764	6.994662	4.900735	17.577881	6.995679	4.896792
23.171066	8.542072	3.848407	20.767724	8.073451	4.525623	17.785135	7.327552	5.209009	16.538714	7.17129	5.531076	10.850065	4.521952	5.575572	20.841473	6.982449	3.971179	19.811083	6.26745	3.987856	18.014788	6.953407	4.870693	17.661282	6.983629	4.865091
23.243746	8.553224	3.827267	20.814124	8.081338	4.513857	17.83026	7.29171	5.18176	16.565389	7.195959	5.537004	10.921047	4.357103	5.487186	20.904405	6.975731	3.945435	19.846453	6.247214	3.968176	18.078438	6.917066	4.837422	17.743348	6.963572	4.829091
23.290157	8.553446	3.814215	20.86128	8.069124	4.495311	17.892717	7.247988	5.146414	16.597022	7.212244	5.535939	11.014845	4.188412	5.394617	20.954211	6.946982	3.921243	19.87353	6.204957	3.952176	18.150532	6.881071	4.80336	17.837553	6.902	4.777374
23.356613	8.56296	3.795237	20.903134	8.061096	4.480292	17.95502	7.19679	5.110022	16.67151	7.196532	5.5086	11.091068	4.055619	5.316304	21.006974	6.946802	3.904738	19.921414	6.165952	3.930692	18.225601	6.854572	4.767357	17.888449	6.826381	4.73908
23.414331	8.566624	3.778035	20.962224	8.073	4.466064	18.030843	7.141153	5.065126	16.735845	7.164944	5.477963	11.169663	3.918383	5.242491	21.016898	6.941582	3.902853	19.959206	6.110342	3.905749	18.317819	6.802407	4.716668	17.921394	6.759477	4.714522
23.478212	8.57334	3.759627	21.024318	8.101495	4.458111	18.076329	7.105939	5.03982	16.784501	7.114182	5.447324	11.247669	3.801696	5.172024	21.120322	6.940597	3.86694	19.982727	6.078173	3.895233	18.4113	6.760841	4.670793	17.945998	6.676929	4.683706
23.55911	8.583249	3.735977	21.098592	8.11715	4.439571	18.125998	7.062348	5.007392	16.848178	7.067295	5.413006	11.32998	3.690954	5.096865	21.195376	6.951496	3.845406	20.016225	6.036251	3.879847	18.491117	6.730111	4.635978	17.977217	6.591256	4.652824
23.62799	8.60492	3.720091	21.16121	8.133056	4.425421	18.179912	7.023249	4.977883	16.915299	6.988788	5.364491	11.408261	3.608648	5.045619	21.279759	6.99149	3.832556	20.032663	5.989211	3.869024	18.549963	6.69403	4.603708	18.00841	6.513034	4.622998
23.703308	8.613642	3.697755	21.227	8.15282	4.410959	18.243421	7.00325	4.949778	16.971474	6.918794	5.324853	11.503373	3.507698	4.979488	21.315494	6.96257	3.811574	20.063705	5.965009	3.859787	18.608951	6.653193	4.571402	18.048116	6.411903	4.579398
23.784406	8.63673	3.678192	21.282267	8.177161	4.402978	18.285778	6.968257	4.925755	17.047479	6.840846	5.274757	11.564006	3.427733	4.918824	21.36618	6.992043	3.810179	20.082743	5.945149	3.856648	18.714227	6.626807	4.525404	18.109089	6.340499	4.535978
23.82276	8.636149	3.66478	21.334371	8.209087	4.39666	18.327252	6.932911	4.899766	17.101098	6.786546	5.240431	11.642642	3.383693	4.888517	21.404274	6.992771	3.802975	20.109456	5.935354	3.851554	18.788941	6.636592	4.504646	18.20703	6.249898	4.469922
23.892813	8.654654	3.647696	21.396079	8.237391	4.387637	18.394118	6.916977	4.872619	17.164624	6.705127	5.193038	11.677062	3.383086	4.883371	21.466258	7.021656	3.79477	20.12795	5.922152	3.848369	18.840133	6.6317	4.489051	18.286285	6.211937	4.428722
23.963639	8.677965	3.631908	21.472044	8.285695	4.380031	18.442894	6.921073	4.860776	17.225465	6.63537	5.149614	11.667465	3.447977	4.929299	21.525099	7.027465	3.779624	20.169785	5.932992	3.844059	18.917078	6.626162	4.461774	18.341877	6.182123	4.402118
24.015022	8.721616	3.631676	21.521691	8.293608	4.367228	18.500264	6.928721	4.845811	17.29809	6.569516	5.103304	11.634468	3.543091	4.983736	21.59916	7.055976	3.765655	20.212276	5.954163	3.84197	18.977161	6.636338	4.447794	18.41098	6.159282	4.370079
24.050387	8.755684	3.633124	21.57725	8.321905	4.359752	18.547358	6.932057	4.830114	17.347102	6.507742	5.065803	11.577533	3.648705	5.046806	21.648919	7.090763	3.763272	20.256974	5.975249	3.838169	19.017596	6.641621	4.439016	18.452217	6.140473	4.349827
24.065835	8.760562	3.630263	21.61713	8.346229	4.35584	18.586165	6.931973	4.818221	17.401723	6.442298	5.025515	11.505053	3.775108	5.113181	21.68362	7.113982	3.76125	20.310661	5.989151	3.827214	19.06757	6.641195	4.421636	18.499901	6.136341	4.331238
24.056967	8.761344	3.635477	21.622185	8.358599	4.359046	18.604013	6.935646	4.813063	17.450428	6.388211	4.988972	11.396135	3.897152	5.19182	21.697186	7.143119	3.767955	20.342438	5.978708	3.814666	19.090006	6.671586	4.424998	18.544331	6.132118	4.312785
24.061917	8.746888	3.629395	21.603701	8.354741	4.363939	18.582641	6.951775	4.827881	17.468859	6.361244	4.972643	11.287663	3.995239	5.262366	21.690238	7.154821	3.774483	20.362045	5.961241	3.802635	19.100321	6.696985	4.430584	18.577895	6.168739	4.311499
24.046262	8.756895	3.638366	21.592767	8.363	4.370377	18.554851	6.971489	4.844124	17.468445	6.311679	4.955794	11.201283	4.113358	5.335626	21.670705	7.137659	3.775538	20.383991	5.936405	3.783471	19.090121	6.717201	4.439727	18.581436	6.190629	4.314773
24.040195	8.742392	3.635404	21.567776	8.351324	4.375637	18.534141	7.002958	4.862512	17.449929	6.292885	4.956596	11.105085	4.19264	5.394499	21.646429	7.12597	3.778236	20.398098	5.92577	3.773966	19.061436	6.728063	4.455868	18.565268	6.209098	4.324783
24.038961	8.752358	3.639955	21.546742	8.338659	4.376108	18.508871	7.015017	4.875952	17.429919	6.289502	4.964453	11.014788	4.291958	5.462328	21.640401	7.1255	3.777544	20.398807	5.911318	3.763502	19.02706	6.764336	4.48186	18.554693	6.250129	4.342548
24.018809	8.767968	3.65437	21.517391	8.322573	4.380006	18.481294	7.038666	4.893347	17.402102	6.305097	4.980558	10.921663	4.38692	5.523184	21.646936	7.124783	3.771876	20.398019	5.896626	3.750775	18.998622	6.785191	4.499918	18.527472	6.284246	4.366355
23.983042	8.77413	3.67096	21.509762	8.310428	4.378352	18.44093	7.046986	4.910699	17.372622	6.339806	5.003873	10.836646	4.467128	5.578277	21.650021	7.12437	3.768803	20.415719	5.895883	3.738158	18.956638	6.785745	4.515588	18.495745	6.326134	4.395844
23.966977	8.794487	3.685375	21.489428	8.281421	4.372692	18.415838	7.059187	4.924706	17.340048	6.374539	5.027895	10.735989	4.603018	5.658328	21.637285	7.106593	3.764488	20.448127	5.877422	3.711384	18.919938	6.806508	4.535369	18.467337	6.361023	4.424786
23.948203	8.804743	3.696014	21.460066	8.232061	4.36243	18.389504	7.063298	4.93492	17.304736	6.409459	5.053712	10.62475	4.719414	5.73077	21.64011	7.106106	3.76109	20.505142	5.883175	3.685533	18.910081	6.822061	4.544834	18.433398	6.407048	4.457676
23.919593	8.850064	3.724324	21.448871	8.215904	4.360477	18.378438	7.067521	4.941201	17.268242	6.475053	5.089959	10.531268	4.83131	5.805615	21.665086	7.08764	3.741938	20.536273	5.871343	3.658056	18.89426	6.822055	4.549459	18.409784	6.449094	4.483924
23.899084	8.900376	3.751969	21.425288	8.179271	4.354427	18.357764	7.06771	4.948317	17.243415	6.498335	5.106896	10.446087	4.948866	5.876095	21.676049	7.081396	3.734272	20.546575	5.874157	3.649649	18.885449	6.816773	4.549304	18.376199	6.502841	4.519056
23.875809	8.955734	3.78226	21.407279	8.159016	4.35282	18.353665	7.055919	4.945187	17.213589	6.533304	5.130148	10.348871	5.072083	5.948571	21.68803	7.086528	3.729265	20.570415	5.873112	3.632044	18.863905	6.842249	4.563861	18.3417	6.52609	4.541138
23.856489	8.996206	3.805429	21.395551	8.142655	4.350113	18.33739	7.008857	4.932929	17.194804	6.556712	5.145784	10.286513	5.196097	6.016164	21.691928	7.086365	3.727259	20.584763	5.889652	3.626503	18.836727	6.842443	4.572975	18.311242	6.548681	4.557436
23.839848	9.031806	3.82604	21.372224	8.110009	4.344812	18.340386	6.981187	4.920682	17.167903	6.595507	5.168717	10.236216	5.300313	6.077595	21.695814	7.086199	3.725236	20.607118	5.909528	3.618845	18.825537	6.847637	4.578474	18.290292	6.559469	4.563862
