# Supplementary material for: Speed‐dependent locomotor patterns during steady swimming in a demersal shark
Source: J Fish Biol. 2025 Apr 3;107(2):394–405. doi: 10.1111/jfb.70043 (PMC12360134; doi:10.1111/jfb.70043)
Supplement: Supplementary file 1 — Data S1. Supporting Information. [file JFB-107-394-s001.zip › scanicula_steady_swimming-main/angles/3Dcoords_catshark10_2BL_seq1_190623.csv]

pt1_X	pt1_Y	pt1_Z	pt2_X	pt2_Y	pt2_Z	pt3_X	pt3_Y	pt3_Z	pt4_X	pt4_Y	pt4_Z	pt5_X	pt5_Y	pt5_Z	pt6_X	pt6_Y	pt6_Z	pt8_X	pt8_Y	pt8_Z	pt10_X	pt10_Y	pt10_Z	pt12_X	pt12_Y	pt12_Z
20.011633	2.865798	2.724142	17.913488	2.716974	3.544385	15.083418	2.20072	4.491427	13.895848	1.683335	4.588695	7.615298	3.075561	6.084887	17.898995	1.95622	3.199555	16.649458	1.162489	3.455011	15.444159	1.835401	4.277585	14.858534	1.293645	4.361021
20.029559	2.849467	2.712373	17.933454	2.69715	3.530178	15.104274	2.258134	4.502253	13.902098	1.766224	4.613547	7.666346	3.151904	6.093441	17.910573	1.94494	3.191407	16.661401	1.188142	3.458862	15.450225	1.883293	4.285257	14.871383	1.334245	4.365879
20.058832	2.841269	2.700278	17.962449	2.690792	3.516957	15.128016	2.315575	4.512552	13.916113	1.83741	4.633832	7.734939	3.199405	6.089918	17.937209	1.930206	3.175831	16.663888	1.195098	3.458264	15.453524	1.927729	4.293371	14.889078	1.409676	4.379698
20.090121	2.833447	2.685238	17.991205	2.681082	3.502815	15.15172	2.373221	4.522363	13.926351	1.929975	4.66077	7.789372	3.199268	6.074409	17.95511	1.922965	3.166128	16.683183	1.211449	3.456009	15.465497	1.97871	4.301581	14.910889	1.485409	4.391627
20.117877	2.833211	2.677904	18.00734	2.677783	3.496404	15.166807	2.420784	4.531764	13.938529	2.015819	4.6851	7.842419	3.151738	6.0408	17.962503	1.904312	3.155861	16.712593	1.221762	3.447502	15.485826	2.036701	4.308104	14.919888	1.546355	4.402817
20.137721	2.829067	2.670508	18.022901	2.671289	3.488283	15.190512	2.475186	4.540688	13.950749	2.104295	4.71006	7.877922	3.010313	5.973579	17.982377	1.885828	3.141085	16.722999	1.225509	3.443488	15.497899	2.087693	4.316707	14.929138	1.622486	4.41799
20.170322	2.825113	2.657896	18.051132	2.651464	3.471776	15.216908	2.522843	4.546818	13.961127	2.20959	4.740189	7.898592	2.916515	5.930397	17.996952	1.870684	3.131165	16.742091	1.238715	3.44015	15.518322	2.135277	4.322122	14.942363	1.688738	4.428833
20.20562	2.812868	2.642265	18.078311	2.625221	3.452172	15.254465	2.567176	4.548295	13.985866	2.308979	4.766235	7.938945	2.762567	5.857954	18.02805	1.86715	3.119114	16.780595	1.227169	3.420238	15.546433	2.159345	4.318029	14.964249	1.759733	4.439874
20.228356	2.80462	2.632657	18.111468	2.605662	3.432893	15.294835	2.611612	4.548629	14.02002	2.400065	4.787553	7.990436	2.632467	5.793481	18.060122	1.845006	3.098891	16.823647	1.206348	3.395047	15.563319	2.183519	4.316989	14.973436	1.825958	4.452801
20.26756	2.796459	2.617297	18.142674	2.592639	3.417153	15.331892	2.639118	4.544205	14.048141	2.489061	4.809219	8.02593	2.453031	5.712996	18.089414	1.822618	3.080619	16.86134	1.182117	3.371374	15.585706	2.207785	4.313818	14.982454	1.882152	4.462982
20.296121	2.784222	2.603857	18.183456	2.569909	3.393783	15.379924	2.649368	4.532166	14.081174	2.566455	4.826799	8.066191	2.261256	5.627518	18.118245	1.796534	3.060971	16.885546	1.157938	3.351875	15.607692	2.218572	4.306739	14.987498	1.948498	4.477377
20.324896	2.776161	2.591263	18.214892	2.560223	3.379123	15.421859	2.649571	4.517738	14.134334	2.643678	4.840453	8.076981	2.115919	5.567286	18.147482	1.774193	3.042771	16.926171	1.140128	3.329342	15.613106	2.229195	4.305629	14.996399	1.989377	4.484403
20.364732	2.776286	2.57789	18.24559	2.543989	3.362103	15.446532	2.636128	4.504499	14.182578	2.709082	4.851922	8.107556	1.918841	5.480263	18.182066	1.744514	3.019629	16.965711	1.109971	3.302206	15.623492	2.219589	4.296966	15.000986	2.030507	4.491817
20.391117	2.772188	2.568218	18.275015	2.540848	3.350797	15.485325	2.626102	4.487876	14.220761	2.753534	4.859676	8.14542	1.728427	5.392337	18.215362	1.733573	3.003947	17.026148	1.076957	3.266849	15.653364	2.216939	4.283193	15.03038	2.051296	4.486088
20.433315	2.768352	2.551965	18.303284	2.534783	3.336699	15.520983	2.602344	4.468605	14.256625	2.807217	4.870914	8.210326	1.557024	5.304697	18.257308	1.719177	2.983131	17.047991	1.062457	3.251078	15.671751	2.200744	4.269417	15.072186	2.072341	4.47533
20.470051	2.772629	2.540571	18.340686	2.535166	3.322854	15.555805	2.558357	4.442317	14.299609	2.812241	4.86582	8.260459	1.432354	5.233548	18.284597	1.708012	2.970238	17.071812	1.041955	3.231824	15.698402	2.188104	4.253235	15.100996	2.062674	4.461319
20.507456	2.780958	2.530574	18.394561	2.535504	3.304039	15.585465	2.527964	4.422299	14.344944	2.798997	4.854551	8.341008	1.327622	5.169815	18.318959	1.708319	2.958366	17.11909	1.015328	3.20287	15.741199	2.158645	4.227169	15.1381	2.053101	4.444335
20.539888	2.781263	2.51848	18.41361	2.535539	3.297848	15.622956	2.487629	4.395566	14.380033	2.773853	4.841125	8.42101	1.202463	5.096349	18.370344	1.697901	2.935203	17.146143	1.000914	3.185492	15.753371	2.122315	4.20967	15.199929	2.033606	4.415878
20.576903	2.789692	2.507991	18.446545	2.542344	3.288671	15.651554	2.433812	4.367457	14.420101	2.745628	4.825436	8.504365	1.108162	5.033472	18.411228	1.702047	2.922301	17.173055	0.983289	3.167424	15.776245	2.086452	4.187013	15.240361	2.004312	4.390007
20.625531	2.810403	2.497877	18.50715	2.562733	3.273307	15.677912	2.400452	4.346122	14.449932	2.705423	4.808273	8.600988	1.022687	4.970398	18.452116	1.706186	2.909421	17.217693	0.959886	3.140456	15.809918	2.040529	4.158441	15.276483	1.959523	4.362921
20.671603	2.83515	2.490345	18.537145	2.576495	3.265448	15.70703	2.367135	4.323982	14.484693	2.662213	4.788584	8.687114	0.933802	4.907834	18.506299	1.725841	2.895808	17.254577	0.936223	3.116803	15.84653	2.004818	4.131538	15.303599	1.905272	4.33358
20.716753	2.835613	2.473159	18.576328	2.596714	3.257804	15.743794	2.313622	4.293225	14.526601	2.594739	4.759562	8.781555	0.841761	4.839526	18.56371	1.745464	2.881311	17.295066	0.932589	3.096501	15.888032	1.95943	4.099089	15.334625	1.830631	4.299052
20.750047	2.844139	2.463264	18.615911	2.620219	3.251334	15.777629	2.26029	4.263117	14.550905	2.53376	4.735994	8.883063	0.779581	4.78085	18.604449	1.753649	2.868688	17.347418	0.909323	3.067098	15.921029	1.910834	4.068322	15.370159	1.776322	4.268587
20.793859	2.852542	2.450764	18.655932	2.633035	3.240501	15.820166	2.220559	4.234278	14.582541	2.463752	4.707712	8.98131	0.762707	4.744054	18.640394	1.77686	2.862879	17.399801	0.895947	3.039344	15.984153	1.86939	4.028561	15.40491	1.707617	4.232201
20.838394	2.869226	2.440211	18.700258	2.651116	3.230166	15.845112	2.157417	4.203742	14.601308	2.375979	4.677048	9.046238	0.788931	4.731248	18.685428	1.800314	2.853329	17.444754	0.88533	3.01602	16.042225	1.837712	3.994514	15.435715	1.654195	4.200979
20.88177	2.877739	2.42717	18.746423	2.686832	3.225564	15.881895	2.121387	4.177038	14.622631	2.297475	4.648133	9.076226	0.833636	4.744254	18.725139	1.827205	2.848061	17.48204	0.908424	3.007857	16.091514	1.799659	3.96059	15.474276	1.58607	4.162755
20.91683	2.894294	2.420494	18.777727	2.71353	3.223814	15.916052	2.092138	4.153127	14.649084	2.23418	4.621959	9.072669	0.946292	4.794073	18.745767	1.846213	2.847546	17.513887	0.918362	2.999316	16.138394	1.771515	3.930758	15.5249	1.528819	4.121037
20.954057	2.902671	2.410262	18.817246	2.734691	3.215395	15.944872	2.069602	4.133053	14.682686	2.152939	4.588587	9.04786	1.065329	4.848594	18.776519	1.876848	2.846645	17.556977	0.944325	2.991096	16.209271	1.744076	3.890956	15.572123	1.485905	4.087277
20.990875	2.911146	2.399533	18.854543	2.752726	3.207727	15.979159	2.043666	4.110664	14.741033	2.068691	4.547501	9.011918	1.18532	4.906246	18.812815	1.899973	2.841301	17.57334	0.957205	2.988904	16.25118	1.729001	3.867536	15.610885	1.443233	4.055705
21.031203	2.919582	2.387933	18.884798	2.773741	3.203182	16.014147	2.037783	4.094201	14.777015	1.996899	4.515524	8.97216	1.340908	4.978039	18.864718	1.931205	2.831542	17.610654	1.004527	2.991122	16.317696	1.73108	3.838749	15.654637	1.424996	4.031001
21.073072	2.919976	2.372071	18.93325	2.782962	3.188681	16.060622	2.038386	4.077007	14.815314	1.922334	4.48174	8.931322	1.476237	5.040989	18.900537	1.95063	2.824797	17.641014	1.030103	2.988133	16.366118	1.728377	3.816707	15.705642	1.39781	3.998119
21.107286	2.912134	2.356182	18.980763	2.803901	3.179158	16.088677	2.058805	4.072596	14.853708	1.859887	4.4512	8.882807	1.638364	5.118242	18.934	1.977628	2.821434	17.662957	1.046119	2.985273	16.414603	1.746299	3.800762	15.773077	1.37055	3.960644
21.145659	2.908329	2.340755	19.01233	2.813081	3.170266	16.114312	2.085831	4.071333	14.894894	1.82139	4.426451	8.829912	1.806434	5.198326	18.961383	2.00054	2.819971	17.707768	1.059694	2.972225	16.458459	1.777076	3.791331	15.820455	1.362997	3.935223
21.191561	2.896651	2.318203	19.036849	2.822181	3.164107	16.142994	2.119557	4.071155	14.93142	1.800774	4.408275	8.769157	1.975958	5.280908	18.987177	2.012292	2.814244	17.7252	1.081706	2.973629	16.502512	1.811097	3.783014	15.860388	1.369695	3.918128
21.234586	2.884867	2.297343	19.072841	2.828444	3.152537	16.177487	2.156551	4.070661	14.965627	1.789071	4.393442	8.724316	2.13305	5.355001	19.009676	2.024104	2.809297	17.755564	1.107361	2.970523	16.533099	1.841501	3.779244	15.920906	1.391642	3.897139
21.265812	2.860843	2.276134	19.107583	2.825945	3.137658	16.198531	2.200179	4.076913	15.015092	1.798029	4.380364	8.699515	2.313986	5.432254	19.03262	2.035707	2.805102	17.765151	1.132655	2.975043	16.570603	1.898068	3.782098	15.961947	1.427556	3.889132
21.289298	2.808395	2.247387	19.153577	2.814562	3.116311	16.234532	2.267266	4.086079	15.04548	1.833551	4.381725	8.6821	2.464453	5.49546	19.053817	2.036188	2.796437	17.775212	1.16425	2.981453	16.610931	1.954674	3.784216	16.003254	1.478533	3.884258
21.321483	2.788431	2.227989	19.191664	2.800328	3.09592	16.253563	2.324364	4.097703	15.073895	1.889893	4.389972	8.669676	2.606868	5.553609	19.077792	2.032864	2.785641	17.785874	1.184213	2.980759	16.645948	2.011251	3.788455	16.041829	1.553558	3.889548
21.357289	2.752399	2.201032	19.233439	2.79789	3.078523	16.284252	2.391602	4.109127	15.102237	1.940357	4.396577	8.678628	2.759182	5.610911	19.095722	2.03338	2.777851	17.778886	1.200075	2.987553	16.669995	2.064501	3.795552	16.060538	1.627952	3.90378
21.368344	2.71595	2.184755	19.268731	2.777674	3.057692	16.312276	2.462427	4.122115	15.123476	2.005902	4.409451	8.690166	2.903815	5.66098	19.129524	2.033878	2.76516	17.778344	1.200514	2.986345	16.695099	2.130779	3.807735	16.087358	1.697509	3.914178
21.40105	2.679967	2.159318	19.288881	2.751579	3.039775	16.340195	2.526548	4.13359	15.142565	2.080417	4.426243	8.708268	3.035663	5.701672	19.147376	2.030441	2.756777	17.782021	1.219686	2.990332	16.728126	2.194027	3.815719	16.109231	1.742393	3.919021
21.424171	2.623822	2.130256	19.330251	2.722647	3.013748	16.371096	2.594194	4.145176	15.169111	2.152038	4.440167	8.735067	3.17213	5.747866	19.1697	2.015934	2.74186	17.784663	1.229699	2.990737	16.750435	2.253772	3.827443	16.128399	1.827064	3.936063
21.430932	2.623793	2.128277	19.339375	2.719787	3.009392	16.376953	2.600985	4.14536	15.17423	2.157997	4.440494	8.741083	3.186248	5.75202	19.175995	2.015952	2.739813	17.787716	1.236049	2.991636	16.751051	2.263665	3.830734	16.132976	1.842048	3.938606
