# Supplementary material for: Speed‐dependent locomotor patterns during steady swimming in a demersal shark
Source: J Fish Biol. 2025 Apr 3;107(2):394–405. doi: 10.1111/jfb.70043 (PMC12360134; doi:10.1111/jfb.70043)
Supplement: Supplementary file 1 — Data S1. Supporting Information. [file JFB-107-394-s001.zip › scanicula_steady_swimming-main/angles/3Dcoords_catshark10_3BL_seq1_190623.csv]

pt1_X	pt1_Y	pt1_Z	pt2_X	pt2_Y	pt2_Z	pt3_X	pt3_Y	pt3_Z	pt4_X	pt4_Y	pt4_Z	pt5_X	pt5_Y	pt5_Z	pt6_X	pt6_Y	pt6_Z	pt8_X	pt8_Y	pt8_Z	pt10_X	pt10_Y	pt10_Z	pt12_X	pt12_Y	pt12_Z
23.321724	9.428744	4.087509	20.455224	8.779302	4.931572	17.239475	7.648029	5.650529	15.861755	6.772991	5.784557	8.013565	7.710805	7.767218	20.598774	7.858195	4.437304	19.257644	6.449525	4.405827	17.522491	7.257058	5.333132	16.895929	6.522737	5.291414
23.329871	9.408604	4.074896	20.45422	8.792471	4.9369	17.22768	7.696985	5.67269	15.849631	6.847754	5.81437	8.05269	7.740538	7.770556	20.591195	7.871018	4.444735	19.227244	6.473338	4.429092	17.516701	7.310318	5.352171	16.88528	6.56924	5.311139
23.335739	9.395402	4.066973	20.456621	8.809392	4.942818	17.204699	7.766228	5.704822	15.834364	6.930243	5.845775	8.104934	7.761966	7.777817	20.580191	7.875787	4.451761	19.206238	6.508466	4.452214	17.508114	7.381914	5.38001	16.879755	6.637499	5.337232
23.346606	9.382384	4.05807	20.455776	8.801139	4.940439	17.196574	7.831368	5.73031	15.807653	7.02512	5.886397	8.173818	7.732319	7.766122	20.572111	7.888399	4.458431	19.197068	6.53205	4.467109	17.484249	7.424125	5.403583	16.865359	6.706769	5.366525
23.347285	9.363163	4.050236	20.462122	8.805096	4.939301	17.187817	7.884555	5.752336	15.774741	7.120282	5.928826	8.218086	7.642186	7.730395	20.575409	7.892425	4.458143	19.169639	6.555547	4.486504	17.47999	7.495896	5.429679	16.85887	6.772819	5.392801
23.360542	9.362857	4.04539	20.46812	8.804969	4.93709	17.16807	7.958374	5.785155	15.745115	7.223767	5.973396	8.247779	7.499219	7.675388	20.574842	7.888189	4.456758	19.165964	6.561371	4.490068	17.457841	7.568134	5.462445	16.855167	6.839115	5.418791
23.3554	9.376377	4.054066	20.484744	8.796036	4.927244	17.166568	8.032157	5.811683	15.721848	7.335686	6.019315	8.266969	7.304495	7.600827	20.576293	7.875467	4.451582	19.15329	6.561615	4.495405	17.451935	7.610495	5.480121	16.84013	6.90184	5.445432
23.364192	9.370369	4.050062	20.485543	8.800378	4.929028	17.16697	8.089537	5.831344	15.69174	7.431924	6.061626	8.28495	7.127876	7.531635	20.590741	7.870811	4.443996	19.136432	6.578647	4.504714	17.437851	7.665109	5.505019	16.810393	6.989202	5.485174
23.373549	9.389958	4.055937	20.494315	8.774995	4.916399	17.167366	8.143147	5.850526	15.668078	7.540535	6.106177	8.31446	6.958358	7.463084	20.602163	7.866234	4.437623	19.137116	6.560694	4.493874	17.450251	7.719091	5.518847	16.777331	7.062996	5.522127
23.38118	9.428317	4.068519	20.509343	8.774709	4.910964	17.16476	8.200834	5.871492	15.657072	7.661711	6.151446	8.32868	6.739036	7.378298	20.615826	7.857261	4.428352	19.13575	6.56024	4.491174	17.425337	7.75546	5.539342	16.727594	7.136677	5.562352
23.38739	9.423283	4.068123	20.518092	8.749352	4.898355	17.176611	8.242081	5.882318	15.66	7.783504	6.192803	8.342055	6.543241	7.298735	20.626731	7.84849	4.420713	19.146186	6.5537	4.480732	17.414507	7.792154	5.556857	16.684609	7.185997	5.592607
23.393295	9.44928	4.077401	20.532655	8.744934	4.891692	17.193401	8.2666	5.884972	15.647296	7.895637	6.235086	8.344576	6.322874	7.212362	20.658738	7.813964	4.395784	19.152888	6.54741	4.473026	17.39773	7.816354	5.570145	16.648368	7.270286	5.631185
23.394019	9.469251	4.086767	20.53593	8.723903	4.882638	17.194382	8.283085	5.890261	15.656788	7.993451	6.265184	8.369392	6.100551	7.119651	20.6803	7.792411	4.379729	19.160663	6.541479	4.46744	17.371314	7.828736	5.583291	16.610174	7.31945	5.658206
23.399775	9.509092	4.103778	20.540099	8.732254	4.884425	17.200981	8.291226	5.890689	15.659861	8.079541	6.294139	8.405278	5.888535	7.028522	20.70399	7.787674	4.368965	19.16855	6.535588	4.462106	17.372529	7.852679	5.590033	16.572178	7.368906	5.686281
23.398764	9.536361	4.118458	20.55186	8.706905	4.870809	17.212739	8.28281	5.883752	15.659838	8.169756	6.324571	8.419245	5.677731	6.936149	20.725956	7.791504	4.362355	19.179183	6.512496	4.450052	17.344338	7.834938	5.593981	16.547774	7.421941	5.711377
23.405726	9.563014	4.12892	20.55064	8.715712	4.875749	17.226805	8.261989	5.871763	15.6618	8.227295	6.343361	8.465356	5.437627	6.828891	20.742247	7.795631	4.358693	19.203315	6.500562	4.435771	17.356435	7.81636	5.5824	16.524351	7.436306	5.724067
23.413925	9.596125	4.141453	20.548398	8.720072	4.878556	17.24954	8.232828	5.853934	15.666331	8.264614	6.35552	8.505079	5.255227	6.745178	20.762909	7.790969	4.349141	19.214836	6.488884	4.426884	17.349921	7.791862	5.574737	16.511108	7.443329	5.730079
23.41099	9.616752	4.153379	20.526057	8.729223	4.89093	17.25831	8.186763	5.832772	15.67567	8.268535	6.353375	8.564737	5.066394	6.651067	20.787993	7.794773	4.341518	19.242594	6.471178	4.409127	17.348695	7.767945	5.567919	16.497733	7.433312	5.733337
23.401117	9.650254	4.172181	20.535927	8.73342	4.889583	17.271381	8.157398	5.816719	15.674653	8.239648	6.343712	8.630387	4.925852	6.575523	20.786262	7.79936	4.345129	19.290453	6.470827	4.392695	17.335942	7.713539	5.55271	16.478286	7.415925	5.734603
23.399373	9.657548	4.177505	20.53271	8.750627	4.898257	17.280032	8.103664	5.794352	15.677413	8.235191	6.340193	8.699047	4.801703	6.507994	20.800793	7.812033	4.34554	19.324502	6.464802	4.378644	17.338514	7.68334	5.541336	16.460938	7.384464	5.730813
23.41336	9.703041	4.191352	20.525607	8.759651	4.905621	17.294325	8.041841	5.767507	15.687171	8.164924	6.312203	8.77383	4.685883	6.438889	20.813394	7.829217	4.349257	19.375452	6.45851	4.357758	17.322056	7.635455	5.530885	16.453983	7.349252	5.721555
23.416184	9.736014	4.20457	20.51784	8.814561	4.929292	17.309947	8.000643	5.747574	15.700734	8.111472	6.289674	8.840041	4.586021	6.379611	20.819544	7.846379	4.354744	19.411002	6.464028	4.347973	17.329446	7.611234	5.519664	16.454817	7.313794	5.708588
23.410267	9.749443	4.212584	20.511456	8.85305	4.94733	17.328753	7.914561	5.710908	15.732139	8.041584	6.255672	8.898129	4.501888	6.329171	20.830773	7.855045	4.355401	19.43795	6.469637	4.341332	17.343814	7.551148	5.494585	16.466177	7.26464	5.68954
23.41588	9.775674	4.221632	20.506015	8.899948	4.967949	17.341795	7.881728	5.694743	15.74164	7.963822	6.225948	8.968249	4.440673	6.293682	20.841476	7.867604	4.358138	19.469987	6.480975	4.335252	17.354126	7.502986	5.474042	16.469485	7.212232	5.67268
23.41766	9.808212	4.233724	20.525138	8.950616	4.981082	17.355478	7.857176	5.681658	15.774615	7.853733	6.178332	9.048544	4.371731	6.259478	20.855068	7.901624	4.367195	19.51003	6.526645	4.338491	17.37365	7.454983	5.451151	16.524652	7.131295	5.628276
23.438874	9.846996	4.241718	20.53372	9.014225	5.00256	17.367371	7.808115	5.660023	15.786775	7.768294	6.144982	9.114563	4.386428	6.261187	20.873499	7.941247	4.376505	19.532127	6.561237	4.345215	17.406663	7.406953	5.423774	16.545047	7.057584	5.596589
23.449578	9.873527	4.249804	20.539901	9.060893	5.018135	17.386103	7.767394	5.639819	15.808094	7.679216	6.108322	9.142115	4.462553	6.286718	20.882592	7.969933	4.385773	19.563543	6.601546	4.350711	17.461793	7.358609	5.387957	16.597043	6.97354	5.551853
23.470831	9.9124	4.257787	20.553466	9.11615	5.034704	17.399254	7.734881	5.624303	15.838407	7.590216	6.068255	9.132095	4.56214	6.328509	20.881764	7.9874	4.394149	19.579281	6.624505	4.353828	17.522062	7.327871	5.355126	16.649934	6.910595	5.513855
23.477375	9.945129	4.268552	20.567642	9.175798	5.052762	17.414881	7.694279	5.605122	15.874178	7.485468	6.021467	9.097865	4.723995	6.400259	20.887364	8.027124	4.407153	19.598748	6.647242	4.354305	17.566349	7.321393	5.337357	16.710641	6.854413	5.474043
23.500139	9.996613	4.279607	20.589358	9.226553	5.063965	17.441023	7.673926	5.589781	15.919546	7.393175	5.976421	9.038146	4.918067	6.484969	20.891305	8.084066	4.427317	19.611708	6.681895	4.363116	17.628232	7.30887	5.311834	16.75367	6.815878	5.446403
23.519328	10.02278	4.283829	20.605282	9.277679	5.077779	17.455664	7.665705	5.582033	15.962293	7.313236	5.936794	8.948548	5.113454	6.574842	20.904754	8.152239	4.447753	19.635185	6.733807	4.374225	17.678175	7.320171	5.298235	16.82258	6.78022	5.408392
23.552523	10.034653	4.275702	20.618074	9.350517	5.10106	17.469773	7.690109	5.586892	16.019753	7.229248	5.890151	8.851148	5.32588	6.671856	20.921665	8.214841	4.465022	19.654795	6.791579	4.388375	17.702924	7.349837	5.300765	16.914365	6.727292	5.357547
23.576257	10.046498	4.270321	20.636304	9.397362	5.112033	17.499986	7.73045	5.591366	16.060494	7.181492	5.861865	8.769639	5.548003	6.771135	20.935414	8.283452	4.485893	19.66585	6.849598	4.405837	17.735781	7.367517	5.296312	16.994288	6.70218	5.320054
23.603579	10.071993	4.270271	20.662293	9.457015	5.124986	17.518075	7.767109	5.599425	16.098078	7.133763	5.834281	8.678268	5.747564	6.862681	20.944265	8.346572	4.506452	19.667007	6.901816	4.423551	17.789684	7.432495	5.300085	17.103502	6.738665	5.291399
23.638293	10.070427	4.255827	20.68625	9.521434	5.141136	17.541194	7.832252	5.615831	16.133611	7.106123	5.81511	8.612049	5.989403	6.966244	20.949666	8.415612	4.530244	19.638211	6.984289	4.466012	17.817384	7.503977	5.315564	17.174988	6.75162	5.269721
23.659648	10.063402	4.245702	20.718682	9.555641	5.143293	17.55086	7.918345	5.645071	16.179934	7.121923	5.806498	8.549574	6.208268	7.055781	20.970734	8.473321	4.545327	19.610169	7.002351	4.483494	17.849953	7.581491	5.331135	17.241587	6.813068	5.266347
23.697442	10.055133	4.22743	20.75081	9.607529	5.152906	17.54888	8.016872	5.681625	16.197433	7.169723	5.818273	8.484614	6.453318	7.154447	20.983748	8.513113	4.554046	19.586333	7.091065	4.526712	17.856761	7.66599	5.35993	17.308656	6.884846	5.265426
23.711706	10.041013	4.215488	20.77915	9.637202	5.153853	17.545942	8.107216	5.714451	16.21195	7.221465	5.831679	8.456039	6.676941	7.243474	20.99999	8.541654	4.558524	19.579005	7.132796	4.546944	17.873285	7.762578	5.389025	17.337359	6.961097	5.281983
23.74329	10.046178	4.204935	20.806819	9.662489	5.153192	17.553527	8.214419	5.750336	16.218616	7.297459	5.856672	8.422015	6.902012	7.331853	21.008659	8.576121	4.567762	19.567454	7.180353	4.569807	17.876347	7.859674	5.422978	17.363048	7.065744	5.310612
23.79069	10.043931	4.184908	20.83838	9.670378	5.14477	17.563426	8.309644	5.781447	16.23257	7.401594	5.888621	8.396064	7.111954	7.411839	21.019507	8.593395	4.570535	19.539593	7.23438	4.602	17.889236	7.969066	5.45749	17.388636	7.170653	5.338757
23.832185	10.029364	4.163622	20.866771	9.674316	5.136766	17.565973	8.430326	5.824351	16.24091	7.510427	5.92515	8.384938	7.333933	7.499859	21.036625	8.604083	4.566589	19.522948	7.306432	4.637946	17.89363	8.079395	5.496715	17.40572	7.265507	5.366535
23.861658	10.015895	4.148754	20.905029	9.686405	5.127555	17.567807	8.539148	5.863741	16.237696	7.63968	5.971216	8.415036	7.499792	7.563687	21.046373	8.615418	4.567042	19.506279	7.342872	4.659996	17.89609	8.17133	5.528519	17.414877	7.367488	5.397987
23.877828	10.008699	4.139687	20.938719	9.685724	5.115576	17.571386	8.589375	5.880645	16.237169	7.692477	5.990306	8.425679	7.569899	7.590644	21.061581	8.632731	4.568586	19.50522	7.372629	4.671373	17.898014	8.195923	5.536737	17.422848	7.40634	5.408995
