# Supplementary material for: Speed‐dependent locomotor patterns during steady swimming in a demersal shark
Source: J Fish Biol. 2025 Apr 3;107(2):394–405. doi: 10.1111/jfb.70043 (PMC12360134; doi:10.1111/jfb.70043)
Supplement: Supplementary file 1 — Data S1. Supporting Information. [file JFB-107-394-s001.zip › scanicula_steady_swimming-main/angles/3Dcoords_catshark10_4BL_seq1_190623.csv]

pt1_X	pt1_Y	pt1_Z	pt2_X	pt2_Y	pt2_Z	pt3_X	pt3_Y	pt3_Z	pt4_X	pt4_Y	pt4_Z	pt5_X	pt5_Y	pt5_Z	pt6_X	pt6_Y	pt6_Z	pt8_X	pt8_Y	pt8_Z	pt10_X	pt10_Y	pt10_Z	pt12_X	pt12_Y	pt12_Z
20.80832	2.097298	2.13355	18.520148	2.191419	3.170488	15.511123	2.04516	4.276397	14.196279	1.603735	4.490413	6.963249	2.184929	6.066816	18.390678	1.504212	2.919489	16.983948	0.797965	3.26872	15.577451	1.701027	4.148409	14.965091	1.297706	4.215036
20.822168	2.060024	2.113286	18.537834	2.161546	3.151748	15.521532	2.098137	4.292195	14.172631	1.705027	4.531691	7.007083	2.395543	6.146043	18.393273	1.477474	2.906571	16.951489	0.844208	3.297042	15.56883	1.766744	4.173486	14.941221	1.386292	4.25202
20.815165	1.984875	2.087091	18.539362	2.109834	3.130808	15.536247	2.191199	4.320636	14.168635	1.839303	4.579027	7.072762	2.344439	6.114645	18.394744	1.446217	2.890841	16.916574	0.86291	3.314698	15.576604	1.822507	4.191025	14.919977	1.451953	4.280532
20.83146	1.928991	2.059524	18.551302	2.069934	3.110643	15.549833	2.254555	4.338805	14.172792	1.957561	4.619227	7.114385	2.187518	6.047001	18.403794	1.402364	2.8692	16.897354	0.88206	3.326227	15.579316	1.895106	4.215042	14.89329	1.572366	4.327879
20.831091	1.856988	2.032413	18.56277	2.027322	3.089281	15.576785	2.301303	4.347077	14.179635	2.066402	4.655463	7.138246	2.015728	5.977631	18.405814	1.370874	2.854617	16.892462	0.872929	3.323691	15.583593	1.934762	4.227404	14.895303	1.657938	4.355741
20.827093	1.78239	2.006083	18.576329	1.981934	3.066276	15.606082	2.338188	4.350562	14.189229	2.16899	4.689	7.187051	1.830021	5.891335	18.41614	1.336871	2.836898	16.898429	0.855079	3.312581	15.58525	1.981228	4.242352	14.894134	1.747676	4.385995
20.83794	1.71721	1.979023	18.585031	1.93666	3.044797	15.643008	2.354985	4.344656	14.224252	2.288306	4.722271	7.223364	1.638206	5.805706	18.414176	1.280403	2.816127	16.913295	0.869982	3.309681	15.599894	2.001107	4.24466	14.908667	1.802232	4.400526
20.833523	1.63337	1.951146	18.598285	1.888598	3.021048	15.676693	2.361789	4.33593	14.259068	2.381476	4.746117	7.255661	1.471795	5.731272	18.425179	1.234354	2.793519	16.918531	0.842866	3.295245	15.620524	2.034384	4.249204	14.919216	1.829576	4.406682
20.852374	1.575071	1.922875	18.605472	1.849047	3.002922	15.721058	2.355121	4.319433	14.285452	2.465028	4.76868	7.292774	1.27559	5.643289	18.429465	1.186069	2.771828	16.93089	0.803391	3.27403	15.640332	2.047849	4.246774	14.91341	1.865001	4.419741
20.869679	1.523017	1.897593	18.615996	1.801352	2.9795	15.76785	2.338326	4.299015	14.334285	2.538503	4.782118	7.341726	1.115877	5.567335	18.437016	1.142315	2.752438	16.938488	0.780053	3.258444	15.667514	2.034667	4.233249	14.917981	1.920047	4.436413
20.876329	1.461345	1.874177	18.624778	1.759401	2.9589	15.797055	2.304906	4.277776	14.383061	2.598712	4.790872	7.424592	0.948938	5.482759	18.442934	1.10356	2.735294	16.946427	0.74967	3.243004	15.702467	2.004773	4.212182	14.911536	1.927996	4.440695
20.882054	1.405617	1.854389	18.626816	1.717284	2.94142	15.806383	2.264888	4.260267	14.422855	2.618538	4.787962	7.515951	0.826444	5.411987	18.449973	1.055086	2.714408	16.96227	0.709417	3.223522	15.739991	1.971634	4.189037	14.907963	1.916201	4.437882
20.890746	1.347731	1.830076	18.638553	1.675165	2.921263	15.815754	2.224875	4.243049	14.451129	2.621579	4.782159	7.62264	0.695645	5.334343	18.453657	1.01134	2.697097	16.963849	0.660226	3.20444	15.771036	1.91878	4.160782	14.900636	1.892964	4.430905
20.898507	1.278687	1.8015	18.648665	1.641658	2.904468	15.838543	2.174981	4.217935	14.484703	2.604268	4.767934	7.724438	0.600053	5.270564	18.462044	0.958368	2.673664	16.973467	0.614429	3.183475	15.818496	1.86273	4.12632	14.893117	1.857841	4.420657
20.904379	1.22122	1.777924	18.666992	1.616552	2.888574	15.844331	2.118531	4.195907	14.520722	2.566656	4.746069	7.82648	0.500614	5.205147	18.462992	0.924302	2.660797	16.985871	0.578557	3.163427	15.821747	1.813541	4.107371	14.895067	1.803067	4.401433
20.919524	1.176207	1.755328	18.679777	1.582945	2.871686	15.855516	2.058889	4.171093	14.533748	2.505696	4.722091	7.895341	0.436924	5.159604	18.46829	0.883794	2.645085	16.997489	0.530335	3.139609	15.81693	1.767628	4.092535	14.899882	1.732865	4.375809
20.934291	1.131459	1.732396	18.691599	1.56049	2.85969	15.875556	2.012643	4.148079	14.540991	2.43821	4.697258	8.015622	0.363468	5.098544	18.483642	0.838695	2.622346	17.006579	0.482048	3.117105	15.831102	1.715323	4.069211	14.911634	1.678374	4.353488
20.958539	1.098958	1.710695	18.719316	1.538515	2.841127	15.886581	1.953361	4.122949	14.545648	2.384352	4.677713	8.106476	0.350234	5.066906	18.497928	0.807177	2.604537	17.029127	0.443585	3.092408	15.855732	1.650017	4.03826	14.922965	1.608486	4.325989
20.970491	1.0662	1.69378	18.745179	1.499744	2.81707	15.902378	1.881213	4.091122	14.552682	2.307098	4.649644	8.209672	0.394193	5.058701	18.519317	0.77844	2.585361	17.051367	0.405513	3.067086	15.894481	1.598128	4.006738	14.94078	1.534754	4.295784
20.990783	1.03968	1.675984	18.765267	1.469145	2.798915	15.919638	1.842098	4.070506	14.556707	2.220082	4.618954	8.227059	0.461943	5.079476	18.527928	0.75469	2.573193	17.065485	0.377609	3.051227	15.947879	1.503888	3.956721	14.965207	1.469072	4.265737
21.012162	1.022381	1.660652	18.793325	1.452971	2.781987	15.944111	1.780084	4.0397	14.569423	2.149872	4.591845	8.193355	0.606968	5.145013	18.535147	0.741801	2.564885	17.084397	0.347182	3.034344	16.0082	1.449105	3.917371	14.992576	1.395957	4.231842
21.041875	1.026228	1.650071	18.815207	1.431707	2.763357	15.958404	1.737854	4.019009	14.584759	2.0732	4.561661	8.130988	0.805556	5.237495	18.546959	0.726041	2.554778	17.102233	0.308122	3.013439	16.048591	1.384909	3.880376	15.019874	1.31899	4.197474
21.071399	1.026917	1.638899	18.843613	1.401881	2.740443	15.975272	1.692438	3.996403	14.602651	1.986771	4.527473	8.041422	1.020248	5.340704	18.570564	0.700315	2.53534	17.146616	0.272249	2.98523	16.105527	1.330867	3.840661	15.047273	1.254008	4.166121
21.09012	1.024599	1.630008	18.877488	1.380556	2.718571	16.00626	1.656971	3.972555	14.628567	1.887342	4.486606	7.905027	1.287017	5.472742	18.605782	0.680271	2.513379	17.189475	0.22165	2.951258	16.124158	1.280226	3.81393	15.122854	1.16583	4.113511
21.128023	1.034683	1.618376	18.917059	1.367026	2.697786	16.022703	1.605256	3.947709	14.654389	1.788268	4.445858	7.842963	1.500554	5.570852	18.637318	0.668148	2.495671	17.209766	0.186159	2.930042	16.143636	1.242239	3.792493	15.140511	1.108909	4.087713
21.158993	1.032653	1.604837	18.956014	1.349195	2.675738	16.056421	1.573265	3.923901	14.677611	1.70269	4.410343	7.758389	1.758256	5.686634	18.672532	0.669336	2.481574	17.254497	0.169585	2.906018	16.149725	1.21759	3.778298	15.203143	1.040649	4.044334
21.189701	1.027502	1.590648	18.986265	1.343541	2.662076	16.078259	1.525178	3.897907	14.697904	1.614184	4.374415	7.67785	2.004674	5.798454	18.710995	0.660024	2.462318	17.287103	0.135086	2.878968	16.163925	1.189652	3.76088	15.253378	0.995344	4.012512
21.219355	1.028093	1.579718	19.023531	1.335123	2.643935	16.109676	1.502944	3.878568	14.726038	1.509677	4.330597	7.612914	2.239382	5.903106	18.730814	0.660664	2.454467	17.321506	0.118192	2.859088	16.170445	1.167911	3.748901	15.293779	0.950213	3.98351
21.235132	1.031174	1.575667	19.035578	1.332542	2.63728	16.135763	1.483943	3.862141	14.743598	1.431642	4.29863	7.545839	2.490628	6.01372	18.759441	0.66158	2.44315	17.346576	0.109755	2.846715	16.2145	1.140139	3.72197	15.346385	0.886287	3.944321
21.238368	1.027624	1.575167	19.049746	1.323606	2.628075	16.143043	1.471345	3.854137	14.764073	1.36353	4.269183	7.505047	2.69774	6.097937	18.778126	0.651563	2.431947	17.363874	0.104461	2.837523	16.238086	1.134493	3.710062	15.431103	0.822477	3.895377
21.241911	1.015438	1.570256	19.055822	1.311406	2.620761	16.156207	1.465121	3.846919	14.78173	1.295649	4.240476	7.473114	2.934264	6.195815	18.791449	0.651894	2.426937	17.36772	0.119483	2.841762	16.251428	1.134829	3.70485	15.475205	0.796239	3.872421
21.253909	0.994425	1.559004	19.065077	1.30223	2.613913	16.159555	1.481528	3.850684	14.800378	1.273086	4.226864	7.471896	3.10167	6.255629	18.797901	0.649341	2.423716	17.378147	0.116299	2.837871	16.259722	1.141473	3.703683	15.516305	0.781577	3.853471
21.253769	0.973082	1.552528	19.063999	1.28954	2.610452	16.16828	1.494639	3.851888	14.800173	1.266769	4.224279	7.472529	3.284667	6.321039	18.809025	0.646721	2.419223	17.384504	0.128184	2.840575	16.276248	1.151441	3.70066	15.538895	0.781467	3.846782
21.253506	0.951814	1.545927	19.069009	1.286389	2.607878	16.177443	1.51411	3.855651	14.800361	1.276532	4.227237	7.495592	3.454532	6.373716	18.81105	0.644049	2.417695	17.385477	0.133644	2.843751	16.282668	1.174066	3.705653	15.542628	0.796586	3.85052
21.254151	0.924905	1.53598	19.075477	1.273963	2.601243	16.186411	1.530397	3.858196	14.795174	1.292864	4.2337	7.531656	3.591354	6.409513	18.815228	0.641482	2.415221	17.37787	0.133319	2.84687	16.291787	1.193339	3.709237	15.544307	0.841751	3.865398
21.253146	0.915703	1.533717	19.084911	1.264686	2.59472	16.195082	1.540175	3.858689	14.792461	1.296206	4.235263	7.561399	3.664621	6.42916	18.819374	0.638939	2.412696	17.372844	0.133049	2.849061	16.295086	1.206266	3.712267	15.551587	0.86438	3.870794
