# Supplementary material for: Speed‐dependent locomotor patterns during steady swimming in a demersal shark
Source: J Fish Biol. 2025 Apr 3;107(2):394–405. doi: 10.1111/jfb.70043 (PMC12360134; doi:10.1111/jfb.70043)
Supplement: Supplementary file 1 — Data S1. Supporting Information. [file JFB-107-394-s001.zip › scanicula_steady_swimming-main/angles/3Dcoords_catshark10_5BL_seq1_190623.csv]

pt1_X	pt1_Y	pt1_Z	pt2_X	pt2_Y	pt2_Z	pt3_X	pt3_Y	pt3_Z	pt4_X	pt4_Y	pt4_Z	pt5_X	pt5_Y	pt5_Z	pt6_X	pt6_Y	pt6_Z	pt8_X	pt8_Y	pt8_Z	pt10_X	pt10_Y	pt10_Z	pt12_X	pt12_Y	pt12_Z
22.000465	12.594078	5.651243	19.176616	13.134051	6.906326	15.405697	13.805328	8.321166	13.689344	13.187356	8.547378	4.281366	14.33174	11.450833	18.807148	12.163707	6.536846	16.935283	11.607801	6.899354	15.294198	13.054808	7.939896	14.625089	12.595586	7.90347
22.012072	12.58379	5.649627	19.182874	13.08338	6.887903	15.430328	13.798657	8.307947	13.695727	13.303969	8.589572	4.415366	14.415522	11.449892	18.834433	12.103265	6.507202	16.984369	11.497488	6.843805	15.294574	13.075335	7.945515	14.587761	12.629731	7.925952
22.037757	12.594723	5.648276	19.19987	13.006539	6.8548	15.453367	13.724644	8.274801	13.708114	13.413933	8.623843	4.542565	14.407064	11.426767	18.854196	12.0335	6.476236	17.02794	11.425969	6.807417	15.29392	13.053606	7.937819	14.563884	12.670692	7.942064
22.068292	12.619264	5.649786	19.208269	12.965531	6.837751	15.485068	13.662793	8.242934	13.726637	13.502793	8.64982	4.623147	14.244809	11.360841	18.877636	12.001471	6.458466	17.071487	11.354686	6.771268	15.302496	13.003641	7.918055	14.553865	12.712203	7.954979
22.110115	12.611055	5.635927	19.203725	12.918378	6.821901	15.504725	13.579964	8.206357	13.757206	13.530079	8.651104	4.706912	13.989224	11.251933	18.888776	11.937619	6.433952	17.090001	11.279538	6.744952	15.309594	12.909841	7.88187	14.542637	12.679417	7.942267
22.096119	12.636201	5.651937	19.199072	12.861001	6.804517	15.5132	13.494135	8.173266	13.77542	13.535711	8.643108	4.700817	13.582639	11.095647	18.954358	11.893321	6.393914	17.121993	11.221825	6.719415	15.316756	12.804179	7.844614	14.525174	12.67312	7.943284
22.117849	12.623273	5.642361	19.20833	12.831568	6.790899	15.530739	13.33999	8.113928	13.80244	13.453141	8.602146	4.676305	13.131888	10.9218	18.993117	11.856398	6.369077	17.173815	11.14017	6.679406	15.348062	12.690505	7.795386	14.544565	12.563497	7.905145
22.127217	12.614894	5.637959	19.209127	12.840979	6.796108	15.542978	13.20551	8.061309	13.804911	13.354995	8.559471	4.678969	12.658433	10.727277	19.034901	11.843761	6.354012	17.206473	11.094685	6.658109	15.369448	12.577292	7.749366	14.546394	12.451696	7.867676
22.147974	12.586021	5.619957	19.222161	12.832195	6.793185	15.551256	13.109802	8.026469	13.813516	13.243524	8.51578	4.698724	12.284097	10.568313	19.071295	11.812174	6.332936	17.282273	11.000167	6.604098	15.396013	12.459717	7.703802	14.540638	12.278575	7.814048
22.163824	12.561527	5.611618	19.241016	12.841865	6.793144	15.56247	13.029052	7.994011	13.837033	13.084739	8.451561	4.756063	11.963615	10.417184	19.099882	11.803336	6.321818	17.328529	10.961667	6.58287	15.398364	12.362679	7.671273	14.559569	12.146159	7.768727
22.180953	12.528332	5.593577	19.269911	12.871463	6.796267	15.564963	12.926096	7.958696	13.854481	12.952156	8.397279	4.830529	11.686863	10.280264	19.11771	11.801343	6.320172	17.364079	10.926539	6.572562	15.40052	12.258926	7.636449	14.609507	11.998979	7.715789
22.191629	12.510182	5.584518	19.296265	12.901463	6.800841	15.577617	12.879432	7.940345	13.880753	12.774764	8.327964	4.881684	11.470412	10.170488	19.13895	11.783305	6.307997	17.390783	10.900127	6.566005	15.427775	12.170272	7.600709	14.689892	11.830266	7.649842
22.215255	12.458133	5.557204	19.316545	12.930922	6.806195	15.612413	12.818895	7.913473	13.877118	12.649181	8.284491	4.950608	11.335361	10.095138	19.150062	11.789105	6.308756	17.399781	10.858828	6.559929	15.500602	12.130896	7.569025	14.736	11.696342	7.599075
22.224429	12.434682	5.545599	19.345738	12.939052	6.80014	15.629025	12.801363	7.905905	13.891461	12.488854	8.228655	5.053802	11.263379	10.050142	19.156153	11.776436	6.304347	17.394151	10.857915	6.571053	15.59424	12.120631	7.543258	14.802344	11.571526	7.543866
22.238073	12.401475	5.528346	19.373367	12.937861	6.789631	15.651894	12.800503	7.90344	13.911926	12.363691	8.183734	5.120347	11.393576	10.093382	19.157799	11.786605	6.309111	17.369909	10.833141	6.578695	15.658676	12.123164	7.528895	14.879527	11.489612	7.499546
22.265885	12.377494	5.510036	19.385375	12.916916	6.778008	15.67887	12.853329	7.915386	13.950357	12.260507	8.14155	5.009227	11.755585	10.259005	19.167848	11.782943	6.306381	17.348336	10.800637	6.579144	15.723966	12.152986	7.522804	14.961281	11.477849	7.47545
22.28722	12.357541	5.494158	19.414726	12.903495	6.762777	15.703392	12.907233	7.929912	14.007048	12.221251	8.116101	4.900041	12.140048	10.434464	19.178366	11.783909	6.305199	17.353563	10.802213	6.581258	15.775312	12.209789	7.528688	15.039702	11.470692	7.453675
22.315644	12.365115	5.485711	19.452703	12.886675	6.744784	15.723575	12.996987	7.957849	14.058074	12.216811	8.105798	4.823864	12.486037	10.577929	19.199573	11.76987	6.293424	17.353321	10.785977	6.578356	15.806876	12.25982	7.538351	15.094567	11.498536	7.445384
22.368826	12.371853	5.468213	19.474172	12.820203	6.713457	15.756889	13.069968	7.974514	14.094551	12.270032	8.116857	4.756519	12.810273	10.71371	19.222516	11.745886	6.276298	17.3522	10.763085	6.571791	15.832675	12.282321	7.540823	15.113593	11.60125	7.470745
22.412042	12.374317	5.452729	19.503705	12.778477	6.688566	15.78164	13.135061	7.99097	14.116195	12.343241	8.136992	4.719159	13.128458	10.84039	19.253751	11.7121	6.252083	17.366995	10.754575	6.559047	15.849883	12.34591	7.558552	15.108192	11.667185	7.493079
22.426457	12.368866	5.445136	19.526464	12.724763	6.661771	15.803078	13.187718	8.003376	14.132245	12.455267	8.172475	4.707725	13.381604	10.934905	19.271305	11.665411	6.228786	17.383832	10.721658	6.53511	15.85671	12.407774	7.575862	15.10349	11.762127	7.525265
22.43885	12.364452	5.440143	19.546842	12.675357	6.637428	15.830046	13.233087	8.012565	14.139567	12.570233	8.215518	4.690565	13.625298	11.027278	19.292483	11.631435	6.207008	17.405032	10.666942	6.493393	15.868507	12.469874	7.591964	15.098225	11.850829	7.552631
22.477568	12.345773	5.421462	19.557817	12.592853	6.603185	15.848115	13.262451	8.018965	14.140659	12.683091	8.255718	4.700107	13.814842	11.093656	19.319745	11.589031	6.181558	17.443721	10.59269	6.446811	15.875229	12.512924	7.606093	15.096622	11.949377	7.582243
22.459686	12.357747	5.43542	19.56354	12.564462	6.59147	15.859936	13.275337	8.021005	14.141216	12.732019	8.274711	4.721639	13.942895	11.142603	19.334185	11.56681	6.170398	17.458552	10.574083	6.433421	15.875864	12.527382	7.611464	15.10064	11.97784	7.589891
