# Supplementary material for: Speed‐dependent locomotor patterns during steady swimming in a demersal shark
Source: J Fish Biol. 2025 Apr 3;107(2):394–405. doi: 10.1111/jfb.70043 (PMC12360134; doi:10.1111/jfb.70043)
Supplement: Supplementary file 1 — Data S1. Supporting Information. [file JFB-107-394-s001.zip › scanicula_steady_swimming-main/angles/3Dcoords_catshark10_6BL_seq1_190623.csv]

pt1_X	pt1_Y	pt1_Z	pt2_X	pt2_Y	pt2_Z	pt3_X	pt3_Y	pt3_Z	pt4_X	pt4_Y	pt4_Z	pt5_X	pt5_Y	pt5_Z	pt6_X	pt6_Y	pt6_Z	pt8_X	pt8_Y	pt8_Z	pt10_X	pt10_Y	pt10_Z	pt12_X	pt12_Y	pt12_Z
16.101204	3.43913	4.587882	13.430279	3.379476	5.3153	10.351262	3.360099	5.904299	8.978636	3.081568	6.063031	1.00919	4.699507	8.81742	13.391337	2.568173	5.019895	11.882883	2.122524	5.112235	10.328794	2.97616	5.689386	9.745797	2.642413	5.64588
16.102933	3.474063	4.599915	13.450206	3.355054	5.301833	10.355372	3.376762	5.910322	8.97207	3.171146	6.099884	1.06612	4.776557	8.837084	13.416474	2.557748	5.010416	11.895775	2.131561	5.114583	10.323762	3.012361	5.703655	9.739534	2.697451	5.665178
16.122486	3.52303	4.611401	13.45269	3.33438	5.29407	10.360483	3.380034	5.9107	8.969001	3.25771	6.133746	1.142704	4.80232	8.838003	13.437863	2.542778	5.00029	11.901551	2.118456	5.108912	10.32274	3.028851	5.709618	9.726908	2.765517	5.690985
16.128316	3.582634	4.631031	13.456495	3.325095	5.290091	10.370414	3.389911	5.913082	8.965164	3.32014	6.159609	1.24104	4.740279	8.797167	13.462995	2.532306	4.991082	11.936735	2.107871	5.098323	10.322156	3.035353	5.712736	9.713547	2.804498	5.707623
16.133316	3.624774	4.644802	13.471642	3.315739	5.283116	10.379858	3.366193	5.903072	8.972246	3.382572	6.183634	1.323565	4.560261	8.710441	13.48533	2.525259	4.983538	11.97484	2.083934	5.084036	10.329539	3.038331	5.713761	9.691454	2.853309	5.730099
16.134919	3.656431	4.655793	13.472359	3.320926	5.285072	10.395054	3.339134	5.889991	8.975815	3.427845	6.200993	1.358568	4.376599	8.632006	13.527195	2.518028	4.970833	12.004921	2.063689	5.071425	10.341815	3.011792	5.701811	9.664805	2.882432	5.749135
16.136834	3.695192	4.669051	13.479089	3.318802	5.282832	10.408888	3.288578	5.869226	8.98878	3.462606	6.212319	1.387476	4.104161	8.515457	13.563486	2.527603	4.965533	12.048698	2.029938	5.052463	10.34952	2.972148	5.686484	9.639007	2.901906	5.764149
16.1436	3.716355	4.674446	13.482842	3.324809	5.284149	10.420217	3.234796	5.84783	9.0052	3.462341	6.209517	1.376972	3.855253	8.417239	13.585834	2.533997	4.962544	12.081415	2.009556	5.039643	10.360018	2.9292	5.669631	9.649687	2.885021	5.759217
16.1509	3.748133	4.683477	13.487315	3.332974	5.285944	10.437492	3.174453	5.822057	9.020332	3.420142	6.190462	1.390679	3.614352	8.313509	13.610993	2.547092	4.961117	12.114461	1.979605	5.022843	10.373835	2.879874	5.648699	9.652665	2.87169	5.755929
16.152744	3.783461	4.695939	13.498496	3.360229	5.292987	10.451468	3.124306	5.800477	9.024114	3.37808	6.174462	1.434046	3.385628	8.208842	13.633384	2.566947	4.962759	12.144125	1.972224	5.015154	10.401171	2.82041	5.622607	9.660299	2.825667	5.741502
16.162969	3.815305	4.704257	13.500718	3.376662	5.298066	10.463577	3.060993	5.77447	9.044386	3.311584	6.144925	1.460052	3.174805	8.11585	13.650215	2.597009	4.969171	12.176501	1.964796	5.006794	10.420048	2.767676	5.600966	9.674361	2.737918	5.708908
16.170329	3.847192	4.713467	13.49616	3.43698	5.321076	10.479267	3.024247	5.757804	9.055518	3.25229	6.120358	1.460021	2.989565	8.037604	13.655872	2.627195	4.978645	12.200399	1.973748	5.005768	10.447156	2.715112	5.576259	9.690524	2.660207	5.678499
16.175171	3.886228	4.725991	13.496093	3.491932	5.340772	10.495657	2.977668	5.736937	9.062878	3.172335	6.08935	1.460881	2.84381	7.97462	13.667142	2.660762	4.987714	12.227228	1.976291	5.001373	10.478245	2.678619	5.557653	9.717518	2.576083	5.643595
16.171768	3.932445	4.743778	13.493797	3.530472	5.355273	10.508308	2.947749	5.722983	9.078952	3.092685	6.055328	1.484557	2.661815	7.890365	13.675613	2.691051	4.9962	12.248287	1.991746	5.00341	10.507377	2.635927	5.535872	9.728563	2.499013	5.613924
16.173391	3.964485	4.754839	13.500467	3.604898	5.380382	10.520256	2.927731	5.713154	9.093125	3.030445	6.028891	1.511819	2.560251	7.837118	13.675697	2.731623	5.010303	12.263872	2.013975	5.008253	10.531357	2.590126	5.514165	9.737959	2.44123	5.592017
16.178264	4.003693	4.767498	13.502657	3.665718	5.401819	10.526607	2.911092	5.70589	9.115185	2.944276	5.991387	1.612966	2.467414	7.769899	13.678606	2.775563	5.025219	12.27412	2.036469	5.013757	10.548072	2.5769	5.505665	9.760098	2.386523	5.568373
16.177926	4.05369	4.785711	13.50035	3.710073	5.41833	10.532086	2.90765	5.703849	9.132954	2.875628	5.960972	1.633003	2.500136	7.774554	13.667496	2.833269	5.048671	12.27888	2.065757	5.022039	10.576635	2.582759	5.502319	9.783627	2.322839	5.538785
16.182839	4.093028	4.798529	13.502539	3.776713	5.441756	10.530978	2.927552	5.710898	9.144289	2.813991	5.935276	1.611987	2.593283	7.815609	13.659161	2.880852	5.067975	12.277657	2.117923	5.039726	10.609941	2.598273	5.501399	9.839815	2.271336	5.506517
16.19296	4.121669	4.805715	13.507004	3.835152	5.461647	10.530963	2.973949	5.727211	9.158485	2.752537	5.908579	1.60158	2.74281	7.876092	13.642352	2.928659	5.089077	12.271334	2.157246	5.054098	10.647878	2.626746	5.50398	9.896135	2.248201	5.485297
16.197165	4.146757	4.813629	13.509219	3.89093	5.481364	10.532488	3.036925	5.749797	9.181037	2.718231	5.890466	1.567631	2.921808	7.954863	13.636784	2.973029	5.106159	12.261967	2.209732	5.073699	10.660544	2.685197	5.521551	9.925259	2.248046	5.476856
16.206553	4.161099	4.815801	13.512714	3.948474	5.501453	10.525093	3.113484	5.779408	9.195634	2.711301	5.884079	1.501691	3.088579	8.034901	13.631212	3.017438	5.123504	12.232923	2.285386	5.106615	10.678213	2.746858	5.539936	9.956549	2.250872	5.469712
16.213075	4.17545	4.818969	13.512677	3.993072	5.517668	10.517032	3.200293	5.813029	9.211631	2.721442	5.88313	1.456457	3.275545	8.117568	13.631296	3.07902	5.145316	12.215713	2.325171	5.123309	10.687167	2.818505	5.564744	10.004978	2.328981	5.488586
16.225766	4.196985	4.822847	13.516898	4.03773	5.532791	10.503478	3.290898	5.848592	9.205316	2.766013	5.899647	1.396541	3.492946	8.218495	13.628518	3.113313	5.158229	12.205711	2.394112	5.150176	10.692698	2.906974	5.595615	10.016335	2.389297	5.507473
16.23539	4.214945	4.826403	13.514751	4.066674	5.544154	10.49007	3.378444	5.883058	9.209731	2.841124	5.925815	1.360915	3.702514	8.310853	13.620086	3.151127	5.173856	12.185098	2.453615	5.175676	10.685121	2.996119	5.628439	10.034009	2.472071	5.532844
16.238808	4.225739	4.829085	13.514735	4.090379	5.552899	10.478037	3.483056	5.924491	9.190856	2.930544	5.962271	1.344552	3.904278	8.393649	13.605989	3.19246	5.192321	12.158361	2.532956	5.210488	10.677366	3.085478	5.662048	10.032712	2.565076	5.566181
16.24879	4.250925	4.835028	13.516852	4.114093	5.561203	10.461986	3.567869	5.95874	9.183535	3.01319	5.99394	1.341192	4.03324	8.444056	13.600348	3.206232	5.198942	12.129656	2.582807	5.235265	10.671736	3.181684	5.698321	10.021505	2.655584	5.599528
16.249899	4.272546	4.842435	13.518983	4.119353	5.562773	10.45838	3.669842	5.996734	9.167545	3.127228	6.039929	1.356277	4.152714	8.48959	13.597527	3.213109	5.202347	12.120427	2.615816	5.250184	10.661404	3.268379	5.73165	10.006847	2.752724	5.637174
16.25317	4.279751	4.844014	13.521116	4.121978	5.563286	10.459573	3.69366	6.005384	9.167027	3.161792	6.053261	1.364838	4.182601	8.501774	13.597536	3.223427	5.206102	12.117425	2.625803	5.254319	10.659405	3.301732	5.744443	9.99872	2.788259	5.652915
