# Supplementary material for: Speed‐dependent locomotor patterns during steady swimming in a demersal shark
Source: J Fish Biol. 2025 Apr 3;107(2):394–405. doi: 10.1111/jfb.70043 (PMC12360134; doi:10.1111/jfb.70043)
Supplement: Supplementary file 1 — Data S1. Supporting Information. [file JFB-107-394-s001.zip › scanicula_steady_swimming-main/angles/3Dcoords_catshark11_1.25BL_seq1_150623.csv]

pt1_X	pt1_Y	pt1_Z	pt2_X	pt2_Y	pt2_Z	pt3_X	pt3_Y	pt3_Z	pt4_X	pt4_Y	pt4_Z	pt5_X	pt5_Y	pt5_Z	pt6_X	pt6_Y	pt6_Z	pt8_X	pt8_Y	pt8_Z	pt10_X	pt10_Y	pt10_Z	pt12_X	pt12_Y	pt12_Z
18.135123	1.619295	6.103022	16.190099	2.054746	7.535782	14.200246	2.201178	8.603776	13.121929	1.921623	8.618719	7.331952	4.049472	7.876449	16.169799	1.354815	7.175629	15.065377	1.136137	7.945279	14.449643	1.829462	8.305918	14.015291	1.577093	8.761783
18.182166	1.61296	6.07769	16.226715	2.043381	7.512717	14.246649	2.251806	8.580255	13.161017	1.963066	8.638867	7.332311	4.131652	7.746298	16.233423	1.33483	7.132039	15.101687	1.15183	7.915346	14.499367	1.860503	8.265841	14.058831	1.618217	8.669166
18.238728	1.607592	6.046429	16.274883	2.033116	7.486907	14.291718	2.296379	8.5599	13.195581	2.007781	8.647618	7.366082	4.174072	7.604553	16.306228	1.315498	7.085816	15.156146	1.160887	7.867952	14.54029	1.913598	8.225904	14.112428	1.678497	8.600289
18.28887	1.605405	6.023023	16.33096	2.024895	7.449111	14.343298	2.346833	8.536455	13.245523	2.081231	8.649318	7.385711	4.211046	7.489659	16.388473	1.294191	7.036476	15.205348	1.137993	7.82401	14.589267	1.957042	8.18433	14.157491	1.739593	8.498661
18.337389	1.593813	6.001964	16.37759	2.017649	7.423305	14.393283	2.397967	8.51792	13.293255	2.152112	8.65323	7.397989	4.204734	7.365593	16.428019	1.297557	7.008407	15.262368	1.121973	7.765253	14.648453	2.000867	8.138837	14.207502	1.799791	8.429075
18.384719	1.591951	5.981812	16.426993	2.009753	7.392209	14.435667	2.429256	8.498556	13.330011	2.229271	8.648594	7.395794	4.189291	7.213872	16.483234	1.286291	6.968634	15.33051	1.069323	7.692364	14.688425	2.056631	8.113086	14.252047	1.864836	8.376135
18.427784	1.610193	5.968607	16.467454	2.005674	7.371223	14.487066	2.472253	8.476012	13.353276	2.294006	8.644317	7.408193	4.118973	7.083324	16.543356	1.283589	6.939429	15.396779	1.035387	7.64088	14.740596	2.090455	8.0862	14.298511	1.938641	8.306713
18.469332	1.617651	5.951617	16.513265	1.996005	7.349092	14.530851	2.505642	8.456218	13.420153	2.370535	8.642551	7.414269	4.032385	6.941341	16.61198	1.259129	6.897447	15.470313	0.995319	7.598477	14.806848	2.123613	8.047744	14.353478	2.003078	8.253587
18.522159	1.63294	5.930846	16.54762	1.990552	7.32331	14.582953	2.537751	8.43622	13.460732	2.447127	8.63446	7.426756	3.919314	6.846216	16.673233	1.241838	6.867082	15.53353	0.963078	7.557178	14.857988	2.143829	8.014985	14.389364	2.054131	8.209676
18.568878	1.647403	5.911579	16.59808	1.980747	7.296397	14.633311	2.572802	8.411314	13.520305	2.53619	8.62486	7.444475	3.79797	6.81553	16.728418	1.227524	6.841322	15.588254	0.912925	7.519561	14.893515	2.145684	7.988383	14.437851	2.100518	8.174446
18.605088	1.648352	5.898162	16.664579	1.978061	7.263327	14.677512	2.589729	8.39499	13.562481	2.601305	8.617304	7.46788	3.659307	6.828827	16.774067	1.211507	6.81292	15.640452	0.887073	7.472742	14.931416	2.154245	7.969521	14.478845	2.140888	8.141372
18.646516	1.649405	5.880483	16.715549	1.971194	7.234933	14.726637	2.600675	8.374781	13.622984	2.671274	8.61376	7.45114	3.508599	6.823819	16.822833	1.202426	6.787555	15.685237	0.869491	7.442399	14.975325	2.161408	7.953111	14.532229	2.178084	8.115879
18.70617	1.651455	5.851925	16.760426	1.97062	7.211722	14.775865	2.61164	8.353937	13.663219	2.739732	8.608971	7.427566	3.333883	6.811836	16.868733	1.187677	6.765336	15.720007	0.858291	7.421323	15.003533	2.169407	7.936236	14.576062	2.200235	8.09692
18.78098	1.658047	5.81663	16.815336	1.957821	7.180583	14.82033	2.607788	8.338779	13.706453	2.794182	8.605959	7.353073	3.126479	6.743222	16.921612	1.181638	6.737572	15.754918	0.846916	7.399362	15.030134	2.161673	7.916942	14.610402	2.227182	8.079233
18.845254	1.663911	5.786274	16.872318	1.948348	7.149144	14.869716	2.598314	8.320639	13.750983	2.834057	8.602176	7.258679	2.908916	6.647585	16.972365	1.172791	6.711294	15.791881	0.83545	7.375678	15.06827	2.143299	7.902524	14.644685	2.234777	8.068383
18.909664	1.652716	5.751159	16.922251	1.926482	7.122056	14.911276	2.576959	8.304588	13.812579	2.88369	8.597864	7.209396	2.764092	6.583896	17.018774	1.157567	6.686459	15.827145	0.818208	7.353963	15.098559	2.134226	7.888777	14.673241	2.233782	8.064884
18.957549	1.651194	5.729883	16.963428	1.92252	7.098951	14.954844	2.566681	8.284601	13.856955	2.909726	8.596525	7.153433	2.537312	6.484439	17.058123	1.161834	6.661294	15.87129	0.801372	7.327993	15.13173	2.1151	7.874105	14.706929	2.234819	8.048548
19.011976	1.646853	5.704573	17.0133	1.909089	7.066976	14.995233	2.539336	8.266654	13.898721	2.929526	8.594006	7.118244	2.375711	6.446051	17.101611	1.144405	6.628895	15.9235	0.781473	7.295555	15.175258	2.088026	7.851178	14.723556	2.222514	8.04176
19.059812	1.621638	5.677536	17.065603	1.899892	7.040447	15.038043	2.504243	8.246004	13.94309	2.955224	8.59024	7.095721	2.194865	6.379441	17.140827	1.131966	6.607418	15.975598	0.769204	7.256673	15.227621	2.054485	7.829748	14.75721	2.207024	8.029986
19.114444	1.60366	5.648214	17.110943	1.886738	7.013042	15.069772	2.474563	8.230235	13.995535	2.955828	8.587815	7.05913	1.994874	6.290062	17.193399	1.120202	6.579725	16.022206	0.759612	7.220216	15.254293	2.024298	7.813693	14.787022	2.187607	8.019428
19.166177	1.586117	5.62263	17.154122	1.886143	6.989934	15.110804	2.435851	8.212353	14.042025	2.947627	8.586237	7.024365	1.807875	6.186687	17.245054	1.117062	6.55148	16.072545	0.756814	7.185212	15.287278	2.0001	7.798665	14.822083	2.162065	8.003453
19.216576	1.589035	5.604243	17.201329	1.879389	6.963327	15.139629	2.392605	8.196836	14.082356	2.9195	8.587307	7.00936	1.590834	6.04642	17.297422	1.118017	6.528066	16.126047	0.739164	7.147749	15.325373	1.959003	7.783692	14.861974	2.126209	7.991883
19.261712	1.591198	5.58637	17.252067	1.878762	6.938616	15.1719	2.356441	8.181188	14.111709	2.896292	8.587926	6.986255	1.396545	5.913988	17.337381	1.108031	6.503931	16.188403	0.736626	7.105585	15.354353	1.919636	7.769213	14.891043	2.066612	7.992736
19.304909	1.609779	5.572265	17.300428	1.882	6.914736	15.202947	2.305375	8.163765	14.14816	2.856263	8.583977	7.000193	1.21547	5.800592	17.38898	1.114398	6.478537	16.235975	0.73177	7.076311	15.384292	1.893385	7.763097	14.912942	2.022245	8.007274
19.348959	1.622399	5.559145	17.335475	1.883911	6.895351	15.235912	2.261365	8.142068	14.176358	2.805314	8.585039	7.029783	1.044096	5.675119	17.432848	1.120263	6.45665	16.293483	0.727207	7.041304	15.408731	1.854783	7.755372	14.92522	1.964758	8.008578
19.388222	1.641655	5.551007	17.377849	1.892582	6.878397	15.26799	2.21923	8.11928	14.20738	2.741853	8.585976	7.072967	0.929815	5.590801	17.478317	1.123401	6.434399	16.351307	0.725554	7.00576	15.437047	1.824894	7.74662	14.942076	1.914518	8.024115
19.430576	1.667323	5.540497	17.418423	1.905597	6.858031	15.303228	2.177635	8.098857	14.235467	2.677624	8.583274	7.144896	0.797228	5.48237	17.53728	1.127545	6.40622	16.40841	0.722863	6.965399	15.474741	1.783446	7.731217	14.966368	1.83718	8.016112
19.472269	1.68665	5.530461	17.46134	1.924834	6.841633	15.339861	2.127819	8.074253	14.251863	2.610573	8.583897	7.23028	0.714787	5.393693	17.590441	1.151617	6.379657	16.462166	0.714814	6.915478	15.511307	1.745234	7.701971	14.975892	1.777291	8.017573
19.508072	1.699444	5.524888	17.494721	1.932288	6.824811	15.38273	2.093003	8.042698	14.267944	2.541056	8.585494	7.320947	0.622981	5.287997	17.633696	1.172267	6.358091	16.523058	0.707725	6.865466	15.549901	1.708797	7.681941	14.99585	1.714643	8.009484
19.552206	1.722037	5.513243	17.53384	1.962217	6.813944	15.418585	2.058708	8.01962	14.295693	2.458164	8.577763	7.455437	0.610438	5.300951	17.675987	1.184262	6.337857	16.590631	0.703486	6.810234	15.590257	1.679798	7.653468	15.01422	1.648499	8.003732
19.593579	1.734813	5.502409	17.574782	1.973539	6.797638	15.459257	2.028802	7.996798	14.320008	2.375037	8.570525	7.555825	0.609501	5.237666	17.724675	1.199559	6.313948	16.671827	0.687769	6.746331	15.651398	1.642359	7.613219	15.060687	1.584312	7.978745
19.623883	1.747148	5.496153	17.612153	1.987411	6.784172	15.502541	2.007705	7.966495	14.347649	2.299827	8.563009	7.665257	0.635342	5.22182	17.761185	1.217233	6.297608	16.743474	0.68104	6.689764	15.707268	1.628938	7.580399	15.11026	1.54634	7.94051
19.662395	1.753143	5.485983	17.657939	1.99669	6.766083	15.542195	1.995726	7.94782	14.378336	2.216357	8.552096	7.786542	0.741258	5.276819	17.802965	1.238815	6.281485	16.803292	0.675608	6.633764	15.772008	1.619285	7.547243	15.162837	1.493422	7.89289
19.70218	1.761668	5.473132	17.705981	2.005776	6.744978	15.584348	1.998675	7.924248	14.416427	2.150413	8.534524	7.887957	0.879837	5.354817	17.83891	1.256985	6.267523	16.886067	0.677951	6.570465	15.82722	1.62601	7.513861	15.219022	1.455302	7.850179
19.74318	1.773613	5.461668	17.743217	2.006359	6.728822	15.62661	2.011679	7.902979	14.442849	2.076021	8.51848	7.940276	1.025672	5.413794	17.878981	1.272428	6.25066	16.955531	0.67744	6.51692	15.889755	1.641111	7.472355	15.280513	1.441693	7.811408
19.788929	1.785677	5.446266	17.78168	2.007316	6.713618	15.670304	2.034715	7.882937	14.479564	2.01718	8.498461	7.951529	1.243684	5.467331	17.921442	1.288785	6.236617	17.038931	0.676833	6.452453	15.935576	1.660188	7.447787	15.356614	1.430184	7.75395
19.841386	1.788974	5.423877	17.824516	2.005571	6.693051	15.712977	2.065617	7.86436	14.532924	1.985614	8.479633	7.950807	1.451653	5.502228	17.950027	1.298085	6.228156	17.109598	0.66845	6.389366	15.993725	1.697096	7.41759	15.426585	1.425956	7.717756
19.889513	1.795293	5.405566	17.864254	2.014982	6.68053	15.756301	2.094219	7.848459	14.578387	1.958567	8.46095	7.939557	1.651718	5.527859	17.990121	1.309248	6.215141	17.18999	0.681718	6.348342	16.033823	1.719033	7.396769	15.48506	1.429577	7.687333
19.947799	1.798467	5.376795	17.909536	2.016675	6.662443	15.795421	2.132838	7.832551	14.617221	1.94997	8.440381	7.937172	1.831638	5.553557	18.024505	1.313067	6.203018	17.245754	0.687663	6.329795	16.077812	1.756402	7.378128	15.557295	1.457485	7.654432
19.990235	1.806084	5.357015	17.946565	2.01484	6.646487	15.836699	2.171889	7.817832	14.65668	1.956528	8.422271	7.944842	2.038054	5.554625	18.067776	1.327232	6.191187	17.307895	0.702093	6.306556	16.117793	1.792006	7.352998	15.622194	1.485537	7.616222
20.0375	1.811709	5.336417	17.989934	2.019223	6.630497	15.87576	2.214694	7.803779	14.70034	1.971708	8.400624	7.972347	2.221514	5.568681	18.096836	1.327144	6.178924	17.351446	0.712868	6.294168	16.161032	1.83166	7.337645	15.67922	1.535048	7.583157
20.088036	1.814351	5.311682	18.029035	2.021058	6.618425	15.907744	2.26082	7.791623	14.745959	1.995962	8.380515	8.012243	2.391931	5.573324	18.143728	1.319911	6.160098	17.387097	0.717352	6.285044	16.199301	1.868647	7.321481	15.73903	1.573344	7.530423
20.138828	1.810695	5.284455	18.067102	2.011722	6.602204	15.953662	2.312346	7.780033	14.795697	2.038	8.360953	8.041631	2.530418	5.540619	18.192377	1.319387	6.143098	17.415708	0.72537	6.283787	16.233456	1.913336	7.302663	15.794751	1.611462	7.48942
20.187186	1.815905	5.260921	18.098219	2.007245	6.590727	15.991188	2.35512	7.767942	14.834634	2.085401	8.344604	8.082921	2.677749	5.527603	18.217844	1.315803	6.130845	17.43319	0.733776	6.279758	16.26564	1.959484	7.293561	15.844997	1.655456	7.450581
20.236948	1.812766	5.236426	18.136581	1.997651	6.573099	16.028713	2.394121	7.755399	14.869713	2.135825	8.332109	8.138126	2.826593	5.488343	18.267423	1.296215	6.105904	17.441076	0.73174	6.276531	16.316339	1.994797	7.275256	15.892646	1.717652	7.418555
20.291175	1.805978	5.204351	18.173172	1.982928	6.555931	16.064734	2.439124	7.746131	14.909051	2.206819	8.31976	8.20313	2.956811	5.467215	18.304725	1.287432	6.086402	17.444197	0.724074	6.277472	16.353325	2.029797	7.264952	15.937025	1.759802	7.394102
