# Supplementary material for: Speed‐dependent locomotor patterns during steady swimming in a demersal shark
Source: J Fish Biol. 2025 Apr 3;107(2):394–405. doi: 10.1111/jfb.70043 (PMC12360134; doi:10.1111/jfb.70043)
Supplement: Supplementary file 1 — Data S1. Supporting Information. [file JFB-107-394-s001.zip › scanicula_steady_swimming-main/angles/3Dcoords_catshark11_1.5BL_seq1_150623.csv]

pt1_X	pt1_Y	pt1_Z	pt2_X	pt2_Y	pt2_Z	pt3_X	pt3_Y	pt3_Z	pt4_X	pt4_Y	pt4_Z	pt5_X	pt5_Y	pt5_Z	pt6_X	pt6_Y	pt6_Z	pt8_X	pt8_Y	pt8_Z	pt10_X	pt10_Y	pt10_Z	pt12_X	pt12_Y	pt12_Z
18.234334	11.080118	8.180621	16.527055	10.855934	8.663567	14.480248	10.593667	7.940606	13.340285	10.131083	6.706425	8.690328	11.747866	10.276094	16.736327	10.219424	8.042482	16.264014	9.365939	7.550976	15.016223	10.203652	7.05544	14.670231	9.749751	6.173072
18.245818	11.04735	8.17959	16.535118	10.831838	8.660911	14.505715	10.648337	7.938203	13.358013	10.20915	6.725494	8.563628	11.861918	9.909244	16.747912	10.218868	8.035866	16.275837	9.389204	7.534662	15.023202	10.260964	7.042988	14.689247	9.834105	6.185769
18.260098	11.022141	8.177753	16.561209	10.820855	8.652883	14.528613	10.708933	7.935335	13.380555	10.300877	6.740308	8.469816	11.932821	9.545341	16.760317	10.210549	8.038854	16.290992	9.416872	7.523361	15.039962	10.323286	7.033229	14.706517	9.923039	6.127587
18.285243	11.003834	8.168173	16.583346	10.807197	8.647178	14.552273	10.763481	7.938181	13.3983	10.383772	6.763116	8.411817	11.980087	9.280638	16.778078	10.204943	8.051592	16.295758	9.428159	7.512966	15.049354	10.378496	7.015122	14.716762	10.008837	6.086485
18.306552	10.982425	8.168834	16.607776	10.795358	8.644247	14.581861	10.817034	7.948462	13.420036	10.475134	6.773873	8.310126	11.983118	8.966602	16.80789	10.195515	8.037069	16.309743	9.441095	7.517395	15.07467	10.435722	7.006049	14.726306	10.091628	6.053291
18.32689	10.951555	8.167735	16.631133	10.775589	8.640661	14.610384	10.865763	7.953764	13.429868	10.561707	6.781951	8.262809	11.936907	8.804106	16.834356	10.185437	8.036372	16.325064	9.461985	7.527111	15.092221	10.495239	6.999464	14.740847	10.181363	6.051279
18.340308	10.924916	8.169117	16.658515	10.767373	8.638337	14.641131	10.913897	7.963203	13.448531	10.653622	6.782433	8.219508	11.855502	8.703134	16.84607	10.177251	8.045842	16.34509	9.477506	7.542185	15.113253	10.536961	7.009148	14.757026	10.254688	6.044186
18.368085	10.896822	8.161327	16.684445	10.751725	8.633718	14.67697	10.953874	7.971552	13.479984	10.748525	6.803394	8.183217	11.735373	8.663677	16.860933	10.1617	8.052035	16.371077	9.480194	7.545841	15.134075	10.583197	7.031263	14.776234	10.309503	6.051275
18.38463	10.865508	8.165313	16.706385	10.731697	8.633899	14.71852	10.991613	7.997621	13.508981	10.831749	6.828965	8.122034	11.618356	8.641085	16.881306	10.138941	8.056926	16.382803	9.482444	7.572372	15.156903	10.620303	7.033536	14.79874	10.382255	6.054449
18.414746	10.83777	8.15704	16.734287	10.713764	8.634692	14.755343	11.014967	8.008617	13.54127	10.914588	6.854146	8.075215	11.484083	8.646632	16.896916	10.121089	8.063184	16.394891	9.485457	7.611219	15.182409	10.636742	7.056536	14.807751	10.433981	6.075572
18.439472	10.821473	8.161411	16.766929	10.698392	8.627537	14.794288	11.037804	8.023253	13.577948	10.997555	6.87283	8.004695	11.321116	8.609039	16.922976	10.100558	8.073087	16.406829	9.477981	7.637931	15.205434	10.669665	7.074651	14.823562	10.487862	6.098403
18.451653	10.790022	8.172505	16.7922	10.680537	8.627916	14.830036	11.049448	8.048347	13.622215	11.081431	6.903399	7.942442	11.184618	8.58812	16.942529	10.08005	8.080422	16.408838	9.46793	7.674654	15.229338	10.674105	7.115091	14.850537	10.528013	6.117901
18.47801	10.766795	8.173037	16.821205	10.662556	8.63076	14.87875	11.055145	8.069659	13.672577	11.143246	6.951487	7.891598	11.016701	8.574064	16.964144	10.059955	8.08727	16.433135	9.445237	7.692783	15.265071	10.678405	7.151133	14.872699	10.560222	6.210774
18.507165	10.74873	8.169436	16.846092	10.646926	8.626707	14.913084	11.071351	8.076444	13.718955	11.21197	6.985511	7.84725	10.862801	8.572085	16.994181	10.037238	8.098054	16.449775	9.429167	7.738936	15.289672	10.683613	7.178805	14.896289	10.59582	6.255661
18.534176	10.725857	8.16144	16.875515	10.625335	8.631192	14.954505	11.055934	8.108517	13.759573	11.251631	7.034326	7.802131	10.706411	8.580442	17.026298	10.015122	8.099751	16.451754	9.413346	7.826166	15.31161	10.677159	7.231256	14.916377	10.607509	6.323007
18.559004	10.721666	8.165194	16.900628	10.617379	8.633247	14.993953	11.055305	8.124519	13.813271	11.301	7.08817	7.761683	10.538313	8.59121	17.056958	9.995451	8.102432	16.468393	9.396039	7.843932	15.337456	10.668526	7.26936	14.940235	10.627544	6.345192
18.582919	10.707815	8.165177	16.927074	10.605516	8.638004	15.019711	11.032438	8.157408	13.855597	11.333691	7.146496	7.689951	10.35036	8.525436	17.077565	9.982796	8.117993	16.484338	9.372847	7.889255	15.35445	10.652	7.338823	14.960973	10.62708	6.41915
18.612765	10.691951	8.164036	16.95899	10.597816	8.640563	15.049479	11.006938	8.196603	13.9115	11.354293	7.208186	7.659037	10.19296	8.48524	17.09965	9.967939	8.123671	16.498123	9.347147	7.91437	15.375926	10.636688	7.36323	14.977537	10.621829	6.491651
18.645143	10.686125	8.159627	16.987047	10.587925	8.648428	15.079886	10.996404	8.214318	13.953295	11.365511	7.291103	7.636726	10.027473	8.41326	17.130447	9.953461	8.126032	16.522272	9.321877	7.936991	15.39284	10.613846	7.412092	14.994649	10.605107	6.572575
18.677258	10.685208	8.152128	17.01166	10.57809	8.648307	15.101426	10.972184	8.241824	13.992807	11.367408	7.352248	7.623472	9.886455	8.348024	17.157144	9.943814	8.13427	16.532484	9.301202	7.967834	15.415599	10.586157	7.452417	15.026934	10.578954	6.626881
18.706044	10.693771	8.15125	17.037501	10.568199	8.655516	15.134592	10.937828	8.263556	14.029643	11.365954	7.403828	7.598791	9.754663	8.263299	17.190421	9.921801	8.133561	16.53861	9.280474	7.99156	15.439423	10.554228	7.48787	15.055099	10.559083	6.667942
18.730464	10.700841	8.150155	17.061804	10.560329	8.659677	15.161243	10.911869	8.280935	14.070426	11.360493	7.458649	7.59951	9.616179	8.186357	17.220221	9.915025	8.133712	16.54815	9.260048	8.021678	15.458685	10.529252	7.54231	15.075428	10.530195	6.721833
18.758779	10.708604	8.147482	17.088599	10.554713	8.661178	15.182548	10.885472	8.305853	14.10025	11.348256	7.507741	7.599509	9.517979	8.098431	17.252838	9.908192	8.138317	16.560897	9.226737	8.040977	15.492869	10.505743	7.562251	15.091409	10.506379	6.786593
18.784723	10.716099	8.147356	17.108917	10.55649	8.667936	15.208725	10.846249	8.327859	14.135044	11.322359	7.555994	7.611443	9.40885	8.015245	17.281221	9.901247	8.140317	16.577074	9.198728	8.062375	15.506813	10.479179	7.592541	15.112376	10.477481	6.840074
18.813318	10.730431	8.143713	17.140015	10.555191	8.664768	15.227194	10.820452	8.35064	14.164089	11.297635	7.599631	7.640601	9.320158	7.925105	17.300318	9.900179	8.146473	16.593992	9.166987	8.069057	15.517496	10.447737	7.629254	15.124031	10.444634	6.882691
18.842693	10.744556	8.145832	17.156965	10.557984	8.666154	15.249348	10.776669	8.368866	14.187922	11.258709	7.653461	7.701513	9.249428	7.86545	17.328141	9.890855	8.147839	16.614375	9.144763	8.086544	15.533532	10.418809	7.661902	15.146439	10.413845	6.935142
18.866407	10.761594	8.147444	17.176527	10.556339	8.66969	15.265456	10.741065	8.387501	14.206225	11.222948	7.706504	7.74416	9.210563	7.787936	17.349377	9.88349	8.155772	16.625168	9.129427	8.107411	15.56024	10.37429	7.688378	15.164189	10.368958	6.990706
18.890022	10.778692	8.148424	17.199783	10.561433	8.671751	15.284807	10.713169	8.403442	14.231033	11.180259	7.745487	7.808462	9.187457	7.726868	17.380423	9.884426	8.15247	16.65368	9.117391	8.109758	15.577714	10.34267	7.717831	15.177446	10.335484	7.046612
18.91383	10.79907	8.148591	17.228153	10.563472	8.669808	15.302123	10.670102	8.419795	14.247158	11.122753	7.777522	7.883195	9.190545	7.679057	17.411729	9.885343	8.148907	16.680322	9.107788	8.117359	15.597602	10.303984	7.745952	15.184002	10.3032	7.092968
18.928374	10.843582	8.155888	17.246225	10.563498	8.674023	15.318873	10.636979	8.440037	14.266268	11.080085	7.822398	7.935539	9.207263	7.629752	17.435041	9.888575	8.149791	16.70399	9.090408	8.130399	15.626982	10.2712	7.763973	15.198208	10.25594	7.156309
18.945288	10.866026	8.15528	17.270207	10.566443	8.674121	15.337676	10.601909	8.451107	14.282568	11.032061	7.872087	7.961219	9.249441	7.570173	17.474183	9.897395	8.141886	16.722174	9.080431	8.141538	15.648845	10.241544	7.771736	15.214432	10.210558	7.192868
18.969993	10.893647	8.154841	17.29006	10.566543	8.674663	15.356244	10.564768	8.471101	14.295451	10.963911	7.907634	8.00425	9.313487	7.559205	17.496459	9.907978	8.14458	16.768153	9.071711	8.128836	15.662796	10.219113	7.794373	15.232296	10.172703	7.241776
18.997395	10.92128	8.152632	17.318182	10.584665	8.673367	15.375386	10.52825	8.480269	14.310892	10.91734	7.940714	8.036656	9.401331	7.552361	17.519565	9.913591	8.143024	16.807223	9.059743	8.118821	15.689443	10.182986	7.814797	15.24217	10.116171	7.289723
19.021162	10.946469	8.149847	17.341087	10.593904	8.670321	15.381784	10.499289	8.501865	14.321361	10.870771	7.980995	8.068636	9.491311	7.562416	17.544611	9.919115	8.143067	16.856101	9.061194	8.098406	15.700036	10.153464	7.843344	15.262671	10.072904	7.337793
19.043129	10.971416	8.152493	17.360784	10.605193	8.669206	15.40289	10.457237	8.511931	14.334236	10.811303	8.01299	8.104297	9.593634	7.59676	17.577305	9.932694	8.136386	16.885906	9.069348	8.093357	15.721261	10.126447	7.856106	15.280723	10.033847	7.366811
19.058269	10.995951	8.153958	17.382965	10.612044	8.669874	15.418811	10.42879	8.524217	14.34447	10.754825	8.045918	8.119467	9.688796	7.616521	17.611344	9.951351	8.131296	16.9309	9.06039	8.074193	15.754315	10.094378	7.860442	15.297926	9.988288	7.410345
19.082727	11.03287	8.156591	17.401137	10.627596	8.670255	15.44566	10.397809	8.531708	14.350587	10.690664	8.078831	8.145145	9.773633	7.643911	17.636862	9.964653	8.126959	16.993505	9.057018	8.037478	15.778933	10.072478	7.877642	15.32077	9.945772	7.448903
19.099359	11.047838	8.157019	17.421648	10.653878	8.675494	15.462641	10.379952	8.551886	14.356286	10.641161	8.097052	8.170027	9.895831	7.685801	17.670684	9.98325	8.123243	17.038191	9.060585	8.012997	15.805553	10.045379	7.886037	15.345057	9.916511	7.487877
19.114416	11.065024	8.158714	17.440136	10.669373	8.67559	15.481014	10.354295	8.562564	14.365404	10.590985	8.124142	8.193524	10.013653	7.728651	17.693907	10.001517	8.121084	17.103979	9.065212	7.978749	15.818904	10.025883	7.910946	15.375716	9.869937	7.502656
19.143204	11.08798	8.154158	17.464212	10.689276	8.676936	15.503791	10.331907	8.568026	14.379244	10.534627	8.15852	8.210978	10.128739	7.748195	17.710377	10.019517	8.125213	17.158487	9.087767	7.957964	15.841773	10.006354	7.927222	15.402626	9.820243	7.535835
19.167013	11.108238	8.150787	17.480826	10.715507	8.680131	15.525498	10.319942	8.579273	14.401023	10.473557	8.178523	8.21994	10.239742	7.756803	17.739716	10.038105	8.122539	17.196124	9.106622	7.93744	15.865874	9.984711	7.944791	15.428119	9.785866	7.577461
19.189695	11.125821	8.148373	17.504489	10.737692	8.680748	15.544201	10.310694	8.589759	14.414956	10.4206	8.204582	8.246691	10.36513	7.801841	17.76054	10.063878	8.121866	17.240348	9.133869	7.919864	15.88855	9.97354	7.955966	15.461069	9.755559	7.593745
19.210244	11.13159	8.143716	17.523566	10.755457	8.681207	15.564227	10.306907	8.601513	14.427217	10.378709	8.226575	8.276877	10.481156	7.846222	17.775677	10.086732	8.12629	17.271297	9.160647	7.908482	15.912776	9.962975	7.958535	15.488152	9.72219	7.611422
19.232507	11.139974	8.137549	17.539882	10.775128	8.683996	15.576416	10.305885	8.615813	14.442982	10.312315	8.255063	8.301309	10.622349	7.896309	17.801921	10.110336	8.121003	17.296036	9.179646	7.896786	15.944193	9.962148	7.974183	15.536142	9.694499	7.610279
19.252006	11.141063	8.133316	17.566722	10.804033	8.682241	15.590891	10.312936	8.629779	14.465941	10.270302	8.27597	8.331166	10.76937	7.955839	17.821354	10.128536	8.118235	17.316118	9.201127	7.890332	15.979858	9.968957	7.991484	15.585242	9.672163	7.614826
19.273339	11.134892	8.129422	17.578553	10.819202	8.685496	15.605322	10.328416	8.639792	14.485959	10.22824	8.298171	8.337294	10.908447	7.979411	17.83227	10.146351	8.122667	17.335638	9.224792	7.876929	16.013415	9.979072	7.999009	15.624071	9.660427	7.629157
19.300203	11.122177	8.119464	17.597675	10.830402	8.685249	15.625992	10.35205	8.646197	14.516822	10.196819	8.31627	8.37245	11.056704	7.970105	17.842308	10.156672	8.123364	17.352834	9.238388	7.86732	16.042349	10.002311	8.003831	15.657557	9.659125	7.657759
19.3195	11.11131	8.111404	17.614433	10.84795	8.685796	15.640112	10.38604	8.658496	14.533935	10.173524	8.338019	8.413614	11.18187	7.968001	17.85516	10.177105	8.125989	17.360631	9.264187	7.861918	16.067114	10.027563	8.026488	15.691715	9.662952	7.672482
19.342353	11.100846	8.103428	17.635432	10.863658	8.683324	15.657286	10.420159	8.669135	14.556243	10.160971	8.356944	8.46069	11.31793	7.984309	17.860476	10.187193	8.131853	17.358006	9.299952	7.87552	16.087906	10.050812	8.027209	15.725803	9.682302	7.687154
19.360599	11.085088	8.097917	17.651826	10.876933	8.683257	15.673762	10.454013	8.679733	14.571219	10.158607	8.382071	8.506057	11.448301	7.962775	17.869489	10.197538	8.134507	17.359902	9.338411	7.883633	16.119237	10.086893	8.031884	15.754621	9.696766	7.690999
19.379414	11.069468	8.090167	17.67302	10.883918	8.68021	15.693677	10.501554	8.687279	14.592208	10.159613	8.395913	8.571161	11.587135	7.953929	17.876273	10.205274	8.139143	17.357841	9.371179	7.893405	16.138743	10.117701	8.034336	15.784197	9.718342	7.698616
19.396637	11.044407	8.079729	17.690242	10.890777	8.679995	15.705464	10.53834	8.696778	14.600841	10.173857	8.415722	8.619702	11.737387	7.912888	17.882582	10.212832	8.142524	17.355031	9.384122	7.895834	16.154317	10.150628	8.044818	15.813218	9.752324	7.710239
19.412164	11.026284	8.0718	17.705067	10.88893	8.67819	15.717504	10.583404	8.702627	14.619976	10.203448	8.434221	8.684053	11.855351	7.872088	17.885563	10.220254	8.146331	17.348792	9.404426	7.90399	16.171861	10.194134	8.051842	15.845253	9.796171	7.716917
