# Supplementary material for: Speed‐dependent locomotor patterns during steady swimming in a demersal shark
Source: J Fish Biol. 2025 Apr 3;107(2):394–405. doi: 10.1111/jfb.70043 (PMC12360134; doi:10.1111/jfb.70043)
Supplement: Supplementary file 1 — Data S1. Supporting Information. [file JFB-107-394-s001.zip › scanicula_steady_swimming-main/angles/3Dcoords_catshark11_1BL_seq1_150623.csv]

pt1_X	pt1_Y	pt1_Z	pt2_X	pt2_Y	pt2_Z	pt3_X	pt3_Y	pt3_Z	pt4_X	pt4_Y	pt4_Z	pt5_X	pt5_Y	pt5_Z	pt6_X	pt6_Y	pt6_Z	pt8_X	pt8_Y	pt8_Z	pt10_X	pt10_Y	pt10_Z	pt12_X	pt12_Y	pt12_Z
16.792374	9.802291	9.41215	14.903211	9.847842	10.136635	12.491636	10.090262	10.30577	11.112364	9.950679	10.020523	2.990692	12.049202	10.700637	14.829593	9.484931	9.828092	13.855416	8.966011	9.746911	12.705656	9.896288	9.887757	11.84722	9.865146	9.486704
16.849317	9.756388	9.370909	14.975754	9.820891	10.106482	12.535628	10.105471	10.313237	11.165191	9.974393	10.043085	3.111773	12.14264	10.677662	14.874614	9.45007	9.808597	13.879728	8.972725	9.747364	12.741488	9.908256	9.905622	11.900845	9.895339	9.520254
16.908842	9.717918	9.330872	15.040297	9.778376	10.074139	12.595166	10.119361	10.325835	11.222898	10.013115	10.073199	3.247277	12.202651	10.667998	14.932494	9.415219	9.782287	13.911508	8.966362	9.745552	12.805011	9.920904	9.924822	11.957707	9.93757	9.54985
16.963293	9.67931	9.292596	15.114527	9.745398	10.044802	12.65422	10.133238	10.339617	11.282783	10.048862	10.102723	3.378012	12.254117	10.644211	14.982819	9.380484	9.758206	13.946876	8.957351	9.739485	12.85401	9.932553	9.933802	12.017235	9.967743	9.572202
17.033094	9.626592	9.24197	15.177003	9.705193	10.014122	12.715746	10.143244	10.350271	11.330689	10.072759	10.122476	3.493175	12.269387	10.610157	15.031452	9.357112	9.736928	13.996898	8.947897	9.731563	12.912035	9.943432	9.943753	12.085921	9.984998	9.598978
17.092075	9.591867	9.20403	15.243236	9.66755	9.981682	12.788388	10.152572	10.358342	11.390086	10.110931	10.151016	3.593896	12.259553	10.566765	15.101966	9.322422	9.706707	14.043501	8.930636	9.722896	12.981329	9.953732	9.953394	12.142903	9.999627	9.616707
17.161617	9.57606	9.164642	15.306424	9.620101	9.949962	12.853637	10.151267	10.362871	11.458432	10.153471	10.178221	3.676243	12.206633	10.522015	15.145044	9.28031	9.682087	14.086559	8.895533	9.710809	13.0463	9.956915	9.955738	12.201025	10.033597	9.641664
17.231097	9.556665	9.123245	15.363214	9.579219	9.920863	12.919247	10.15774	10.364167	11.52107	10.183409	10.201842	3.754072	12.125614	10.48212	15.191614	9.247145	9.65791	14.149721	8.854729	9.69407	13.113437	9.959928	9.95905	12.248419	10.060145	9.6698
17.29456	9.537087	9.086272	15.433687	9.54005	9.886351	12.992729	10.148616	10.362339	11.583705	10.220831	10.230012	3.832177	12.043625	10.443544	15.242827	9.206308	9.631959	14.21049	8.82438	9.676948	13.172219	9.950859	9.957992	12.309583	10.089469	9.700013
17.356346	9.517489	9.049403	15.493995	9.501831	9.854171	13.060924	10.140037	10.35764	11.647213	10.266255	10.250672	3.912519	11.943432	10.413766	15.305156	9.163109	9.599496	14.265506	8.789088	9.661346	13.225788	9.931976	9.953025	12.397128	10.109461	9.719667
17.42561	9.490903	9.006844	15.554216	9.469577	9.82337	13.128841	10.12776	10.352705	11.712313	10.293117	10.272227	3.955069	11.830672	10.369982	15.381247	9.117441	9.565344	14.309595	8.748924	9.648321	13.276566	9.918296	9.950355	12.494564	10.10609	9.723455
17.487981	9.445555	8.962655	15.61682	9.434433	9.791881	13.18841	10.112285	10.347914	11.782704	10.324573	10.292908	4.000487	11.722399	10.333484	15.428868	9.089525	9.540255	14.369475	8.69799	9.631276	13.353317	9.89567	9.944688	12.560727	10.108525	9.732641
17.549563	9.433518	8.927839	15.670856	9.387507	9.761296	13.271496	10.088108	10.33789	11.844435	10.344209	10.306238	4.049091	11.586276	10.290069	15.48977	9.041376	9.50617	14.437587	8.64721	9.609609	13.411295	9.863773	9.93964	12.635995	10.102488	9.736279
17.608549	9.417716	8.893241	15.728396	9.358402	9.729777	13.329647	10.061765	10.328948	11.902623	10.356741	10.31317	4.094406	11.453245	10.2582	15.537929	9.006002	9.481363	14.477747	8.607341	9.596101	13.480004	9.834314	9.929503	12.707348	10.085129	9.743751
17.675817	9.391249	8.851976	15.786214	9.320512	9.698843	13.391327	10.024077	10.31372	11.975317	10.364921	10.327635	4.103433	11.318001	10.215757	15.625195	8.943103	9.438447	14.538917	8.559434	9.576552	13.540449	9.795105	9.917139	12.785498	10.071225	9.75542
17.731624	9.367996	8.817623	15.849016	9.282764	9.663366	13.466532	9.978225	10.294765	12.050492	10.370671	10.336113	4.120432	11.179809	10.185036	15.680933	8.900231	9.404734	14.606874	8.503756	9.554286	13.614081	9.750263	9.904641	12.871173	10.026092	9.757126
17.796764	9.352647	8.777891	15.913506	9.242132	9.62873	13.529536	9.940811	10.277787	12.121014	10.369554	10.336313	4.153512	11.033645	10.154955	15.747782	8.872871	9.371181	14.674479	8.448132	9.534104	13.668916	9.714117	9.891688	12.932965	10.001939	9.763704
17.853523	9.348051	8.745924	15.969762	9.21332	9.598329	13.592381	9.895942	10.259289	12.197295	10.360349	10.337597	4.164906	10.873822	10.120143	15.808912	8.830271	9.337634	14.727026	8.384978	9.513505	13.741436	9.654264	9.872169	13.003867	9.969238	9.76999
17.912161	9.339911	8.713624	16.026327	9.181615	9.566624	13.651239	9.851235	10.240583	12.265077	10.34424	10.336142	4.203689	10.732456	10.087601	15.871866	8.792869	9.305328	14.799856	8.334801	9.486484	13.782064	9.616121	9.860387	13.077033	9.921401	9.769136
17.967569	9.327952	8.684187	16.07901	9.157625	9.538347	13.71407	9.795141	10.220283	12.33587	10.323156	10.328796	4.248322	10.59533	10.057387	15.941089	8.75817	9.267184	14.866368	8.2664	9.457783	13.835982	9.562234	9.842684	13.142393	9.874353	9.762659
18.020779	9.31962	8.654958	16.136838	9.126161	9.508028	13.771039	9.739538	10.197269	12.403036	10.292264	10.32173	4.275847	10.476876	10.021802	16.010057	8.72653	9.228878	14.930097	8.229292	9.434668	13.89231	9.511157	9.824481	13.227671	9.81464	9.751303
18.079769	9.31905	8.624106	16.192033	9.09722	9.4765	13.826119	9.687782	10.174771	12.460643	10.270045	10.311025	4.345887	10.326586	9.981363	16.084449	8.687111	9.191242	15.01589	8.177945	9.401705	13.950318	9.462556	9.803895	13.268751	9.757462	9.744887
18.141143	9.315051	8.597144	16.252778	9.078488	9.446954	13.888574	9.636665	10.150311	12.52295	10.224322	10.301005	4.394177	10.206717	9.936845	16.141971	8.660198	9.164057	15.082272	8.129075	9.372742	13.993501	9.411762	9.784785	13.311928	9.712041	9.735625
18.193454	9.321665	8.573004	16.307795	9.064707	9.421335	13.938211	9.571217	10.12563	12.600123	10.177505	10.288906	4.460372	10.107051	9.898275	16.212013	8.636178	9.128998	15.158314	8.080346	9.340466	14.04077	9.355743	9.764113	13.354763	9.666627	9.728351
18.245971	9.322525	8.548467	16.358882	9.050904	9.396007	13.995856	9.513233	10.103703	12.659987	10.132219	10.276536	4.527441	10.008427	9.855972	16.275385	8.609545	9.096646	15.23623	8.020119	9.303992	14.09288	9.29719	9.743732	13.381041	9.59874	9.719817
18.300071	9.325605	8.522775	16.417064	9.032332	9.367983	14.054942	9.455222	10.077844	12.713982	10.079789	10.262421	4.595566	9.926252	9.817292	16.350972	8.578219	9.058155	15.312259	7.990207	9.270444	14.147425	9.238598	9.720094	13.421397	9.549667	9.708955
18.349658	9.331738	8.499683	16.469799	9.026221	9.344743	14.110937	9.394958	10.050731	12.779472	10.021508	10.246328	4.679971	9.837386	9.775476	16.404723	8.561764	9.032678	15.392664	7.932756	9.236248	14.208592	9.174662	9.699097	13.448274	9.477758	9.699879
18.402212	9.338153	8.47819	16.522047	9.012642	9.31971	14.167878	9.342179	10.02685	12.834099	9.956713	10.227882	4.745952	9.738138	9.727881	16.484555	8.541044	8.995715	15.473906	7.891641	9.200419	14.268176	9.118597	9.677214	13.479429	9.413612	9.687023
18.464467	9.361628	8.454393	16.572893	9.001587	9.295262	14.220629	9.279374	10.005083	12.893339	9.878564	10.207804	4.849831	9.687747	9.692064	16.545514	8.524987	8.967792	15.540214	7.855253	9.172255	14.308679	9.05785	9.657158	13.529028	9.336705	9.671341
18.509962	9.374247	8.438052	16.636399	9.001003	9.267773	14.274684	9.216682	9.979041	12.940668	9.806372	10.187834	4.93264	9.617237	9.652659	16.621368	8.514646	8.935984	15.617293	7.837694	9.140352	14.374787	8.994167	9.635534	13.573679	9.248223	9.654846
18.563176	9.400476	8.418774	16.688165	8.992614	9.244466	14.334786	9.161398	9.956072	12.995753	9.746627	10.169826	5.030782	9.58611	9.623314	16.695868	8.504347	8.903027	15.679284	7.794576	9.114716	14.432718	8.943637	9.614306	13.641257	9.174573	9.63809
18.610599	9.413274	8.40245	16.733595	8.997086	9.226623	14.394815	9.09858	9.928984	13.054852	9.663425	10.149829	5.138616	9.584083	9.619637	16.760539	8.493788	8.872952	15.747527	7.793611	9.094325	14.48763	8.876301	9.589945	13.690064	9.074203	9.624117
18.676508	9.437143	8.378457	16.796583	8.999195	9.198542	14.446723	9.030951	9.902263	13.104097	9.583306	10.129963	5.236044	9.639725	9.636667	16.82882	8.501301	8.843706	15.814471	7.760159	9.067474	14.551192	8.815277	9.567409	13.764496	8.992431	9.607632
18.727004	9.453438	8.360086	16.845283	9.003389	9.178598	14.501059	8.981104	9.88085	13.164746	9.494915	10.11077	5.296046	9.713792	9.644478	16.8788	8.495255	8.82001	15.901093	7.720199	9.031387	14.614543	8.759705	9.544012	13.816191	8.923445	9.590819
18.767886	9.47568	8.346905	16.899295	9.010324	9.157099	14.564934	8.91587	9.855062	13.211691	9.425184	10.093086	5.363023	9.815011	9.67972	16.940239	8.505177	8.793181	15.976915	7.696842	8.997163	14.67513	8.711983	9.521335	13.870199	8.879687	9.584013
18.814875	9.491825	8.332374	16.951361	9.019742	9.137417	14.624766	8.858388	9.829339	13.285144	9.336452	10.068505	5.418669	9.917202	9.709264	17.009365	8.512984	8.764866	16.07694	7.670531	8.955652	14.733101	8.651467	9.495912	13.935552	8.822155	9.569107
18.858109	9.507701	8.317078	17.010835	9.026977	9.11171	14.673703	8.813956	9.808697	13.331134	9.246168	10.050325	5.49375	10.034255	9.750197	17.058654	8.520015	8.743907	16.177621	7.652185	8.907591	14.804204	8.590868	9.469626	13.997403	8.759752	9.552629
18.924489	9.53824	8.293203	17.057438	9.041275	9.095132	14.738088	8.769426	9.783252	13.385478	9.171115	10.029593	5.551558	10.140491	9.789578	17.124373	8.535453	8.718325	16.254716	7.64617	8.863976	14.873254	8.546024	9.446777	14.038475	8.690026	9.541513
18.972048	9.560982	8.277715	17.099826	9.057939	9.082713	14.801624	8.725049	9.757983	13.433636	9.098747	10.012639	5.621531	10.252337	9.839399	17.183405	8.548163	8.697399	16.343001	7.635585	8.819779	14.932065	8.488447	9.423941	14.10377	8.611958	9.524179
19.034219	9.591355	8.259187	17.144044	9.084664	9.070325	14.852742	8.67052	9.736001	13.49186	9.007922	9.99305	5.695675	10.357265	9.887008	17.234646	8.570766	8.681999	16.434962	7.643749	8.783174	14.992296	8.449188	9.405405	14.164621	8.528918	9.509015
19.08859	9.630971	8.248295	17.186537	9.101356	9.05557	14.911338	8.631482	9.71526	13.555235	8.927336	9.970703	5.777054	10.461152	9.922374	17.287343	8.580745	8.662779	16.512646	7.6566	8.747484	15.060587	8.412538	9.380429	14.231115	8.443204	9.492641
19.136825	9.650615	8.234362	17.239311	9.123482	9.037963	14.95981	8.59255	9.692523	13.596864	8.844949	9.953526	5.872997	10.557048	9.973417	17.338791	8.600841	8.645541	16.595657	7.669639	8.705836	15.116963	8.373421	9.361056	14.285936	8.378919	9.480996
19.173841	9.672701	8.224909	17.274753	9.147385	9.029188	15.021564	8.545959	9.666781	13.654864	8.764556	9.933525	5.944967	10.654545	10.014505	17.384589	8.623265	8.632528	16.669064	7.672129	8.669214	15.183549	8.337023	9.3368	14.337593	8.309385	9.474072
19.211581	9.694812	8.213371	17.304321	9.168557	9.025838	15.068141	8.50976	9.647705	13.715707	8.694592	9.914556	6.034993	10.755508	10.046392	17.430059	8.640636	8.61931	16.73988	7.682485	8.636275	15.239194	8.31112	9.31692	14.394565	8.250409	9.45577
19.239692	9.719364	8.203518	17.33326	9.18939	9.019756	15.1111	8.485122	9.631096	13.768795	8.609347	9.892807	6.119386	10.849689	10.086255	17.462158	8.65741	8.611664	16.800667	7.684636	8.604328	15.290386	8.282615	9.295524	14.45351	8.175686	9.435481
19.28043	9.735077	8.183595	17.369882	9.213338	9.010695	15.156237	8.454219	9.612414	13.822841	8.541927	9.875902	6.191375	10.945549	10.112388	17.498889	8.679383	8.599737	16.869467	7.697687	8.574772	15.344492	8.241264	9.27356	14.49922	8.137932	9.419999
19.314179	9.750327	8.164914	17.39991	9.229551	9.002067	15.199605	8.423385	9.595853	13.861429	8.459695	9.856622	6.285074	11.00979	10.128368	17.524749	8.695785	8.591948	16.913834	7.712588	8.556046	15.38813	8.213244	9.259341	14.571344	8.092058	9.392621
19.354978	9.762745	8.138316	17.426098	9.248448	8.993483	15.235904	8.402862	9.581704	13.89785	8.393206	9.841717	6.365629	11.054317	10.128131	17.549428	8.71209	8.583634	16.948832	7.726862	8.537564	15.431055	8.187671	9.245258	14.644985	8.046427	9.368891
19.375211	9.7803	8.131071	17.451913	9.267094	8.985193	15.272061	8.377225	9.566617	13.928956	8.318964	9.825831	6.470063	11.080407	10.120663	17.570628	8.720626	8.574415	16.980368	7.741148	8.524452	15.466255	8.16722	9.233075	14.704879	7.987692	9.342303
19.399522	9.794825	8.118462	17.468863	9.283256	8.979119	15.303179	8.35935	9.555859	13.964559	8.247312	9.810871	6.601643	11.11409	10.110408	17.60175	8.732217	8.56158	17.002666	7.755049	8.515451	15.497546	8.146751	9.221252	14.778024	7.94229	9.314228
19.432975	9.816659	8.106017	17.495275	9.299862	8.971498	15.334302	8.346619	9.543648	14.001957	8.178189	9.793809	6.698643	11.134573	10.103431	17.63135	8.746248	8.549302	17.040065	7.774718	8.498772	15.527658	8.13146	9.209298	14.867699	7.891798	9.279537
19.454635	9.844062	8.100711	17.517145	9.322851	8.966506	15.367969	8.326222	9.530081	14.035895	8.116998	9.77964	6.785246	11.146304	10.085929	17.647275	8.759572	8.543163	17.066832	7.793987	8.48732	15.56105	8.116249	9.196317	14.933989	7.857018	9.249402
19.464358	9.851215	8.09728	17.521847	9.327463	8.965342	15.371568	8.32626	9.52969	14.041588	8.114238	9.778587	6.796124	11.150958	10.085662	17.650987	8.762278	8.542213	17.072829	7.796818	8.484164	15.566463	8.113724	9.194439	14.937859	7.849062	9.246404
