# Supplementary material for: Speed‐dependent locomotor patterns during steady swimming in a demersal shark
Source: J Fish Biol. 2025 Apr 3;107(2):394–405. doi: 10.1111/jfb.70043 (PMC12360134; doi:10.1111/jfb.70043)
Supplement: Supplementary file 1 — Data S1. Supporting Information. [file JFB-107-394-s001.zip › scanicula_steady_swimming-main/angles/3Dcoords_catshark11_2BL_seq1_150623.csv]

pt1_X	pt1_Y	pt1_Z	pt2_X	pt2_Y	pt2_Z	pt3_X	pt3_Y	pt3_Z	pt4_X	pt4_Y	pt4_Z	pt5_X	pt5_Y	pt5_Z	pt6_X	pt6_Y	pt6_Z	pt8_X	pt8_Y	pt8_Z	pt10_X	pt10_Y	pt10_Z	pt12_X	pt12_Y	pt12_Z
17.933638	8.359411	7.719976	16.11674	8.175285	8.416609	14.164057	7.558675	8.20313	13.040869	7.068567	7.318364	8.187886	10.31549	9.181457	16.465269	7.497679	7.786536	15.925101	6.491718	7.586434	14.595992	7.177352	7.469573	14.23025	6.699504	6.936436
17.953015	8.314485	7.70587	16.1348	8.168663	8.408178	14.187667	7.599251	8.209063	13.037286	7.115543	7.31848	8.224424	10.413484	9.042501	16.484973	7.495534	7.778242	15.92755	6.52695	7.566122	14.612051	7.22783	7.4727	14.239549	6.738488	6.952714
17.976992	8.284691	7.69205	16.157102	8.158694	8.400548	14.208496	7.650388	8.20471	13.038556	7.158936	7.318257	8.275155	10.473021	8.950514	16.500664	7.4826	7.772721	15.915213	6.53831	7.565341	14.641999	7.278045	7.463809	14.257773	6.795946	6.944382
17.997533	8.252069	7.678329	16.180644	8.138293	8.39055	14.236745	7.69176	8.200691	13.052307	7.222963	7.331622	8.304424	10.520718	8.737162	16.514766	7.469474	7.76495	15.922008	6.549897	7.542856	14.663864	7.335475	7.447614	14.273457	6.849991	6.891362
18.020544	8.209388	7.663662	16.207367	8.118043	8.379281	14.253274	7.75252	8.194696	13.067442	7.271966	7.340556	8.239967	10.533546	8.417176	16.530444	7.453817	7.757998	15.920181	6.559461	7.54438	14.679362	7.367443	7.441725	14.293408	6.912311	6.862524
18.056114	8.169667	7.645109	16.231155	8.100275	8.369225	14.273516	7.803424	8.192007	13.098507	7.34333	7.337648	8.191027	10.497534	8.182149	16.540488	7.435379	7.755985	15.934097	6.568581	7.530356	14.698794	7.414136	7.428172	14.319717	6.979637	6.823957
18.080913	8.127477	7.629948	16.255045	8.071977	8.35831	14.296651	7.8567	8.185854	13.11364	7.412651	7.346667	8.14177	10.40608	8.011684	16.553409	7.417125	7.751692	15.945789	6.570354	7.517207	14.728165	7.470988	7.41334	14.333191	7.036025	6.805586
18.101838	8.082824	7.628765	16.278289	8.043797	8.350497	14.328782	7.910101	8.182796	13.140672	7.493098	7.355411	8.075526	10.307883	7.84718	16.575433	7.385763	7.741995	15.965911	6.571341	7.48809	14.747338	7.520436	7.407452	14.333999	7.098432	6.791023
18.130214	8.043775	7.623576	16.305912	8.015682	8.340806	14.360648	7.963361	8.185818	13.166675	7.576193	7.363728	8.027493	10.199764	7.736511	16.597668	7.357025	7.731061	15.981713	6.574177	7.481142	14.770325	7.562951	7.412864	14.346822	7.175158	6.76957
18.149797	7.991098	7.617126	16.331869	7.971956	8.332894	14.397111	8.004258	8.183691	13.186778	7.653667	7.376624	8.017716	10.043634	7.737065	16.616114	7.328812	7.731563	16.001259	6.563751	7.460203	14.793041	7.61988	7.409147	14.361498	7.24023	6.746227
18.180432	7.933133	7.601512	16.360069	7.936116	8.322143	14.43159	8.030538	8.182742	13.222946	7.736033	7.389119	7.888507	9.865113	7.641775	16.629707	7.297528	7.731174	16.019026	6.542502	7.45497	14.814729	7.652052	7.409337	14.385135	7.31186	6.735696
18.203249	7.896438	7.594072	16.389189	7.905743	8.313863	14.470092	8.061777	8.179812	13.25811	7.81846	7.399378	7.814419	9.694767	7.656991	16.654185	7.258714	7.727197	16.037047	6.510143	7.459692	14.838827	7.684662	7.419915	14.399693	7.374992	6.739543
18.22385	7.848905	7.588179	16.417856	7.867266	8.302476	14.50626	8.090629	8.190608	13.285924	7.903795	7.412299	7.70957	9.513894	7.683595	16.682552	7.21456	7.7187	16.052748	6.490858	7.476927	14.865593	7.705032	7.43491	14.426611	7.426986	6.748419
18.254041	7.814886	7.578138	16.45123	7.82908	8.290789	14.542953	8.100023	8.194126	13.321028	7.979912	7.414392	7.616049	9.289792	7.70271	16.711789	7.176001	7.710909	16.068254	6.454206	7.490348	14.895269	7.707354	7.432902	14.449195	7.47258	6.752607
18.282287	7.775127	7.56186	16.476368	7.790619	8.284086	14.583195	8.109441	8.201646	13.366915	8.04425	7.436961	7.527455	9.076307	7.717114	16.726408	7.13678	7.708269	16.07852	6.431559	7.501094	14.915162	7.712692	7.448203	14.472055	7.50994	6.761665
18.317781	7.742543	7.546941	16.506987	7.752679	8.279662	14.62077	8.104583	8.219298	13.409386	8.10539	7.450365	7.417612	8.872324	7.712959	16.743061	7.108696	7.711133	16.095159	6.399946	7.513413	14.940654	7.715669	7.47079	14.500772	7.561708	6.769842
18.341584	7.711902	7.539492	16.5304	7.71685	8.274019	14.665078	8.08738	8.221009	13.457134	8.155151	7.506354	7.318378	8.63698	7.718419	16.770138	7.067292	7.705011	16.110997	6.349268	7.531537	14.974867	7.699049	7.486143	14.529394	7.587869	6.794644
18.370097	7.685596	7.529922	16.561317	7.683704	8.269428	14.703469	8.072718	8.232993	13.505705	8.20448	7.547415	7.237266	8.41354	7.742184	16.801474	7.03432	7.697582	16.127659	6.305718	7.546679	14.999899	7.684708	7.505466	14.559201	7.613739	6.803372
18.395977	7.666876	7.522953	16.595718	7.648168	8.255104	14.735349	8.04864	8.245439	13.55073	8.236981	7.578441	7.148564	8.188352	7.719958	16.832903	6.998812	7.692183	16.132728	6.263978	7.589274	15.022498	7.665733	7.532357	14.594042	7.619898	6.821887
18.430926	7.65913	7.511761	16.616774	7.620354	8.252747	14.770824	8.002788	8.25723	13.607564	8.252344	7.611238	7.059469	8.003241	7.708785	16.8762	6.952479	7.671877	16.153287	6.2072	7.612645	15.040386	7.644229	7.546656	14.6241	7.626466	6.850966
18.467349	7.657274	7.502837	16.643897	7.587665	8.248773	14.803065	7.969324	8.267793	13.653562	8.267881	7.647286	7.013694	7.816869	7.692488	16.917767	6.917433	7.659486	16.188952	6.152189	7.616122	15.056601	7.605656	7.571234	14.651676	7.613459	6.879672
18.498855	7.662008	7.496543	16.674881	7.56305	8.243787	14.833551	7.928584	8.285108	13.698757	8.258215	7.690378	7.019297	7.628797	7.671643	16.951879	6.877107	7.6561	16.223542	6.101049	7.610903	15.071754	7.560001	7.59816	14.666357	7.580757	6.932852
18.532547	7.667242	7.488318	16.700211	7.533059	8.242227	14.859884	7.885562	8.300085	13.738981	8.245422	7.727394	7.048719	7.465376	7.639335	16.983408	6.852658	7.653418	16.266606	6.050431	7.605601	15.091256	7.511827	7.623862	14.690759	7.542642	6.988682
18.564705	7.677574	7.481693	16.735898	7.519421	8.23886	14.884447	7.832763	8.306587	13.780703	8.230481	7.767144	7.094425	7.301753	7.645757	17.015796	6.830953	7.648835	16.306842	6.01504	7.608827	15.105077	7.474278	7.659822	14.705627	7.502006	7.041162
18.598397	7.698077	7.471575	16.760404	7.499692	8.233171	14.908794	7.782499	8.314382	13.822373	8.192952	7.811653	7.115681	7.165381	7.618306	17.047416	6.819956	7.646008	16.360685	5.964749	7.594786	15.124232	7.43109	7.67842	14.727402	7.444328	7.081331
18.63155	7.710854	7.461887	16.788979	7.488024	8.226324	14.938367	7.718195	8.327572	13.861662	8.147465	7.84934	7.169727	6.997237	7.621383	17.08661	6.803604	7.636562	16.396865	5.920489	7.590861	15.155707	7.374257	7.712924	14.739245	7.401681	7.144523
18.664627	7.734134	7.456077	16.821569	7.47919	8.21859	14.961468	7.661043	8.337784	13.884727	8.08875	7.898408	7.211203	6.831754	7.599843	17.131777	6.795715	7.62434	16.452767	5.867539	7.58397	15.191214	7.314356	7.72512	14.768849	7.356338	7.200039
18.701705	7.757528	7.445815	16.852123	7.472937	8.211828	14.994139	7.599141	8.342425	13.908783	8.030093	7.933722	7.252564	6.713404	7.569533	17.175151	6.78788	7.61435	16.493805	5.833081	7.583798	15.221191	7.262225	7.746317	14.790812	7.295977	7.230572
18.728014	7.785674	7.444497	16.881454	7.477484	8.211119	15.021077	7.535233	8.356883	13.934123	7.960554	7.972244	7.327858	6.582066	7.555376	17.229916	6.78329	7.599157	16.543438	5.80958	7.576506	15.260299	7.198034	7.758049	14.82411	7.225853	7.281365
18.757511	7.837552	7.449487	16.923627	7.479418	8.195928	15.044625	7.487936	8.367788	13.952332	7.882934	8.014942	7.416764	6.49528	7.545237	17.271954	6.783214	7.586611	16.585762	5.788033	7.567584	15.294407	7.136171	7.767646	14.849788	7.193543	7.304166
18.787073	7.889256	7.452288	16.951594	7.489028	8.193423	15.072244	7.416742	8.377752	13.981644	7.819256	8.052904	7.508229	6.417546	7.51559	17.322365	6.775365	7.568234	16.63594	5.7697	7.556176	15.325528	7.084183	7.779996	14.877334	7.142438	7.338787
18.809452	7.942651	7.456042	16.97691	7.493193	8.190986	15.097905	7.353386	8.385615	14.014976	7.725207	8.09631	7.630076	6.370056	7.485825	17.367615	6.791639	7.557307	16.694245	5.746523	7.542984	15.352777	7.022937	7.796812	14.926678	7.052537	7.368947
18.830111	7.993572	7.463817	17.017173	7.503061	8.178654	15.124227	7.292483	8.401369	14.035862	7.631714	8.140493	7.726027	6.423867	7.484229	17.416331	6.807942	7.542298	16.749925	5.742567	7.532316	15.382097	6.973466	7.807245	14.95495	6.967833	7.396013
18.857057	8.042048	7.46425	17.052391	7.512741	8.169261	15.157931	7.220286	8.400729	14.060163	7.549496	8.173393	7.736169	6.491133	7.429992	17.457584	6.829552	7.535508	16.802298	5.743403	7.518958	15.41663	6.91291	7.81818	14.992548	6.912723	7.448261
18.888519	8.0935	7.464581	17.084116	7.527874	8.167055	15.190911	7.154119	8.409884	14.088652	7.459031	8.204777	7.821919	6.596014	7.436113	17.496809	6.850912	7.527466	16.882756	5.744058	7.479775	15.453592	6.854562	7.824568	15.046444	6.831353	7.463713
18.923714	8.152804	7.46332	17.122373	7.543039	8.157779	15.226485	7.093658	8.418966	14.118424	7.366205	8.246729	7.933638	6.699947	7.498228	17.549059	6.889307	7.51712	16.963044	5.754081	7.450484	15.503491	6.797011	7.827132	15.101103	6.77227	7.479105
18.94839	8.20357	7.467292	17.153088	7.56581	8.15401	15.263272	7.032666	8.420094	14.149649	7.265059	8.280978	7.983387	6.814128	7.53636	17.592777	6.918825	7.507432	17.050882	5.766481	7.411318	15.546061	6.739072	7.832096	15.167877	6.715433	7.490124
18.971439	8.261777	7.4723	17.183194	7.591388	8.154764	15.304946	6.978087	8.430224	14.187604	7.17517	8.310348	8.050699	6.977992	7.60768	17.631081	6.948388	7.503218	17.111994	5.811044	7.391693	15.58783	6.684513	7.843991	15.236981	6.647766	7.48784
18.99753	8.320215	7.478444	17.21218	7.63246	8.155921	15.337562	6.933822	8.435602	14.2168	7.093628	8.338771	8.090778	7.153893	7.657451	17.671258	6.986078	7.499618	17.170945	5.858814	7.378616	15.638646	6.643569	7.84771	15.308753	6.589079	7.485899
19.031198	8.368784	7.476641	17.241014	7.676089	8.157354	15.378876	6.89492	8.434729	14.249721	7.004096	8.364209	8.125716	7.318335	7.708285	17.708069	7.018087	7.495475	17.227501	5.900175	7.359633	15.687703	6.614019	7.853563	15.362118	6.541625	7.495339
19.06356	8.414558	7.473725	17.276481	7.714791	8.155153	15.412305	6.858909	8.439988	14.291762	6.917561	8.38832	8.170057	7.495922	7.746209	17.749425	7.06605	7.488246	17.272919	5.94036	7.340432	15.73607	6.584173	7.856187	15.400935	6.486956	7.522858
19.0975	8.460429	7.470933	17.309116	7.766253	8.154643	15.448241	6.847476	8.445812	14.317406	6.828645	8.42	8.215326	7.666256	7.773698	17.771346	7.105263	7.493609	17.317059	5.984043	7.328378	15.783938	6.570698	7.855936	15.44601	6.431766	7.536385
19.125815	8.500776	7.469921	17.332322	7.809405	8.157486	15.484436	6.835804	8.448635	14.352899	6.750294	8.439123	8.23561	7.830612	7.741053	17.791672	7.152511	7.501574	17.345254	6.016851	7.3309	15.848886	6.560961	7.852508	15.483268	6.37277	7.573812
19.15966	8.538912	7.464709	17.363414	7.860646	8.157952	15.513996	6.821437	8.45434	14.383752	6.664088	8.465373	8.250157	7.967607	7.666163	17.807832	7.199249	7.510265	17.37259	6.0549	7.332528	15.905294	6.558781	7.850039	15.527016	6.325618	7.610513
19.184387	8.576365	7.46486	17.384347	7.895818	8.161259	15.544274	6.8207	8.46184	14.414083	6.600519	8.495871	8.256805	8.106661	7.571637	17.830416	7.243737	7.516041	17.388139	6.092467	7.341099	15.949241	6.561495	7.8501	15.591468	6.275549	7.626623
19.220045	8.609483	7.457513	17.416435	7.94184	8.160498	15.575053	6.83326	8.466681	14.446762	6.533069	8.50767	8.306801	8.259632	7.503723	17.846263	7.2956	7.524772	17.403007	6.127155	7.348532	15.983213	6.572615	7.860517	15.635659	6.235429	7.644103
19.253489	8.637411	7.451124	17.446395	7.982521	8.159492	15.596935	6.853586	8.473607	14.493601	6.466416	8.523172	8.342356	8.398955	7.42056	17.872618	7.332162	7.526793	17.406059	6.156037	7.363555	16.025662	6.594419	7.86206	15.677519	6.203508	7.659241
19.283767	8.667555	7.447276	17.470136	8.025357	8.161515	15.624371	6.876634	8.477391	14.531091	6.424656	8.540413	8.373892	8.512653	7.305644	17.905309	7.366123	7.521791	17.410791	6.198963	7.383285	16.053161	6.621495	7.874442	15.725314	6.194003	7.672164
19.318248	8.695368	7.441674	17.495641	8.063026	8.161131	15.648023	6.907639	8.482825	14.577155	6.401998	8.551938	8.424517	8.619712	7.187834	17.928385	7.407631	7.525429	17.417701	6.238703	7.396545	16.082947	6.664544	7.881379	15.751853	6.181073	7.691737
19.341147	8.712311	7.437895	17.513493	8.084742	8.160085	15.65931	6.929766	8.485254	14.606249	6.40092	8.562582	8.45734	8.674274	7.104078	17.947416	7.430296	7.52599	17.423625	6.261587	7.404114	16.11036	6.690744	7.882103	15.768065	6.189184	7.707306
