# Supplementary material for: Speed‐dependent locomotor patterns during steady swimming in a demersal shark
Source: J Fish Biol. 2025 Apr 3;107(2):394–405. doi: 10.1111/jfb.70043 (PMC12360134; doi:10.1111/jfb.70043)
Supplement: Supplementary file 1 — Data S1. Supporting Information. [file JFB-107-394-s001.zip › scanicula_steady_swimming-main/angles/3Dcoords_catshark11_3BL_seq1_150623.csv]

pt1_X	pt1_Y	pt1_Z	pt2_X	pt2_Y	pt2_Z	pt3_X	pt3_Y	pt3_Z	pt4_X	pt4_Y	pt4_Z	pt5_X	pt5_Y	pt5_Z	pt6_X	pt6_Y	pt6_Z	pt8_X	pt8_Y	pt8_Z	pt10_X	pt10_Y	pt10_Z	pt12_X	pt12_Y	pt12_Z
17.390716	10.815391	7.938578	15.660886	10.576858	8.284106	13.317708	10.905277	6.283839	11.663509	10.939526	3.635124	6.411885	11.342773	10.963149	15.793245	10.013346	7.444032	14.983013	9.181142	7.018408	13.745648	10.583191	4.383003	13.037231	10.507286	0.947108
17.409818	10.81998	7.948779	15.688085	10.561952	8.300947	13.359356	10.903408	6.346453	11.714358	11.016735	3.738133	6.453529	11.403909	10.897672	15.835857	9.999216	7.45837	15.017599	9.158616	7.068862	13.786595	10.571247	4.528739	13.064141	10.558231	1.048239
17.444109	10.821121	7.951943	15.727651	10.551319	8.30643	13.397852	10.897897	6.421861	11.759558	11.080181	3.81962	6.46507	11.400923	10.781915	15.881139	9.974743	7.483561	15.069795	9.12962	7.127	13.807458	10.563207	4.632051	13.088389	10.602824	1.135868
17.473372	10.817931	7.95787	15.759635	10.545056	8.318656	13.444455	10.878108	6.488584	11.807289	11.147484	3.901446	6.469999	11.350092	10.661535	15.916904	9.956219	7.490109	15.109635	9.109812	7.152887	13.829045	10.547936	4.759019	13.121081	10.614711	1.321852
17.505288	10.818523	7.95499	15.798278	10.536861	8.320205	13.486864	10.853727	6.546638	11.86065	11.19928	4.044936	6.459071	11.271435	10.545667	15.950759	9.93493	7.526196	15.154527	9.076812	7.180422	13.841357	10.527573	4.88757	13.144784	10.624822	1.41845
17.531172	10.819965	7.969207	15.832423	10.526555	8.324227	13.525061	10.818577	6.603984	11.912333	11.232755	4.176144	6.447559	11.116949	10.470011	15.992592	9.927629	7.540022	15.20805	9.03496	7.220154	13.866051	10.492728	5.038509	13.153123	10.623943	1.489359
17.574207	10.820773	7.964204	15.864656	10.520149	8.33883	13.566971	10.773612	6.676725	11.974063	11.244606	4.335704	6.432387	10.941459	10.430518	16.0288	9.910254	7.555895	15.237043	9.01001	7.271501	13.881885	10.455776	5.180016	13.176416	10.605236	1.630324
17.599733	10.822818	7.969537	15.904586	10.518826	8.346715	13.608016	10.714057	6.757937	12.030709	11.24487	4.424067	6.434742	10.766079	10.407929	16.07022	9.90254	7.568208	15.270001	8.993469	7.337791	13.907656	10.403292	5.296574	13.21431	10.566254	1.954699
17.63701	10.829975	7.963331	15.940868	10.514858	8.356869	13.64691	10.654322	6.848449	12.088224	11.219799	4.576868	6.42669	10.588621	10.368373	16.109114	9.906193	7.585973	15.304689	8.973884	7.400566	13.933509	10.353237	5.455058	13.245331	10.497307	2.245956
17.685027	10.8352	7.951211	15.98325	10.509553	8.359029	13.684994	10.586303	6.94317	12.152281	11.167151	4.710497	6.410164	10.40011	10.306624	16.145769	9.909883	7.599038	15.358809	8.960441	7.417279	13.987897	10.287975	5.600656	13.271118	10.436639	2.516257
17.721094	10.844916	7.945018	16.01987	10.517514	8.367294	13.723854	10.522795	7.016628	12.206144	11.109167	4.81804	6.405551	10.209594	10.247405	16.189893	9.908735	7.616536	15.421046	8.963062	7.409626	14.022578	10.226439	5.731003	13.298424	10.366943	2.925175
17.750745	10.854469	7.936793	16.050093	10.518826	8.369694	13.762094	10.465872	7.084044	12.25538	11.040602	4.943746	6.414471	10.037158	10.19781	16.229246	9.912172	7.635967	15.479806	8.96807	7.396258	14.056688	10.168354	5.880099	13.337044	10.283389	3.227442
17.787374	10.86642	7.921844	16.093236	10.527515	8.367322	13.802267	10.407541	7.169663	12.305131	10.960962	5.088158	6.461587	9.853045	10.15199	16.265416	9.920274	7.649354	15.535799	8.970208	7.379817	14.10777	10.111071	5.984798	13.394473	10.209124	3.525108
17.815932	10.87087	7.914747	16.117791	10.528449	8.377973	13.842806	10.355551	7.249756	12.348752	10.868428	5.195434	6.513252	9.741253	10.138708	16.302207	9.933487	7.660011	15.578183	8.980667	7.37983	14.151521	10.057443	6.087918	13.44453	10.105875	3.87068
17.827897	10.870173	7.919446	16.138264	10.532036	8.38719	13.871579	10.300277	7.303041	12.383238	10.785261	5.301373	6.573095	9.599544	10.115657	16.326813	9.942259	7.669308	15.613227	8.987802	7.381054	14.190749	10.001166	6.174097	13.489172	10.019657	4.090465
17.840259	10.867741	7.925973	16.149184	10.540324	8.396417	13.898253	10.255807	7.367569	12.418143	10.701768	5.384862	6.620188	9.493144	10.080616	16.34832	9.955336	7.68387	15.655556	8.995036	7.365452	14.231567	9.964915	6.262327	13.533814	9.945493	4.265485
17.854651	10.86545	7.941453	16.162931	10.54878	8.403898	13.921515	10.215529	7.420593	12.437826	10.608587	5.454069	6.691586	9.388513	10.059506	16.355979	9.961952	7.698548	15.708262	9.003015	7.368544	14.260494	9.922976	6.356239	13.579787	9.85574	4.45939
17.859638	10.867435	7.962098	16.170363	10.557159	8.41731	13.943627	10.186736	7.466767	12.471027	10.518886	5.59612	6.73833	9.304868	9.994311	16.371413	9.973258	7.714396	15.762478	9.001844	7.375991	14.285878	9.891519	6.44053	13.634981	9.796181	4.655475
17.870018	10.87368	7.9794	16.183668	10.56591	8.42218	13.960633	10.177878	7.511436	12.493	10.439885	5.671678	6.765977	9.251383	9.932655	16.378555	9.979826	7.731326	15.830205	9.008884	7.35141	14.319374	9.871434	6.528488	13.684926	9.728061	4.94538
17.879801	10.886585	7.994512	16.198168	10.576878	8.428528	13.977689	10.169302	7.564025	12.523846	10.35257	5.769599	6.760452	9.297972	9.859493	16.402169	9.984201	7.74497	15.88532	9.009398	7.337951	14.355327	9.857641	6.602693	13.723584	9.661671	5.157771
17.889377	10.912833	8.010035	16.215711	10.585686	8.433112	13.995712	10.171464	7.609046	12.550246	10.290826	5.864341	6.735118	9.353804	9.798481	16.428582	10.000307	7.759464	15.92895	9.017854	7.323965	14.373679	9.852536	6.662312	13.760108	9.617083	5.376183
17.887229	10.931769	8.032542	16.224234	10.586805	8.448171	14.013061	10.171837	7.659311	12.57684	10.222911	5.92519	6.739529	9.456088	9.810447	16.451111	10.007189	7.768081	15.947709	9.020207	7.326245	14.394691	9.849425	6.709766	13.775181	9.578929	5.510996
17.884463	10.965921	8.066325	16.23323	10.59287	8.457155	14.029528	10.178092	7.697347	12.599767	10.182763	5.992945	6.73664	9.565706	9.831316	16.47198	10.020802	7.780725	15.97352	9.01767	7.3179	14.410838	9.850515	6.762313	13.795038	9.54177	5.633277
17.878977	10.997778	8.102381	16.243295	10.590083	8.46427	14.044009	10.182977	7.729929	12.620528	10.136668	6.069991	6.710051	9.680509	9.856005	16.495863	10.029992	7.784455	15.989714	9.017473	7.351142	14.426362	9.85033	6.804798	13.815772	9.515033	5.743386
17.874371	11.029551	8.132958	16.255684	10.591847	8.469112	14.064403	10.19404	7.771913	12.653185	10.103268	6.154032	6.713511	9.797331	9.885476	16.515081	10.03425	7.797173	16.019644	9.023139	7.370819	14.445458	9.856421	6.825868	13.833887	9.493113	5.874307
17.870115	11.056831	8.162644	16.261178	10.595758	8.481926	14.072919	10.19268	7.799238	12.67769	10.072784	6.233057	6.727532	9.901062	9.950546	16.538962	10.043595	7.804123	16.037696	9.030049	7.40181	14.468275	9.86217	6.85249	13.85344	9.485317	6.003848
17.868937	11.084691	8.183199	16.268535	10.610813	8.492182	14.094193	10.195475	7.824668	12.70376	10.050495	6.301575	6.731826	10.039231	10.00938	16.558527	10.057797	7.815696	16.066921	9.035872	7.40161	14.487781	9.8674	6.888755	13.867526	9.485296	6.07932
17.86568	11.101363	8.205719	16.272731	10.625856	8.506773	14.109961	10.198871	7.842522	12.729189	10.032872	6.352952	6.735687	10.151744	10.066999	16.572975	10.067719	7.836683	16.087582	9.038627	7.419764	14.505737	9.875127	6.907014	13.886826	9.484345	6.095316
17.865816	11.118495	8.216696	16.270821	10.634011	8.52647	14.12745	10.204433	7.856099	12.755014	10.023162	6.402083	6.740806	10.247636	10.111046	16.579316	10.085357	7.855505	16.100979	9.041208	7.444978	14.523972	9.88359	6.914349	13.909003	9.485771	6.121263
17.870967	11.129344	8.223755	16.265966	10.642207	8.545498	14.135515	10.204969	7.871748	12.782783	10.015174	6.45101	6.758595	10.358686	10.162725	16.583434	10.105442	7.883634	16.121737	9.05355	7.462054	14.535046	9.88779	6.933625	13.932009	9.484243	6.142008
17.873133	11.133676	8.232827	16.260123	10.657241	8.566379	14.14753	10.211015	7.882533	12.806672	10.006135	6.484259	6.750511	10.459756	10.196628	16.588309	10.118053	7.897624	16.141793	9.060865	7.477654	14.544992	9.895725	6.952505	13.958278	9.4791	6.175702
17.872262	11.137573	8.245614	16.261121	10.663793	8.577943	14.15202	10.223241	7.885512	12.828168	10.00154	6.514764	6.772025	10.553186	10.245634	16.591051	10.120494	7.908943	16.151043	9.073003	7.481724	14.55362	9.902124	6.965174	13.98593	9.479861	6.182689
17.866324	11.140986	8.266725	16.248598	10.674388	8.599438	14.161865	10.231308	7.892838	12.839699	10.000598	6.519267	6.787522	10.645452	10.262146	16.590055	10.135584	7.925727	16.153825	9.084993	7.498573	14.563353	9.913709	6.979932	14.018096	9.488507	6.182941
17.859992	11.142555	8.285352	16.238314	10.680718	8.615862	14.165103	10.241739	7.896189	12.85004	9.999385	6.530566	6.805945	10.732542	10.28481	16.588298	10.140342	7.94374	16.159468	9.09244	7.512473	14.57053	9.927742	6.990094	14.035032	9.494794	6.129479
17.85307	11.148316	8.306945	16.227775	10.682303	8.635519	14.168187	10.264989	7.897727	12.860231	10.002361	6.533739	6.841928	10.812426	10.328563	16.583604	10.150127	7.961832	16.154499	9.097206	7.535539	14.579531	9.945282	7.000662	14.054035	9.506379	6.07886
