# Supplementary material for: Speed‐dependent locomotor patterns during steady swimming in a demersal shark
Source: J Fish Biol. 2025 Apr 3;107(2):394–405. doi: 10.1111/jfb.70043 (PMC12360134; doi:10.1111/jfb.70043)
Supplement: Supplementary file 1 — Data S1. Supporting Information. [file JFB-107-394-s001.zip › scanicula_steady_swimming-main/angles/3Dcoords_catshark11_4BL_seq2_150623.csv]

pt1_X	pt1_Y	pt1_Z	pt2_X	pt2_Y	pt2_Z	pt3_X	pt3_Y	pt3_Z	pt4_X	pt4_Y	pt4_Z	pt5_X	pt5_Y	pt5_Z	pt6_X	pt6_Y	pt6_Z	pt8_X	pt8_Y	pt8_Z	pt10_X	pt10_Y	pt10_Z	pt12_X	pt12_Y	pt12_Z
18.258248	6.750822	7.175045	16.324256	7.198401	8.350613	14.12248	7.644132	8.718517	12.804406	7.867723	8.235207	6.243373	11.108272	9.00357	16.200874	6.481806	7.98929	15.167422	5.851487	8.258978	14.217678	7.226064	8.161763	13.563567	7.083015	7.645914
18.276061	6.692469	7.154772	16.340144	7.162092	8.338996	14.151333	7.643762	8.722821	12.834716	7.841627	8.2554	6.321086	11.190412	8.987034	16.209542	6.44687	7.983887	15.173092	5.853813	8.251909	14.237859	7.231722	8.165396	13.600086	7.0716	7.678334
18.293789	6.639448	7.134098	16.356528	7.114909	8.322247	14.17794	7.654529	8.732543	12.847647	7.813717	8.280535	6.426752	11.280275	8.981954	16.225079	6.398518	7.973781	15.167594	5.866585	8.245894	14.264563	7.23543	8.167953	13.64982	7.064029	7.70821
18.310329	6.583465	7.112618	16.37022	7.070407	8.313458	14.207275	7.662394	8.733818	12.874667	7.801998	8.300707	6.51389	11.337893	8.930547	16.231959	6.368775	7.967729	15.163284	5.859818	8.236764	14.291677	7.235645	8.175947	13.673285	7.059945	7.743384
18.321986	6.526984	7.092778	16.381471	7.023175	8.301802	14.232474	7.664673	8.734343	12.908516	7.79836	8.324838	6.60875	11.375232	8.874419	16.242195	6.333875	7.961728	15.162349	5.845905	8.236348	14.324818	7.237721	8.182563	13.70099	7.067627	7.757475
18.330528	6.473184	7.076543	16.39897	6.976187	8.288441	14.263946	7.678009	8.737394	12.93562	7.814506	8.349295	6.6856	11.423951	8.796291	16.254638	6.301622	7.953493	15.165241	5.831908	8.232986	14.345681	7.247151	8.189739	13.730159	7.090364	7.77241
18.342972	6.42774	7.060577	16.414533	6.919582	8.274857	14.289453	7.677785	8.738555	12.973962	7.835613	8.366215	6.755463	11.460109	8.70368	16.266112	6.244871	7.944292	15.167996	5.806431	8.225244	14.377622	7.250347	8.182992	13.759003	7.10521	7.781392
18.361148	6.377065	7.039483	16.422984	6.864972	8.262983	14.313014	7.674844	8.738574	13.013335	7.856783	8.378991	6.827645	11.490332	8.602714	16.26975	6.190925	7.942726	15.180332	5.756742	8.217615	14.395243	7.244525	8.181434	13.783346	7.121778	7.775386
18.381975	6.332291	7.020943	16.434083	6.810632	8.252884	14.338715	7.669191	8.739286	13.044192	7.889307	8.386696	6.876197	11.484789	8.485425	16.281889	6.136647	7.931416	15.194393	5.718462	8.212613	14.414076	7.238853	8.17928	13.804867	7.142006	7.789641
18.396417	6.297685	7.005829	16.443608	6.753671	8.241527	14.360349	7.655405	8.73796	13.072253	7.907709	8.38992	6.890411	11.439462	8.340747	16.288745	6.087614	7.922992	15.213002	5.666255	8.203573	14.427699	7.231226	8.178267	13.824467	7.171356	7.783831
18.412723	6.257715	6.9885	16.459558	6.692083	8.226519	14.383012	7.625481	8.737335	13.115104	7.939678	8.396258	6.870989	11.35887	8.181227	16.299001	6.036227	7.915601	15.23364	5.594795	8.194241	14.440965	7.221802	8.177336	13.832987	7.192812	7.767607
18.435516	6.218359	6.969478	16.47181	6.649566	8.217093	14.412868	7.606362	8.734116	13.161103	7.968468	8.403987	6.805088	11.253246	8.01112	16.311113	5.981908	7.904895	15.250909	5.532032	8.190678	14.451798	7.199631	8.177555	13.851886	7.207721	7.770336
18.455717	6.189518	6.952804	16.482888	6.590102	8.204452	14.422787	7.562959	8.735264	13.203078	7.988857	8.41226	6.720033	11.094591	7.913013	16.324856	5.922205	7.893606	15.27313	5.460802	8.182612	14.457193	7.173941	8.181407	13.872766	7.216754	7.760963
18.469916	6.15763	6.939062	16.504832	6.521335	8.185576	14.44442	7.514245	8.735214	13.240496	8.004093	8.421878	6.641565	10.921682	7.895583	16.344911	5.873479	7.878799	15.289773	5.373144	8.179065	14.458768	7.139195	8.186322	13.887419	7.218093	7.74972
18.496173	6.126219	6.917135	16.520143	6.471607	8.173736	14.457875	7.443936	8.736299	13.273665	8.013929	8.431108	6.547007	10.745072	7.907075	16.36521	5.816911	7.86685	15.307865	5.308439	8.179889	14.456558	7.108608	8.201441	13.898572	7.197807	7.756273
18.524983	6.100728	6.895997	16.532755	6.436267	8.1656	14.469649	7.381834	8.739862	13.303751	8.010103	8.440305	6.449709	10.550272	7.932192	16.388325	5.760314	7.852489	15.325865	5.226929	8.180362	14.453797	7.059562	8.215304	13.908088	7.170201	7.762869
18.550523	6.071578	6.876509	16.551478	6.38912	8.153339	14.471518	7.30593	8.742356	13.333919	7.989919	8.460764	6.328382	10.333659	7.941424	16.399253	5.717157	7.846318	15.341408	5.156968	8.186055	14.450043	6.966664	8.229934	13.91517	7.123055	7.780016
18.572936	6.052555	6.8618	16.573558	6.339577	8.138291	14.47566	7.219286	8.745386	13.364844	7.958743	8.486858	6.215729	10.117506	7.968086	16.431977	5.665743	7.822208	15.369977	5.094775	8.179942	14.451868	6.884651	8.247	13.914454	7.079074	7.806172
18.596135	6.018523	6.845729	16.591579	6.303267	8.128143	14.488844	7.143593	8.748733	13.384229	7.903052	8.504751	6.114202	9.89723	8.001393	16.47365	5.609672	7.79814	15.396734	5.038229	8.175694	14.473839	6.810671	8.252255	13.911923	7.010552	7.843516
18.613673	5.993907	6.83136	16.614391	6.265292	8.112808	14.495267	7.061859	8.749718	13.401308	7.830783	8.518018	6.02049	9.683664	8.049049	16.522974	5.547837	7.769594	15.423659	4.973283	8.170247	14.483499	6.747734	8.261198	13.909587	6.937607	7.886117
18.640951	5.972707	6.814008	16.635557	6.225095	8.09707	14.505407	6.977616	8.748609	13.412684	7.758756	8.533182	5.945534	9.47299	8.084157	16.553006	5.515397	7.746943	15.459815	4.919099	8.157406	14.489971	6.657555	8.276604	13.91237	6.848851	7.913917
18.670212	5.959309	6.797098	16.658306	6.199543	8.083758	14.511637	6.904475	8.752427	13.423218	7.673107	8.55066	5.872937	9.260907	8.10813	16.578236	5.483276	7.730776	15.498436	4.859398	8.14256	14.48568	6.57	8.293444	13.916861	6.754972	7.938923
18.688968	5.948358	6.790041	16.68237	6.171788	8.071069	14.521308	6.823016	8.753176	13.442907	7.57903	8.568169	5.843395	9.076587	8.126467	16.617865	5.457071	7.70729	15.550806	4.780271	8.117797	14.482152	6.501704	8.308429	13.926738	6.666888	7.974936
18.714874	5.929524	6.773016	16.708097	6.148943	8.058357	14.530934	6.741626	8.755538	13.448887	7.471374	8.583095	5.813896	8.898922	8.116891	16.654398	5.431498	7.691157	15.585124	4.708821	8.099412	14.48201	6.408398	8.321674	13.923875	6.586958	8.01709
18.748011	5.918858	6.753807	16.731888	6.130853	8.047506	14.539004	6.657408	8.757585	13.462093	7.386161	8.594161	5.797388	8.722329	8.107904	16.684576	5.402285	7.672615	15.621589	4.654781	8.086572	14.490991	6.323759	8.335934	13.919521	6.483466	8.044627
18.773935	5.910428	6.739948	16.754689	6.105296	8.033893	14.547558	6.570336	8.758645	13.463342	7.259143	8.606678	5.79153	8.543634	8.092473	16.713445	5.387045	7.657501	15.672972	4.586647	8.06272	14.502245	6.236552	8.346937	13.915056	6.393449	8.083282
18.799889	5.896855	6.724848	16.782435	6.094559	8.02098	14.560372	6.469837	8.761189	13.460506	7.16538	8.617084	5.834903	8.375552	8.092219	16.743757	5.363489	7.640199	15.712158	4.545788	8.041343	14.514633	6.16587	8.362143	13.927981	6.27406	8.126728
18.830994	5.886193	6.707446	16.80897	6.076441	8.006354	14.574097	6.393795	8.762512	13.462087	7.060579	8.632199	5.875295	8.272672	8.077277	16.77266	5.345367	7.623673	15.733233	4.518728	8.030379	14.538118	6.079712	8.372188	13.935199	6.165274	8.164658
18.849472	5.882515	6.699066	16.824131	6.064999	7.997146	14.59896	6.320404	8.75916	13.468869	6.950282	8.648955	5.96134	8.259777	8.080819	16.805647	5.332926	7.605449	15.770709	4.483425	8.007497	14.555413	6.011036	8.382485	13.9333	6.077384	8.217794
18.878256	5.879708	6.686572	16.849552	6.046942	7.98494	14.612967	6.263291	8.757945	13.474196	6.842352	8.659429	6.003459	8.29	8.061491	16.839309	5.3173	7.58304	15.808364	4.445639	7.980738	14.580088	5.941998	8.38552	13.947546	5.991062	8.253798
18.904227	5.864072	6.673848	16.866776	6.035466	7.973339	14.624449	6.20356	8.759278	13.467448	6.729334	8.675021	6.055279	8.371602	8.059494	16.862647	5.307443	7.571335	15.835794	4.418357	7.963413	14.599367	5.881876	8.391859	13.969966	5.900735	8.286396
18.92112	5.845343	6.665881	16.889849	6.024472	7.961478	14.642591	6.146373	8.755733	13.462886	6.613156	8.686705	6.092478	8.492129	8.04992	16.894052	5.294622	7.551321	15.883511	4.397334	7.937624	14.623948	5.82168	8.395212	13.992844	5.832139	8.302372
18.939061	5.830099	6.663477	16.906623	6.013112	7.951511	14.659216	6.09205	8.754091	13.471826	6.505424	8.705038	6.124871	8.633537	8.037628	16.917931	5.287195	7.536868	15.931006	4.359291	7.909231	14.653762	5.763687	8.395625	14.029352	5.747394	8.295812
18.955927	5.819008	6.656461	16.924238	5.999606	7.943366	14.675269	6.045903	8.752065	13.480769	6.412887	8.71538	6.170913	8.775987	8.060152	16.94165	5.274302	7.522336	15.972521	4.32649	7.883532	14.678194	5.718708	8.39629	14.089566	5.682097	8.28108
18.972849	5.802856	6.64892	16.937961	5.995376	7.935627	14.690237	6.008029	8.750984	13.478621	6.311792	8.723778	6.234782	8.916447	8.074166	16.967623	5.264127	7.505836	16.038058	4.291273	7.823505	14.709887	5.665381	8.393929	14.129032	5.620336	8.275983
18.984581	5.791323	6.643878	16.949531	5.983965	7.929583	14.708687	5.983869	8.748581	13.484185	6.241073	8.741052	6.296751	9.032066	8.081768	16.994742	5.256876	7.490094	16.098304	4.268907	7.778216	14.736789	5.628125	8.39739	14.170835	5.561314	8.269887
18.993966	5.785636	6.646903	16.96291	5.97267	7.922743	14.718032	5.965419	8.752069	13.484755	6.142388	8.750622	6.356048	9.138999	8.074998	17.018957	5.24433	7.477953	16.131209	4.239896	7.743921	14.76777	5.604502	8.396313	14.192967	5.510544	8.266449
19.007341	5.779549	6.643472	16.974549	5.966116	7.917369	14.727745	5.957636	8.752434	13.492814	6.076105	8.760163	6.402635	9.24833	8.053618	17.027072	5.242211	7.475227	16.161732	4.219349	7.712957	14.797268	5.592055	8.396151	14.207802	5.47676	8.26522
