# Supplementary material for: Speed‐dependent locomotor patterns during steady swimming in a demersal shark
Source: J Fish Biol. 2025 Apr 3;107(2):394–405. doi: 10.1111/jfb.70043 (PMC12360134; doi:10.1111/jfb.70043)
Supplement: Supplementary file 1 — Data S1. Supporting Information. [file JFB-107-394-s001.zip › scanicula_steady_swimming-main/angles/3Dcoords_catshark11_5BL_seq1_150623.csv]

pt1_X	pt1_Y	pt1_Z	pt2_X	pt2_Y	pt2_Z	pt3_X	pt3_Y	pt3_Z	pt4_X	pt4_Y	pt4_Z	pt5_X	pt5_Y	pt5_Z	pt6_X	pt6_Y	pt6_Z	pt8_X	pt8_Y	pt8_Z	pt10_X	pt10_Y	pt10_Z	pt12_X	pt12_Y	pt12_Z
15.854027	9.357489	6.872513	13.794601	9.794533	6.399479	10.696066	10.502611	3.804729	9.253614	10.190921	5.265473	5.459816	10.939501	12.538605	13.772474	9.192728	3.968552	12.243214	8.533954	0.832321	10.960465	9.993006	1.72872	10.63463	9.495281	5.411243
15.839956	9.340465	6.844599	13.776018	9.745579	6.393259	10.666873	10.500374	3.849201	9.240662	10.238631	5.329137	5.405982	11.080439	12.426785	13.738283	9.148301	3.900507	12.185268	8.468558	0.833224	10.888519	10.001705	1.741168	10.56645	9.538776	5.539667
15.82376	9.322833	6.812091	13.76465	9.695353	6.331703	10.631642	10.470173	3.945555	9.211925	10.294191	5.381617	5.33687	11.213383	12.313965	13.721151	9.102976	3.793957	12.148418	8.431931	0.971194	10.836552	9.988586	1.952602	10.512482	9.574215	5.692031
15.820134	9.324795	6.762734	13.748569	9.644622	6.283827	10.606295	10.435236	3.996869	9.170375	10.354893	5.349435	5.318859	11.255438	12.268311	13.705689	9.053668	3.729395	12.112199	8.403624	0.575444	10.767721	9.966568	2.046834	10.465235	9.603674	5.830439
15.816433	9.335939	6.72277	13.741966	9.599233	6.268928	10.56904	10.359743	4.069812	9.148127	10.411012	5.393546	5.269641	11.171881	12.214677	13.700057	8.999796	3.67015	12.090256	8.353708	0.151228	10.713161	9.904578	2.127177	10.408399	9.61472	5.937243
15.821807	9.354897	6.682554	13.735072	9.555826	6.268609	10.546651	10.274447	4.141615	9.109114	10.452605	5.411921	5.141837	11.046069	12.164307	13.702856	8.949185	3.615809	12.084373	8.315019	-0.407534	10.647893	9.843052	2.138006	10.38382	9.592504	6.046313
15.825242	9.378585	6.638578	13.731537	9.531779	6.254086	10.513865	10.175161	4.192806	9.083322	10.467023	5.388639	5.000861	10.866317	12.117134	13.705088	8.910798	3.570013	12.112116	8.264316	-0.746944	10.593097	9.761569	2.128388	10.364034	9.559589	6.109429
15.834173	9.3928	6.59301	13.732565	9.519353	6.243339	10.508594	10.063001	4.243488	9.048498	10.431487	5.383515	4.840329	10.674606	12.057517	13.713643	8.872109	3.526454	12.140801	8.208549	-0.734504	10.543744	9.65742	2.215363	10.30645	9.503021	6.043202
15.838872	9.407738	6.561141	13.737211	9.507386	6.215965	10.508475	9.934767	4.288344	9.055654	10.346198	5.465464	4.694218	10.453854	12.011186	13.723847	8.852357	3.550548	12.180114	8.158335	-0.670918	10.493488	9.553134	2.200157	10.232306	9.446918	5.959711
15.842848	9.416478	6.526069	13.742831	9.500094	6.196493	10.500975	9.827327	4.287519	9.048895	10.245858	5.503622	4.576394	10.228554	11.97111	13.729495	8.842663	3.572946	12.216701	8.127173	-0.573041	10.454695	9.442393	2.019261	10.199346	9.339088	5.873033
15.847351	9.417623	6.506957	13.749134	9.502873	6.158473	10.483415	9.723727	4.24853	9.046041	10.136557	5.521893	4.487988	10.024265	11.927703	13.731169	8.833014	3.541354	12.230329	8.102619	-0.489689	10.447281	9.345723	1.868126	10.165159	9.219592	5.772687
15.855297	9.398773	6.487477	13.759913	9.515239	6.121845	10.486758	9.643339	4.231519	9.042548	10.010564	5.526687	4.366672	9.848826	11.827901	13.735196	8.832652	3.533632	12.234357	8.058724	-0.409708	10.428148	9.262599	1.660844	10.130134	9.090713	5.582512
15.866307	9.367784	6.477018	13.769757	9.526941	6.09937	10.494341	9.567299	4.190893	9.021507	9.872241	5.486376	4.211964	9.675964	11.68253	13.74193	8.838767	3.478004	12.229505	8.048671	-0.216645	10.475235	9.178183	1.613368	10.114614	8.977185	5.394945
15.879303	9.34134	6.471574	13.790231	9.546545	6.054777	10.517651	9.519208	4.180749	9.005386	9.73794	5.430388	4.008478	9.462747	11.457017	13.738533	8.838889	3.448825	12.220708	8.065399	0.089872	10.515155	9.121798	1.552018	10.120663	8.856865	5.261096
15.889908	9.307898	6.468578	13.798884	9.544123	6.03244	10.542184	9.499882	4.154865	8.998029	9.629965	5.310721	3.946991	9.333978	11.336107	13.747792	8.8448	3.409741	12.202688	8.093785	0.199885	10.57671	9.092265	1.579774	10.142681	8.779352	5.10765
15.892361	9.286312	6.49597	13.822066	9.543476	6.007833	10.554021	9.503605	4.133458	8.992274	9.528619	5.2242	3.987302	9.358026	11.332818	13.758661	8.840557	3.359975	12.179775	8.131182	0.148198	10.601323	9.10592	1.549145	10.206468	8.72046	5.104707
15.89699	9.270893	6.517992	13.83792	9.530802	5.991054	10.571472	9.521803	4.143221	8.995825	9.447987	5.160984	4.008333	9.456592	11.371181	13.773058	8.833444	3.319529	12.180548	8.132859	-0.226645	10.655361	9.117095	1.684605	10.279638	8.688801	5.167742
15.900888	9.269246	6.522845	13.849326	9.510973	5.980171	10.587329	9.548706	4.224083	9.015925	9.393069	5.188295	3.990208	9.648146	11.449749	13.785821	8.829385	3.293371	12.194103	8.105351	-0.781928	10.694238	9.157411	1.787897	10.34404	8.701037	5.25865
15.902232	9.261442	6.524694	13.858465	9.496429	5.969005	10.589784	9.587387	4.238739	9.028751	9.371384	5.184631	3.970416	9.869264	11.529248	13.793986	8.813685	3.284449	12.215389	8.065705	-1.110381	10.718205	9.169526	1.926771	10.398087	8.730708	5.379419
15.901143	9.260041	6.53741	13.854909	9.48012	5.954976	10.590636	9.61908	4.27437	9.026703	9.378631	5.22714	3.962333	10.087648	11.609488	13.796932	8.807388	3.228613	12.2176	8.034662	-1.499488	10.723313	9.198831	1.966713	10.41404	8.769808	5.394324
15.898248	9.248021	6.531301	13.846891	9.469107	5.93652	10.57792	9.652967	4.283243	9.018882	9.39726	5.25843	3.990864	10.324737	11.710791	13.796738	8.798801	3.172494	12.227244	8.005109	-1.636987	10.717201	9.240225	2.129189	10.412525	8.828609	5.46708
15.886128	9.222034	6.540251	13.835105	9.467597	5.926761	10.570883	9.685875	4.305785	9.010919	9.412178	5.281069	4.037868	10.501745	11.757937	13.79635	8.795608	3.114381	12.218477	7.986605	-1.986229	10.686548	9.272748	2.19754	10.395207	8.8583	5.516736
15.862175	9.169968	6.545976	13.822356	9.456849	5.901947	10.561271	9.713014	4.326932	8.988927	9.450604	5.285325	4.065592	10.62815	11.758879	13.78711	8.793879	3.013624	12.20443	7.978005	-2.066005	10.664581	9.296045	2.215915	10.358786	8.885344	5.461226
15.838636	9.113733	6.55334	13.807559	9.444185	5.859506	10.542155	9.742289	4.309971	8.975396	9.483518	5.326823	4.097603	10.737717	11.750163	13.765715	8.789326	2.923051	12.155103	8.001619	-2.056495	10.651216	9.319486	2.306134	10.309677	8.931109	5.450195
15.830298	9.070424	6.559614	13.799837	9.445538	5.830638	10.537017	9.756752	4.31033	8.960517	9.509583	5.322512	4.122217	10.810525	11.744926	13.76158	8.776774	2.927206	12.138297	8.003601	-2.088621	10.633953	9.334519	2.267922	10.264583	8.955209	5.35935
