# Supplementary material for: Speed‐dependent locomotor patterns during steady swimming in a demersal shark
Source: J Fish Biol. 2025 Apr 3;107(2):394–405. doi: 10.1111/jfb.70043 (PMC12360134; doi:10.1111/jfb.70043)
Supplement: Supplementary file 1 — Data S1. Supporting Information. [file JFB-107-394-s001.zip › scanicula_steady_swimming-main/angles/3Dcoords_catshark14_0.5BL_seq1_200623.csv]

pt1_X	pt1_Y	pt1_Z	pt2_X	pt2_Y	pt2_Z	pt3_X	pt3_Y	pt3_Z	pt4_X	pt4_Y	pt4_Z	pt5_X	pt5_Y	pt5_Z	pt6_X	pt6_Y	pt6_Z	pt8_X	pt8_Y	pt8_Z	pt10_X	pt10_Y	pt10_Z	pt12_X	pt12_Y	pt12_Z
20.628448	7.316781	9.714349	18.523693	6.45686	9.432543	15.924848	4.989845	7.704914	14.661427	3.809976	7.060432	7.309106	2.494186	4.759604	18.86635	5.51073	8.551233	18.108811	3.840531	7.539794	16.348781	4.517086	6.704255	15.851189	3.774174	5.922864
20.667606	7.307776	9.739255	18.563638	6.477344	9.435131	15.938581	5.041267	7.717077	14.665047	3.890858	7.067415	7.368258	2.547728	4.803851	18.901012	5.50986	8.570904	18.10416	3.877811	7.544542	16.361056	4.533642	6.708499	15.850712	3.850941	5.915279
20.70163	7.310878	9.76628	18.592693	6.494837	9.449997	15.962114	5.079047	7.727461	14.668347	3.986086	7.061972	7.457416	2.586646	4.82088	18.922923	5.515962	8.593601	18.106662	3.902862	7.54905	16.38625	4.583079	6.725576	15.856079	3.921003	5.910955
20.74136	7.316616	9.786669	18.628917	6.51513	9.461461	15.986726	5.141446	7.745002	14.673641	4.085775	7.074203	7.532004	2.577943	4.809428	18.954311	5.518312	8.615812	18.105571	3.922252	7.566941	16.400777	4.625198	6.743879	15.861268	3.982062	5.912462
20.773252	7.322457	9.810373	18.657503	6.522448	9.4825	16.01206	5.202853	7.750006	14.672262	4.174842	7.086676	7.594046	2.507161	4.773927	18.988133	5.523369	8.634845	18.100581	3.947884	7.58677	16.421429	4.663772	6.761715	15.877214	4.060964	5.928102
20.803793	7.325673	9.837481	18.69122	6.536516	9.511189	16.032115	5.243959	7.75736	14.677692	4.283094	7.089522	7.659253	2.392469	4.665757	19.019945	5.530865	8.665234	18.085409	3.973797	7.612078	16.436803	4.699012	6.779742	15.889012	4.123159	5.950986
20.835835	7.335378	9.8657	18.731305	6.553964	9.532045	16.053132	5.300216	7.780713	14.681263	4.374852	7.094574	7.713558	2.266707	4.608879	19.054664	5.521016	8.681947	18.055953	4.003601	7.631434	16.450596	4.736517	6.795675	15.893668	4.185308	5.962656
20.862354	7.348643	9.897302	18.76876	6.555996	9.539199	16.083611	5.342977	7.798677	14.683206	4.471011	7.11409	7.776611	2.079027	4.549299	19.091074	5.525218	8.708027	18.04076	4.029333	7.654641	16.45876	4.771405	6.807003	15.90224	4.235288	5.956718
20.884051	7.377054	9.924901	18.801842	6.563099	9.559819	16.106242	5.371679	7.823914	14.688303	4.556701	7.129228	7.85145	1.962005	4.493551	19.124859	5.52174	8.717758	18.030807	4.058067	7.683035	16.471866	4.795858	6.813894	15.896479	4.29987	5.96638
20.910154	7.419148	9.948771	18.834006	6.566708	9.569102	16.142019	5.392232	7.854884	14.705552	4.679093	7.142042	7.914765	1.821962	4.438675	19.1709	5.519685	8.734845	18.023673	4.08726	7.705733	16.485827	4.813135	6.81702	15.894651	4.360873	5.9877
20.938972	7.457923	9.971666	18.860961	6.559569	9.585898	16.174567	5.407733	7.870848	14.718565	4.747226	7.152824	7.979464	1.637208	4.433596	19.200982	5.517987	8.764155	18.022171	4.112008	7.716883	16.500836	4.835894	6.844641	15.894285	4.414307	5.997931
20.956911	7.485739	9.998245	18.896384	6.567298	9.597817	16.206175	5.413219	7.889369	14.73901	4.839618	7.175855	8.074077	1.486835	4.436499	19.234762	5.519042	8.779236	18.024153	4.156764	7.723269	16.528042	4.844583	6.859608	15.893423	4.486907	5.998249
20.972868	7.511116	10.011641	18.924976	6.569693	9.616574	16.23913	5.408416	7.903694	14.755945	4.904317	7.194875	8.162895	1.335855	4.43988	19.263338	5.531485	8.797457	18.032178	4.202765	7.739322	16.545875	4.853527	6.87888	15.897127	4.553047	5.99756
20.991391	7.542289	10.031142	18.954758	6.572747	9.634213	16.274258	5.401176	7.92313	14.780025	4.958752	7.2094	8.265157	1.185364	4.432073	19.289894	5.541229	8.815057	18.042217	4.233195	7.765783	16.578711	4.862453	6.900782	15.906408	4.614514	6.009399
21.018221	7.578432	10.047239	18.978837	6.58274	9.645894	16.306088	5.379891	7.942389	14.802132	5.020615	7.227156	8.352161	1.038519	4.424168	19.314775	5.542058	8.83505	18.053748	4.269707	7.786603	16.60769	4.860497	6.911774	15.930219	4.648537	6.008233
21.041731	7.61442	10.061585	19.001749	6.592792	9.665011	16.341826	5.360871	7.959458	14.833162	5.058653	7.243076	8.474316	0.901526	4.421152	19.348885	5.570868	8.852727	18.073682	4.298103	7.793108	16.638397	4.851858	6.933718	15.973152	4.654709	6.013666
21.063788	7.644934	10.076884	19.025207	6.602117	9.674	16.376436	5.333076	7.973949	14.86962	5.069085	7.250764	8.59635	0.749069	4.422651	19.367381	5.580073	8.864805	18.092589	4.324731	7.821229	16.674708	4.830704	6.945272	15.991159	4.634162	6.055485
21.079069	7.679313	10.087449	19.049287	6.618799	9.694078	16.408469	5.322178	7.996836	14.902514	5.080904	7.260626	8.738487	0.625194	4.399045	19.396527	5.597974	8.873666	18.114852	4.356621	7.827732	16.713433	4.813161	6.975711	16.014696	4.609854	6.105078
21.106889	7.719289	10.100135	19.074416	6.65041	9.725011	16.443674	5.293904	8.018448	14.932819	5.065079	7.266408	8.878604	0.526349	4.382527	19.415555	5.619754	8.900994	18.144367	4.365509	7.84178	16.742727	4.790858	6.993052	16.029195	4.58395	6.17237
21.126161	7.748503	10.105496	19.09641	6.676951	9.736146	16.477154	5.268637	8.034107	14.966274	5.035689	7.271185	9.013615	0.464435	4.370782	19.430293	5.645028	8.921375	18.196438	4.378334	7.834147	16.784286	4.781	7.026026	16.040287	4.550854	6.258972
21.141561	7.786073	10.118636	19.116283	6.704047	9.75784	16.512435	5.260459	8.047391	15.0064	4.985874	7.277812	9.155388	0.376872	4.357505	19.457319	5.682678	8.952243	18.25292	4.402199	7.828435	16.820607	4.76479	7.054498	16.065687	4.505214	6.404089
21.162147	7.833342	10.126391	19.136017	6.740686	9.770786	16.546399	5.229208	8.067952	15.054534	4.965514	7.286559	9.288469	0.337368	4.380612	19.479568	5.707028	8.97166	18.350755	4.412568	7.842787	16.860677	4.756895	7.074129	16.091637	4.460669	6.473795
21.183935	7.877682	10.135854	19.144429	6.77951	9.783729	16.588438	5.214531	8.089542	15.099319	4.902376	7.294972	9.427806	0.288568	4.427534	19.505193	5.748034	8.999032	18.452491	4.392376	7.891264	16.907599	4.750452	7.098787	16.100782	4.389881	6.545744
21.203114	7.922525	10.149837	19.164217	6.817213	9.806235	16.622623	5.193414	8.110779	15.140469	4.852605	7.30796	9.571302	0.250379	4.521065	19.532673	5.783882	9.017975	18.527263	4.345953	7.926293	16.955138	4.736108	7.121805	16.120859	4.333166	6.589784
21.22479	7.982227	10.165865	19.177443	6.866247	9.823568	16.663196	5.179669	8.147876	15.195793	4.806946	7.329234	9.710495	0.209629	4.718704	19.55564	5.828206	9.052896	18.605636	4.309946	7.958353	17.009836	4.715743	7.145116	16.160707	4.291096	6.635001
21.240835	8.035685	10.187105	19.198889	6.927396	9.849524	16.713424	5.161744	8.171102	15.253182	4.749174	7.338031	9.871712	0.212823	4.835773	19.58481	5.877143	9.071828	18.70145	4.320573	7.973538	17.045132	4.694771	7.178428	16.199951	4.241177	6.692343
21.253583	8.077048	10.196472	19.211578	6.970856	9.87168	16.758263	5.151698	8.193995	15.31422	4.700397	7.364646	9.95	0.261688	4.891915	19.606426	5.923294	9.098203	18.76487	4.351053	7.998187	17.078002	4.669245	7.213101	16.255265	4.190283	6.767387
21.272453	8.152993	10.21248	19.229372	7.028337	9.894344	16.803717	5.145096	8.230319	15.375669	4.647266	7.374799	9.997184	0.378048	4.914111	19.62861	5.974798	9.11545	18.808724	4.37078	8.041063	17.139058	4.666132	7.251304	16.316995	4.143778	6.818072
21.280018	8.205452	10.23512	19.245727	7.075773	9.923069	16.858118	5.140712	8.247423	15.437602	4.584062	7.400849	9.957332	0.528749	4.861934	19.648651	6.028762	9.137785	18.848088	4.409459	8.058145	17.20563	4.67997	7.267461	16.36784	4.099521	6.859521
21.288164	8.275551	10.260776	19.263471	7.132474	9.9394	16.912317	5.143001	8.275276	15.506307	4.52213	7.431163	9.925944	0.739058	4.828373	19.677932	6.098863	9.155831	18.882301	4.462384	8.10509	17.275954	4.707454	7.295441	16.4602	4.075027	6.920962
21.30444	8.361212	10.28648	19.281934	7.199497	9.964217	16.965496	5.150684	8.297573	15.586241	4.464138	7.459611	9.888901	0.930789	4.75989	19.706909	6.172268	9.181137	18.931797	4.52072	8.157432	17.351561	4.718859	7.321804	16.54932	4.036822	6.988769
21.329349	8.449076	10.309161	19.302085	7.270403	9.992267	17.00565	5.154595	8.324664	15.664066	4.409149	7.491895	9.822699	1.135437	4.697668	19.734563	6.236836	9.195424	18.97383	4.567533	8.192896	17.407034	4.736566	7.368581	16.644394	4.016601	7.029123
21.350592	8.500576	10.335189	19.311102	7.329953	10.014679	17.051482	5.184933	8.344866	15.749124	4.360989	7.516868	9.747451	1.340109	4.670556	19.758311	6.304074	9.207898	19.004496	4.630767	8.222447	17.475791	4.746831	7.40245	16.743837	3.996815	7.091478
21.372823	8.582278	10.366419	19.341082	7.401806	10.043735	17.092081	5.218787	8.379083	15.816227	4.313092	7.556164	9.685059	1.537143	4.668614	19.775585	6.363677	9.221473	19.036831	4.675626	8.24679	17.533697	4.779315	7.43811	16.85305	3.99377	7.124467
21.39822	8.631821	10.396436	19.362912	7.476522	10.075098	17.131011	5.26982	8.405004	15.888344	4.275437	7.592043	9.604707	1.753925	4.705325	19.786631	6.422752	9.240229	19.07141	4.735431	8.282013	17.596556	4.818243	7.459662	16.947774	3.988143	7.128573
21.424156	8.697821	10.429312	19.387273	7.531101	10.099377	17.167545	5.317632	8.437246	15.964524	4.237328	7.621098	9.529371	1.945464	4.686247	19.828025	6.512879	9.263919	19.103303	4.806192	8.315394	17.649588	4.856205	7.491349	17.037957	3.998897	7.141356
21.452825	8.775257	10.467196	19.420277	7.599894	10.127058	17.199315	5.385712	8.462284	16.027052	4.227701	7.661943	9.453497	2.186833	4.69085	19.852882	6.55961	9.284654	19.13269	4.86923	8.349492	17.700884	4.937644	7.52112	17.138845	4.040125	7.139524
21.489796	8.840132	10.501217	19.450861	7.662202	10.168826	17.227104	5.456419	8.482441	16.090163	4.238984	7.687245	9.397408	2.405082	4.660647	19.887081	6.62475	9.311622	19.168452	4.923931	8.378765	17.738513	5.011256	7.540319	17.211996	4.096241	7.11272
21.530623	8.90775	10.530103	19.481763	7.731219	10.204014	17.244205	5.532385	8.517368	16.144372	4.259708	7.725112	9.357081	2.62246	4.644838	19.916814	6.690121	9.338818	19.205627	5.001763	8.414414	17.778951	5.099612	7.573459	17.284464	4.146596	7.092405
21.566123	8.966255	10.562207	19.525445	7.79712	10.229038	17.266693	5.61715	8.548821	16.197197	4.300334	7.749078	9.325057	2.817954	4.635992	19.954647	6.766591	9.364906	19.237345	5.056631	8.431428	17.810396	5.177057	7.597582	17.329324	4.219075	7.089737
21.609212	9.020908	10.597296	19.560178	7.860033	10.27317	17.2867	5.70184	8.580626	16.241609	4.361628	7.782037	9.31187	3.021963	4.63178	19.986382	6.832696	9.401834	19.274257	5.129934	8.456857	17.83391	5.276292	7.630776	17.380512	4.29674	7.076768
21.654525	9.08671	10.631189	19.600186	7.922282	10.294843	17.308467	5.793066	8.609859	16.277141	4.429142	7.810628	9.291468	3.191256	4.620264	20.010017	6.887678	9.439921	19.305642	5.191308	8.473976	17.854093	5.382461	7.671003	17.426698	4.384009	7.075221
21.702298	9.148299	10.669371	19.640406	7.978947	10.33657	17.324756	5.890363	8.637905	16.309756	4.500838	7.83552	9.291875	3.366992	4.61558	20.049374	6.948865	9.479689	19.336335	5.254748	8.485668	17.86654	5.462525	7.699904	17.446147	4.478435	7.071655
