# Supplementary material for: Speed‐dependent locomotor patterns during steady swimming in a demersal shark
Source: J Fish Biol. 2025 Apr 3;107(2):394–405. doi: 10.1111/jfb.70043 (PMC12360134; doi:10.1111/jfb.70043)
Supplement: Supplementary file 1 — Data S1. Supporting Information. [file JFB-107-394-s001.zip › scanicula_steady_swimming-main/angles/3Dcoords_catshark14_0.75BL_seq1_200623.csv]

pt1_X	pt1_Y	pt1_Z	pt2_X	pt2_Y	pt2_Z	pt3_X	pt3_Y	pt3_Z	pt4_X	pt4_Y	pt4_Z	pt5_X	pt5_Y	pt5_Z	pt6_X	pt6_Y	pt6_Z	pt8_X	pt8_Y	pt8_Z	pt10_X	pt10_Y	pt10_Z	pt12_X	pt12_Y	pt12_Z
19.070475	12.462156	9.716277	16.898322	11.966554	8.657216	14.473325	11.498592	6.612687	13.308385	10.834767	5.465564	7.358838	11.747926	2.203674	17.314931	11.132188	7.933562	16.292827	10.05486	6.304924	14.976008	11.019973	5.570728	14.417931	10.536405	4.594141
19.091458	12.443354	9.721004	16.923604	11.931433	8.681933	14.494362	11.535041	6.65197	13.311961	10.906926	5.48067	7.440209	11.850159	2.340184	17.332181	11.108412	7.944426	16.299742	10.048969	6.323512	14.987928	11.042314	5.604578	14.442087	10.591017	4.594435
19.122328	12.420098	9.730848	16.952555	11.921397	8.697063	14.513522	11.567399	6.68553	13.322831	10.991914	5.524129	7.515005	11.937803	2.484791	17.357288	11.093949	7.953766	16.310185	10.046877	6.35043	14.99397	11.057742	5.629904	14.446685	10.67889	4.600859
19.148655	12.401803	9.739384	16.991764	11.900263	8.725634	14.542193	11.589765	6.712752	13.332719	11.066629	5.558176	7.543301	11.92775	2.600227	17.381037	11.079436	7.973165	16.332312	10.02553	6.368019	15.005726	11.077291	5.654791	14.457614	10.754818	4.619137
19.190168	12.363924	9.739214	17.021515	11.886535	8.734909	14.573546	11.6167	6.733107	13.350799	11.148712	5.602306	7.552154	11.858174	2.710961	17.405692	11.049205	7.984181	16.348333	10.019429	6.38632	15.006512	11.085007	5.676657	14.468104	10.8035	4.619165
19.219762	12.335268	9.753399	17.058722	11.862381	8.74894	14.604392	11.63498	6.751384	13.357886	11.233383	5.644215	7.523629	11.716986	2.748152	17.435768	11.037526	8.008131	16.367497	10.00125	6.379834	15.013995	11.098223	5.698029	14.473619	10.873798	4.64996
19.262542	12.309476	9.775271	17.096715	11.842239	8.762553	14.635854	11.645118	6.776221	13.378174	11.313513	5.693272	7.455882	11.564445	2.742486	17.469615	11.006496	8.019342	16.38575	10.007907	6.407047	15.017454	11.109306	5.72387	14.487146	10.909193	4.67073
19.300885	12.291188	9.804149	17.125058	11.818711	8.777175	14.6729	11.649505	6.804246	13.393029	11.387434	5.742726	7.403546	11.414048	2.758403	17.496454	10.975567	8.04942	16.403782	10.007202	6.445595	15.019366	11.120012	5.750242	14.48977	10.941337	4.730784
19.342098	12.27342	9.831697	17.158196	11.80711	8.792741	14.706655	11.645793	6.831112	13.423514	11.472025	5.804707	7.364347	11.284133	2.768741	17.538312	10.954525	8.060822	16.418969	9.991727	6.444593	15.009467	11.127716	5.777444	14.50211	10.98312	4.761044
19.37601	12.260807	9.842834	17.197696	11.785103	8.816521	14.74671	11.64526	6.861324	13.455428	11.544618	5.861048	7.353591	11.177329	2.815603	17.584031	10.92768	8.101631	16.450162	9.938147	6.472427	15.012769	11.130355	5.798908	14.52517	11.026516	4.837945
19.41891	12.242501	9.861602	17.241885	11.768611	8.857287	14.785667	11.64046	6.900921	13.48733	11.616705	5.914966	7.349533	11.067996	2.813329	17.622342	10.895504	8.122767	16.479774	9.927823	6.515093	15.016787	11.12802	5.841436	14.54475	11.048602	4.867378
19.45361	12.248749	9.893521	17.285066	11.753079	8.888786	14.828627	11.612297	6.923147	13.536068	11.684575	5.978455	7.350493	10.953743	2.782294	17.664531	10.869063	8.15361	16.532342	9.901354	6.52566	15.010194	11.126961	5.881028	14.568458	11.057138	4.900614
19.496086	12.258623	9.91205	17.332177	11.73208	8.926594	14.872008	11.587869	6.952133	13.576434	11.733583	6.031505	7.35407	10.833913	2.771621	17.689093	10.83908	8.193766	16.555031	9.909488	6.558012	15.013929	11.115322	5.915163	14.596047	11.041894	4.945993
19.534277	12.256408	9.933654	17.373058	11.731719	8.951173	14.90611	11.559575	6.974672	13.623186	11.774935	6.091866	7.360582	10.70903	2.746133	17.733065	10.814959	8.226831	16.570817	9.889382	6.60511	15.021667	11.111492	5.94932	14.610032	11.023665	4.99664
19.571972	12.262717	9.985164	17.419663	11.714038	8.984367	14.949355	11.520623	7.002296	13.671763	11.789186	6.143635	7.370501	10.603471	2.735146	17.778518	10.790328	8.266239	16.630401	9.84527	6.646464	15.073136	11.066839	5.985475	14.624341	11.00289	5.030024
19.615441	12.263768	10.023484	17.459577	11.714833	9.019582	14.986139	11.479088	7.033268	13.716975	11.79038	6.205241	7.370416	10.483641	2.736012	17.827632	10.783282	8.307997	16.704067	9.759979	6.670067	15.123184	11.022521	6.013134	14.644009	10.973221	5.079869
19.658032	12.26737	10.055711	17.509261	11.700355	9.060549	15.029977	11.421717	7.064131	13.778321	11.773788	6.245533	7.367436	10.363798	2.716451	17.873246	10.75611	8.329319	16.789377	9.675665	6.765382	15.167346	10.969901	6.038518	14.666662	10.942625	5.147036
19.708554	12.262536	10.081612	17.546029	11.695862	9.098054	15.070989	11.363833	7.083902	13.821665	11.745516	6.285962	7.373698	10.244055	2.683293	17.92069	10.753166	8.353146	16.857513	9.638804	6.843567	15.208892	10.929993	6.06463	14.687005	10.896353	5.210064
19.750374	12.250769	10.089699	17.591304	11.688783	9.133544	15.107231	11.315835	7.118255	13.860685	11.700194	6.305114	7.390747	10.1365	2.653463	17.957168	10.75167	8.399825	16.911421	9.597937	6.938842	15.255096	10.889016	6.101337	14.708191	10.849439	5.242025
19.788304	12.251938	10.123386	17.631678	11.689239	9.164541	15.156879	11.258961	7.135805	13.906029	11.650993	6.339111	7.413704	10.026461	2.629346	17.990238	10.745323	8.435422	16.970214	9.548532	6.995807	15.309783	10.809955	6.124737	14.737301	10.783372	5.281589
19.831236	12.253755	10.155242	17.670596	11.69116	9.205753	15.197074	11.230901	7.164013	13.943379	11.601755	6.355908	7.442165	9.905523	2.585506	18.037855	10.75041	8.471853	17.031916	9.516046	7.054775	15.361002	10.768865	6.160676	14.758313	10.722746	5.331531
19.884765	12.246519	10.183269	17.715455	11.690886	9.233079	15.2429	11.186635	7.199997	13.970817	11.544225	6.377928	7.481822	9.807041	2.54046	18.081071	10.758568	8.522488	17.083852	9.49525	7.104149	15.412492	10.716168	6.192955	14.784132	10.6663	5.363213
19.929415	12.25066	10.228105	17.759765	11.71074	9.267926	15.286723	11.136981	7.227278	14.018376	11.4618	6.408091	7.529614	9.707023	2.492746	18.133941	10.754311	8.561795	17.134264	9.47426	7.165025	15.462976	10.670907	6.23957	14.834464	10.599249	5.407081
19.971239	12.248641	10.246096	17.801061	11.709561	9.284432	15.33507	11.09849	7.263082	14.058711	11.383878	6.431194	7.591424	9.606246	2.472186	18.180149	10.763343	8.595582	17.18042	9.458647	7.191849	15.510459	10.628928	6.271489	14.8804	10.537136	5.441988
20.016089	12.238191	10.263645	17.836003	11.714416	9.326152	15.371286	11.042765	7.286206	14.096445	11.321109	6.439978	7.669349	9.520228	2.461964	18.221789	10.769297	8.636767	17.233905	9.439667	7.22622	15.566426	10.590595	6.310121	14.900318	10.501028	5.478501
20.066558	12.231114	10.278684	17.880128	11.726058	9.37475	15.417811	11.031464	7.330439	14.131663	11.226635	6.452768	7.75769	9.478318	2.457903	18.259996	10.76955	8.671089	17.290131	9.432132	7.29302	15.627379	10.540278	6.354514	14.942112	10.450252	5.544296
20.109197	12.228425	10.303731	17.925165	11.733571	9.407947	15.46198	11.004315	7.382025	14.161393	11.150223	6.470783	7.865457	9.489338	2.477797	18.300621	10.776558	8.693119	17.336633	9.434176	7.341179	15.683312	10.502293	6.396198	14.984323	10.400967	5.582014
20.156444	12.22818	10.328605	17.964091	11.739542	9.435848	15.502247	10.971454	7.421804	14.201236	11.071124	6.492754	7.949227	9.525163	2.516248	18.349582	10.784688	8.727294	17.379765	9.439762	7.369785	15.747962	10.478601	6.444876	15.033969	10.340541	5.632597
20.201117	12.223928	10.366318	18.007758	11.753152	9.465662	15.54197	10.940888	7.458713	14.230332	10.997675	6.512814	8.025166	9.623819	2.562497	18.391253	10.790578	8.762107	17.429145	9.436783	7.4232	15.820867	10.45934	6.477143	15.087898	10.255947	5.677522
20.247152	12.219708	10.390218	18.041462	11.75034	9.500444	15.583873	10.932806	7.502256	14.279118	10.9038	6.533051	8.082873	9.740729	2.598265	18.429981	10.802303	8.789653	17.474898	9.451233	7.475856	15.881762	10.455175	6.529267	15.15542	10.212844	5.727394
20.287991	12.205808	10.411256	18.082824	11.751758	9.536962	15.62706	10.922474	7.548191	14.319209	10.850908	6.553662	8.122118	9.873082	2.610897	18.473323	10.807313	8.804832	17.520974	9.477539	7.503112	15.942321	10.461195	6.579627	15.199748	10.157823	5.777349
20.322326	12.193212	10.438017	18.124829	11.760026	9.581114	15.661431	10.92996	7.59926	14.355919	10.788253	6.590797	8.155115	10.003704	2.639785	18.507667	10.812955	8.831873	17.558895	9.496274	7.539615	15.995522	10.451168	6.610942	15.261298	10.132835	5.832535
20.36905	12.181098	10.459546	18.168118	11.765067	9.617855	15.70276	10.942938	7.644554	14.388975	10.727898	6.622627	8.174887	10.168632	2.671041	18.53846	10.816159	8.856552	17.591404	9.515757	7.562203	16.051507	10.455061	6.646602	15.346784	10.09354	5.893799
20.407927	12.170499	10.477961	18.20402	11.761164	9.630847	15.745012	10.965545	7.692711	14.420181	10.689221	6.660171	8.176574	10.35277	2.74648	18.568167	10.818018	8.891938	17.623019	9.540825	7.587875	16.111145	10.476241	6.69534	15.406251	10.064238	5.919317
20.45184	12.154246	10.507787	18.249376	11.763879	9.660769	15.771085	10.981858	7.738674	14.455284	10.647637	6.67675	8.185084	10.527199	2.844577	18.606384	10.819779	8.935094	17.650276	9.568512	7.605887	16.164891	10.479354	6.739109	15.494289	10.052883	5.959202
20.499258	12.141727	10.542703	18.291186	11.763962	9.682446	15.798251	11.014041	7.79086	14.490975	10.606445	6.703884	8.185372	10.713236	2.908118	18.636303	10.82071	8.962723	17.6739	9.599979	7.62791	16.214687	10.51518	6.792327	15.555741	10.052326	5.997178
20.542132	12.129153	10.569236	18.332199	11.762647	9.712015	15.833849	11.043731	7.826848	14.54391	10.596057	6.741692	8.196947	10.883487	2.970258	18.671014	10.810985	8.977195	17.680803	9.622102	7.633003	16.265368	10.554899	6.853905	15.624366	10.056737	6.046544
20.587971	12.115524	10.588137	18.372605	11.747641	9.732999	15.864887	11.079066	7.878758	14.584062	10.578401	6.769323	8.215832	11.072996	3.044477	18.700799	10.800343	8.999476	17.699729	9.658482	7.644357	16.314146	10.594554	6.891382	15.68467	10.078457	6.068274
20.636902	12.100317	10.600295	18.415366	11.736368	9.766446	15.894752	11.127467	7.918823	14.623473	10.588434	6.807947	8.240912	11.229917	3.077594	18.725398	10.797471	9.029414	17.71246	9.672863	7.654876	16.348682	10.623631	6.941262	15.749524	10.094716	6.123001
20.692791	12.083787	10.619293	18.463058	11.720086	9.784849	15.934995	11.159843	7.951961	14.66742	10.597012	6.854427	8.279303	11.394655	3.125405	18.749759	10.782012	9.059684	17.739892	9.692039	7.675421	16.384582	10.659269	6.975944	15.799074	10.128968	6.149651
20.748348	12.078948	10.626165	18.506623	11.714119	9.813965	15.968055	11.194579	7.999115	14.705922	10.617048	6.896383	8.335264	11.536546	3.182803	18.791132	10.782422	9.085513	17.760184	9.695574	7.695455	16.419868	10.69928	7.023223	15.846982	10.17103	6.166989
20.789308	12.070472	10.650453	18.542274	11.69124	9.842402	16.004586	11.23478	8.043158	14.737624	10.641408	6.939094	8.39338	11.678198	3.206557	18.830149	10.769425	9.109151	17.787148	9.696656	7.718181	16.447055	10.739538	7.065841	15.897441	10.220546	6.194305
20.81997	12.040096	10.656827	18.580875	11.668755	9.8581	16.044956	11.273651	8.079247	14.770251	10.679113	6.97962	8.453601	11.802986	3.207881	18.86833	10.764774	9.153865	17.807335	9.696034	7.730516	16.490244	10.78152	7.099946	15.9435	10.278223	6.214756
20.867058	12.035204	10.679799	18.625288	11.639585	9.88705	16.070772	11.30909	8.113582	14.798467	10.716879	7.02181	8.526712	11.915335	3.236978	18.904937	10.753294	9.186937	17.844746	9.685554	7.763416	16.521376	10.825298	7.127138	15.978492	10.329592	6.2402
20.90683	12.016665	10.703482	18.668429	11.616996	9.913605	16.10351	11.351917	8.152348	14.827008	10.760704	7.062779	8.599168	12.0119	3.285734	18.936252	10.743792	9.21248	17.871587	9.670911	7.789431	16.550059	10.842872	7.161169	16.012773	10.374731	6.261484
20.941514	11.997743	10.728301	18.708415	11.598302	9.93824	16.135413	11.387899	8.188645	14.860927	10.820762	7.10401	8.678162	12.09199	3.321995	18.971638	10.726207	9.233187	17.888588	9.653252	7.820204	16.576437	10.877322	7.207944	16.038504	10.437252	6.284692
20.955689	11.991765	10.734199	18.714657	11.597113	9.941874	16.139406	11.398298	8.196705	14.870296	10.831987	7.112055	8.685487	12.101997	3.317011	18.982541	10.723577	9.237992	17.893522	9.642354	7.82979	16.58291	10.878966	7.219512	16.052734	10.462081	6.292317
