# Supplementary material for: Speed‐dependent locomotor patterns during steady swimming in a demersal shark
Source: J Fish Biol. 2025 Apr 3;107(2):394–405. doi: 10.1111/jfb.70043 (PMC12360134; doi:10.1111/jfb.70043)
Supplement: Supplementary file 1 — Data S1. Supporting Information. [file JFB-107-394-s001.zip › scanicula_steady_swimming-main/angles/3Dcoords_catshark14_1.25BL_seq1_200623.csv]

pt1_X	pt1_Y	pt1_Z	pt2_X	pt2_Y	pt2_Z	pt3_X	pt3_Y	pt3_Z	pt4_X	pt4_Y	pt4_Z	pt5_X	pt5_Y	pt5_Z	pt6_X	pt6_Y	pt6_Z	pt8_X	pt8_Y	pt8_Z	pt10_X	pt10_Y	pt10_Z	pt12_X	pt12_Y	pt12_Z
20.36313	12.567186	10.387205	17.93621	11.579766	9.550926	15.713688	10.686821	7.66403	14.534536	10.047356	6.511603	7.8025	9.96062	2.362003	18.639907	10.844478	8.916894	17.824527	9.28627	7.795616	16.204348	10.214432	6.643975	15.403449	9.709081	5.839625
20.377101	12.543438	10.406486	17.952171	11.579501	9.574934	15.724554	10.708566	7.690335	14.53256	10.085296	6.529179	7.879834	10.024188	2.421476	18.65191	10.842898	8.94378	17.825176	9.268835	7.805145	16.212848	10.237381	6.694823	15.414962	9.737828	5.838692
20.401196	12.524592	10.420119	17.964989	11.582837	9.593586	15.741722	10.72972	7.711524	14.538019	10.128115	6.536206	7.918598	10.058506	2.427038	18.662929	10.830951	8.959363	17.832998	9.252183	7.838702	16.221931	10.251402	6.715738	15.412821	9.781308	5.850993
20.435122	12.498705	10.449942	17.982372	11.573569	9.609982	15.748718	10.737956	7.727356	14.544593	10.161211	6.5557	7.977763	10.062737	2.419051	18.676852	10.818258	8.972784	17.83519	9.235857	7.855137	16.229238	10.267831	6.733107	15.406243	9.808195	5.857337
20.453712	12.484101	10.469887	17.993922	11.560427	9.626094	15.758044	10.74947	7.742908	14.55369	10.206744	6.578272	8.030294	10.043298	2.368066	18.688765	10.815586	8.995267	17.848318	9.205853	7.879358	16.230572	10.269974	6.746881	15.410032	9.838058	5.868384
20.472498	12.474661	10.489542	18.008531	11.551054	9.64285	15.767182	10.751471	7.755244	14.556711	10.247454	6.590523	8.065752	10.015809	2.316479	18.70064	10.812174	9.012901	17.869537	9.186237	7.910879	16.228865	10.26804	6.754218	15.408034	9.854288	5.868681
20.486417	12.450776	10.508515	18.023571	11.537503	9.656081	15.77485	10.755875	7.762476	14.557997	10.278844	6.599661	8.097184	9.964812	2.255114	18.714623	10.797747	9.029658	17.886053	9.143733	7.958825	16.230307	10.255232	6.760991	15.404181	9.868541	5.892241
20.498488	12.440475	10.525808	18.033522	11.533135	9.681488	15.786017	10.746501	7.779022	14.556095	10.305273	6.61695	8.12756	9.899124	2.182505	18.721859	10.787988	9.047193	17.89193	9.109806	8.005139	16.234276	10.250835	6.778459	15.40053	9.879757	5.907526
20.505903	12.420904	10.542189	18.046738	11.528034	9.69853	15.791852	10.735216	7.782841	14.563505	10.331345	6.6342	8.151613	9.825197	2.110089	18.729879	10.780109	9.054971	17.903194	9.082811	8.033621	16.237569	10.24167	6.794759	15.400407	9.887183	5.918614
20.516962	12.414776	10.556517	18.047205	11.515941	9.699595	15.804626	10.72795	7.794432	14.56607	10.348966	6.65381	8.168385	9.752376	2.010349	18.736996	10.763318	9.061108	17.898861	9.066234	8.080159	16.242697	10.228183	6.800907	15.400195	9.890989	5.932259
20.525623	12.400257	10.577131	18.051193	11.51292	9.703043	15.815029	10.717848	7.805679	14.571338	10.351054	6.666905	8.176573	9.664903	1.93248	18.743498	10.753625	9.078517	17.897694	9.06276	8.12243	16.245564	10.20481	6.802901	15.405072	9.882727	5.945357
20.529478	12.374085	10.578434	18.053147	11.499196	9.720806	15.825258	10.698371	7.816598	14.57752	10.357303	6.666577	8.202268	9.574282	1.828411	18.744261	10.747773	9.095694	17.888972	9.052239	8.157149	16.250794	10.196605	6.812763	15.413378	9.877545	5.953276
20.53388	12.360079	10.594149	18.056551	11.493222	9.734099	15.824465	10.680399	7.817207	14.581341	10.360544	6.666237	8.224008	9.464371	1.714649	18.745404	10.733468	9.103695	17.88915	9.051302	8.179453	16.253803	10.177838	6.813889	15.421262	9.861446	5.955693
20.538235	12.353086	10.606152	18.0578	11.482172	9.742509	15.828011	10.657109	7.822088	14.592667	10.35152	6.665282	8.230401	9.378582	1.641815	18.745191	10.720399	9.115813	17.881098	9.042041	8.204183	16.262166	10.156842	6.817052	15.428863	9.838135	5.959945
20.537915	12.339106	10.599606	18.055766	11.466608	9.742288	15.83272	10.637753	7.813584	14.601561	10.336872	6.666888	8.245619	9.26646	1.54104	18.73908	10.714623	9.120948	17.872755	9.03883	8.229924	16.271714	10.13625	6.822345	15.431889	9.8247	5.964912
20.537444	12.324594	10.598416	18.049397	11.462384	9.74262	15.835135	10.60535	7.797227	14.609712	10.317517	6.657756	8.261544	9.153285	1.45881	18.735059	10.700245	9.126579	17.869555	9.032926	8.258462	16.270786	10.113955	6.817649	15.432612	9.806252	5.964807
20.534996	12.3156	10.601213	18.042458	11.442034	9.740396	15.839386	10.566147	7.797665	14.616946	10.29259	6.651045	8.273221	9.038466	1.363583	18.72504	10.68969	9.122492	17.865007	9.016661	8.278823	16.276876	10.092036	6.812884	15.434087	9.77542	5.961531
20.522349	12.299813	10.590321	18.028997	11.434048	9.743445	15.84147	10.52048	7.794115	14.622377	10.252141	6.641168	8.274633	8.92201	1.352894	18.714554	10.684097	9.124818	17.867304	9.011705	8.30536	16.282466	10.061681	6.817136	15.43956	9.745163	5.960463
20.514622	12.299708	10.591476	18.016367	11.430115	9.747025	15.843133	10.500925	7.786079	14.630982	10.213456	6.623266	8.273089	8.802314	1.347951	18.699798	10.687384	9.126442	17.874257	9.002317	8.324371	16.293599	10.037664	6.815199	15.446033	9.697401	5.951176
20.50102	12.289323	10.589089	18.007419	11.434084	9.748748	15.844858	10.484425	7.778254	14.643799	10.157436	6.609792	8.298374	8.716771	1.340069	18.685593	10.683979	9.12504	17.881655	8.992716	8.339323	16.300828	10.014618	6.797063	15.452294	9.656715	5.947009
20.486411	12.283763	10.591721	18.001062	11.430238	9.751515	15.842131	10.449999	7.773043	14.648665	10.085175	6.587979	8.315039	8.614512	1.308668	18.671955	10.676671	9.121482	17.882945	8.983321	8.338081	16.310817	9.989903	6.796174	15.465003	9.613808	5.936393
20.478751	12.288341	10.597995	17.984548	11.418449	9.753887	15.836353	10.414328	7.757321	14.661434	10.028858	6.571656	8.352671	8.510837	1.296169	18.663736	10.678385	9.115988	17.879306	8.985191	8.327795	16.322722	9.973254	6.79803	15.480611	9.564025	5.93641
20.468011	12.308516	10.590282	17.970227	11.421446	9.754655	15.838328	10.385793	7.752476	14.67373	9.947909	6.551701	8.391612	8.441986	1.287332	18.646517	10.67672	9.108504	17.884922	8.983544	8.312535	16.331117	9.960896	6.793657	15.499461	9.518059	5.948736
20.457469	12.330392	10.588594	17.963086	11.416546	9.750063	15.836687	10.378069	7.741948	14.691706	9.881585	6.529513	8.439842	8.356055	1.311309	18.636179	10.679037	9.102275	17.889407	8.980106	8.282851	16.342307	9.961902	6.791409	15.516319	9.473579	5.953217
20.449835	12.337848	10.580668	17.951993	11.415829	9.749339	15.834027	10.370443	7.731364	14.705712	9.80984	6.512736	8.49951	8.28995	1.383089	18.630374	10.68498	9.101072	17.891677	8.985011	8.251705	16.345746	9.967049	6.798397	15.532833	9.443121	5.964575
20.436203	12.330996	10.576394	17.944421	11.415492	9.750671	15.827495	10.372436	7.725231	14.722741	9.735112	6.498679	8.571434	8.237429	1.498799	18.62463	10.691251	9.099346	17.888765	8.990869	8.228187	16.349016	9.979851	6.805151	15.563703	9.412813	5.991031
20.432974	12.338427	10.567934	17.939326	11.411141	9.748037	15.819032	10.383771	7.740086	14.744913	9.691264	6.488053	8.632185	8.184152	1.614489	18.620419	10.699696	9.090369	17.8784	9.011114	8.196042	16.349739	9.999703	6.80896	15.589054	9.410658	6.034881
20.430429	12.366161	10.568328	17.935277	11.411183	9.751426	15.809699	10.398298	7.734596	14.763509	9.664395	6.491626	8.672964	8.245937	1.807934	18.624163	10.697111	9.088797	17.872188	9.022446	8.157314	16.350969	10.015367	6.819022	15.609238	9.404239	6.075867
20.436597	12.386299	10.576779	17.956267	11.423347	9.768361	15.801996	10.421552	7.746548	14.775647	9.65936	6.501942	8.712035	8.329826	1.915008	18.633972	10.701092	9.092733	17.863466	9.047392	8.135749	16.350328	10.043228	6.825866	15.617165	9.414942	6.110165
20.444794	12.400883	10.576815	17.961982	11.421226	9.782258	15.794799	10.443966	7.751323	14.781078	9.667242	6.515296	8.696583	8.446411	1.976841	18.64296	10.700016	9.103115	17.858008	9.072869	8.121657	16.352561	10.077999	6.833334	15.613548	9.444635	6.10931
20.453952	12.411298	10.584175	17.974391	11.414245	9.786971	15.788505	10.483428	7.750746	14.777199	9.705416	6.53054	8.675981	8.583971	1.976872	18.657784	10.69782	9.108698	17.851967	9.083207	8.105121	16.356834	10.11034	6.84058	15.622543	9.494689	6.111551
20.469615	12.413219	10.587962	17.983962	11.40379	9.796488	15.779145	10.525241	7.767905	14.769537	9.746743	6.545966	8.63668	8.712975	1.944888	18.673552	10.699672	9.116043	17.846514	9.108642	8.090965	16.35579	10.134094	6.853618	15.622348	9.551839	6.08716
20.484099	12.414114	10.584647	18.005276	11.406876	9.804513	15.78123	10.553838	7.776443	14.759314	9.815069	6.556815	8.595347	8.868064	1.893875	18.683131	10.6943	9.11892	17.844134	9.117831	8.06703	16.358016	10.169729	6.867274	15.631331	9.607481	6.073966
20.503951	12.411438	10.596047	18.01973	11.400441	9.811138	15.775933	10.595183	7.789775	14.744559	9.890899	6.578853	8.561245	8.999531	1.886322	18.686004	10.689115	9.125162	17.841607	9.121189	8.046131	16.359895	10.206243	6.883421	15.636726	9.667265	6.054442
20.535861	12.368546	10.573925	18.032837	11.390732	9.825078	15.777674	10.634211	7.805545	14.731371	9.966729	6.603907	8.521784	9.151445	1.878158	18.695525	10.680981	9.130079	17.842155	9.125804	8.031766	16.363812	10.239882	6.896264	15.634208	9.738143	6.043537
20.565846	12.328242	10.561106	18.054264	11.381653	9.840106	15.781276	10.688105	7.822743	14.718497	10.060829	6.629546	8.475872	9.313138	1.914121	18.708794	10.675482	9.132751	17.837247	9.120772	8.030358	16.363496	10.260245	6.914467	15.621555	9.814022	6.038031
20.596743	12.286046	10.537907	18.082742	11.3737	9.861581	15.788932	10.744115	7.853446	14.706702	10.169464	6.653231	8.427318	9.462329	2.06286	18.718734	10.658306	9.144904	17.823368	9.121899	8.021829	16.363405	10.288098	6.940107	15.608518	9.898214	6.051732
20.636517	12.24438	10.512692	18.112735	11.344388	9.875178	15.803905	10.785372	7.886092	14.697816	10.273018	6.684705	8.41952	9.587202	2.220604	18.729952	10.631894	9.155587	17.81529	9.111943	8.018081	16.358559	10.31564	6.966501	15.596489	9.960378	6.057684
20.655351	12.241203	10.50713	18.124604	11.346157	9.883126	15.808151	10.796142	7.896732	14.693324	10.327222	6.705703	8.404449	9.636409	2.260389	18.736604	10.63005	9.164346	17.812775	9.115593	8.022202	16.359295	10.321533	6.976361	15.590585	10.012469	6.062988
