# Supplementary material for: Speed‐dependent locomotor patterns during steady swimming in a demersal shark
Source: J Fish Biol. 2025 Apr 3;107(2):394–405. doi: 10.1111/jfb.70043 (PMC12360134; doi:10.1111/jfb.70043)
Supplement: Supplementary file 1 — Data S1. Supporting Information. [file JFB-107-394-s001.zip › scanicula_steady_swimming-main/angles/3Dcoords_catshark14_1.5BL_seq1_200623.csv]

pt1_X	pt1_Y	pt1_Z	pt2_X	pt2_Y	pt2_Z	pt3_X	pt3_Y	pt3_Z	pt4_X	pt4_Y	pt4_Z	pt5_X	pt5_Y	pt5_Z	pt6_X	pt6_Y	pt6_Z	pt8_X	pt8_Y	pt8_Z	pt10_X	pt10_Y	pt10_Z	pt12_X	pt12_Y	pt12_Z
21.741873	1.894834	9.686306	19.021471	2.060032	9.801252	16.306325	2.595102	8.786697	14.851511	2.561842	7.992919	8.081906	5.629522	4.854822	19.359189	1.209019	8.843155	17.979802	0.021096	8.349849	16.572471	2.106246	7.811815	15.716761	2.161201	7.122734
21.730725	1.871283	9.678429	19.017215	2.042373	9.796065	16.297831	2.601757	8.779051	14.843377	2.59377	7.99289	8.189939	5.654562	4.907169	19.341873	1.181884	8.822508	17.965457	0.035563	8.322176	16.547352	2.107088	7.817982	15.69547	2.202818	7.11454
21.719287	1.84011	9.66436	19.008939	2.011515	9.788584	16.282518	2.608299	8.772377	14.828533	2.63233	7.987569	8.233937	5.691613	4.942464	19.326969	1.159683	8.811528	17.953483	0.056602	8.296065	16.515131	2.110495	7.813444	15.666033	2.248928	7.101276
21.714378	1.817112	9.65221	18.996629	1.983998	9.782718	16.272605	2.614467	8.76547	14.814638	2.670975	7.985516	8.266354	5.687948	5.054575	19.315484	1.147466	8.794476	17.9418	0.068212	8.250047	16.492958	2.128126	7.798919	15.645738	2.253627	7.097195
21.710457	1.801111	9.639233	18.995163	1.961689	9.77983	16.26001	2.617274	8.761603	14.804688	2.710128	7.985978	8.261084	5.631071	5.154339	19.305526	1.132129	8.781298	17.925292	0.073996	8.220369	16.46493	2.135796	7.788085	15.631324	2.27883	7.087687
21.703001	1.777019	9.62393	18.985773	1.928631	9.776068	16.253383	2.613386	8.759834	14.798979	2.752532	7.993635	8.237453	5.555629	5.210455	19.287929	1.108123	8.769888	17.914783	0.068919	8.196232	16.433733	2.152706	7.782134	15.616972	2.289432	7.089718
21.690296	1.741173	9.610909	18.983178	1.89496	9.772022	16.239905	2.594907	8.750528	14.790692	2.77705	7.989691	8.196981	5.44323	5.271022	19.276891	1.085672	8.766185	17.901622	0.056721	8.179214	16.405118	2.151078	7.780418	15.596049	2.31056	7.093129
21.687764	1.724604	9.593452	18.981934	1.883386	9.759103	16.232939	2.580401	8.744049	14.786052	2.819578	7.989953	8.127984	5.307398	5.288808	19.270114	1.0709	8.762488	17.894572	0.044905	8.170892	16.381106	2.13518	7.780352	15.571316	2.336773	7.101024
21.686936	1.705762	9.580704	18.978035	1.860468	9.757335	16.22863	2.573067	8.73801	14.781106	2.847954	7.989082	8.04406	5.134484	5.234725	19.264186	1.059229	8.751947	17.887108	0.036915	8.163664	16.359293	2.119043	7.773509	15.548028	2.34274	7.109844
21.682173	1.686397	9.569295	18.972283	1.833792	9.749336	16.22214	2.544496	8.735592	14.777524	2.862034	7.98354	7.953777	4.9587	5.205854	19.257151	1.036838	8.742268	17.883695	0.03269	8.161635	16.344011	2.094767	7.770268	15.529567	2.348314	7.122235
21.675984	1.682922	9.574359	18.968422	1.81502	9.747523	16.215023	2.522479	8.728764	14.777452	2.872666	7.980805	7.863203	4.802676	5.127269	19.262072	1.024952	8.741139	17.879778	-0.009301	8.153472	16.321248	2.078777	7.763339	15.509395	2.344182	7.136598
21.66687	1.686088	9.582222	18.964812	1.777235	9.734524	16.207896	2.500603	8.718771	14.776787	2.88665	7.978604	7.788626	4.654939	5.043257	19.263996	1.01717	8.748373	17.885737	-0.043485	8.147075	16.298891	2.059538	7.764338	15.492416	2.329055	7.143345
21.661241	1.691101	9.597106	18.954044	1.750188	9.724747	16.203176	2.474999	8.711257	14.776749	2.901268	7.982757	7.729937	4.495717	4.995466	19.267669	0.99074	8.745106	17.911886	-0.076994	8.131871	16.28106	2.044772	7.755391	15.472237	2.324919	7.157706
21.658865	1.684651	9.602437	18.946881	1.730776	9.721234	16.192471	2.426454	8.710746	14.77301	2.908275	7.976644	7.676432	4.361966	4.91136	19.259936	0.9791	8.758699	17.930644	-0.110957	8.123513	16.259964	2.009722	7.743228	15.461134	2.309723	7.160423
21.651159	1.696452	9.614765	18.943064	1.716146	9.719379	16.184648	2.376009	8.700519	14.774469	2.915902	7.979998	7.620628	4.206461	4.810244	19.254715	0.964904	8.769932	17.94456	-0.144968	8.118483	16.247662	1.9807	7.739207	15.442459	2.283297	7.160345
21.636453	1.720058	9.627338	18.935323	1.708373	9.71693	16.177677	2.337217	8.69184	14.774306	2.904625	7.969238	7.576595	4.072435	4.719126	19.249349	0.949917	8.776891	17.954923	-0.177313	8.114475	16.240432	1.941926	7.727275	15.424782	2.235722	7.155142
21.621861	1.725576	9.631009	18.931842	1.704577	9.714026	16.170811	2.291217	8.679399	14.775312	2.877176	7.976681	7.540302	3.909322	4.618238	19.24222	0.946822	8.784563	17.966815	-0.212958	8.114575	16.233114	1.889269	7.713601	15.412286	2.203835	7.157811
21.612121	1.732219	9.634904	18.927917	1.711437	9.713428	16.163545	2.240567	8.672238	14.76779	2.844969	7.968257	7.510885	3.75761	4.503927	19.235583	0.935972	8.786318	17.970916	-0.234662	8.121224	16.224021	1.842017	7.706518	15.395043	2.155911	7.156438
21.610113	1.736249	9.635439	18.923753	1.71078	9.708897	16.156616	2.192288	8.662322	14.762274	2.79909	7.961526	7.493719	3.592885	4.359981	19.228187	0.92842	8.789204	17.980141	-0.280082	8.133603	16.218042	1.794954	7.702219	15.377154	2.103984	7.167274
21.602707	1.739864	9.634879	18.922964	1.713708	9.695526	16.145953	2.148667	8.650567	14.751291	2.75988	7.956338	7.493105	3.443721	4.268214	19.222551	0.902335	8.784059	17.985914	-0.323105	8.159675	16.216682	1.757934	7.700996	15.35804	2.0573	7.16803
21.59659	1.739576	9.633727	18.918946	1.712237	9.695015	16.136225	2.10501	8.647457	14.732891	2.695904	7.949896	7.496867	3.305292	4.209661	19.215555	0.887221	8.794009	17.979069	-0.38798	8.196949	16.210554	1.706592	7.705713	15.348832	2.001416	7.189931
21.591815	1.732471	9.632786	18.91335	1.718345	9.68659	16.123191	2.065987	8.63968	14.719363	2.628521	7.942456	7.50217	3.182517	4.163158	19.212952	0.873537	8.793535	17.9779	-0.446579	8.219798	16.198639	1.658728	7.709588	15.327375	1.944553	7.210467
21.58285	1.727036	9.630861	18.91249	1.713293	9.67887	16.119221	2.049528	8.638952	14.704623	2.582273	7.936932	7.516949	3.05172	4.140586	19.20554	0.865697	8.791495	17.978264	-0.475935	8.246737	16.186734	1.610631	7.710314	15.311279	1.887177	7.22743
21.580428	1.720276	9.631597	18.906181	1.723735	9.67931	16.116249	2.01408	8.638661	14.694747	2.518396	7.932848	7.530118	2.934127	4.159936	19.206765	0.860852	8.78437	17.977804	-0.512638	8.262149	16.188901	1.563154	7.705357	15.299825	1.840096	7.241505
21.579068	1.717766	9.634599	18.905537	1.730855	9.674836	16.114631	2.001159	8.643474	14.675723	2.457574	7.926943	7.544171	2.804246	4.215075	19.2075	0.860447	8.779505	17.9736	-0.537511	8.302021	16.207298	1.539976	7.703652	15.293208	1.787482	7.247897
21.576671	1.711156	9.637643	18.904141	1.741601	9.668096	16.111051	1.975599	8.646891	14.660733	2.400762	7.923866	7.558164	2.706348	4.358012	19.205155	0.857707	8.788651	17.974476	-0.555676	8.319627	16.221023	1.517649	7.704755	15.283991	1.729517	7.257535
21.56722	1.710112	9.645603	18.907062	1.752188	9.669937	16.111704	1.969407	8.651729	14.648347	2.344068	7.923832	7.577922	2.638949	4.486119	19.212292	0.85764	8.779801	17.973085	-0.570901	8.32081	16.244365	1.480075	7.69784	15.278783	1.655297	7.265726
21.566976	1.703119	9.648811	18.904815	1.763243	9.665932	16.111708	1.963003	8.656895	14.640152	2.279584	7.912956	7.597835	2.658293	4.616663	19.205275	0.864701	8.792824	17.972612	-0.585999	8.316522	16.260686	1.461705	7.700029	15.282354	1.596768	7.26413
21.568205	1.711172	9.654092	18.907547	1.770657	9.666581	16.113213	1.949778	8.658699	14.633404	2.208593	7.911091	7.597481	2.74473	4.68625	19.209027	0.860608	8.787007	17.972496	-0.58985	8.3136	16.274335	1.448721	7.705544	15.287618	1.553871	7.267416
21.570441	1.726398	9.660839	18.910493	1.785041	9.662785	16.112989	1.933551	8.660113	14.630924	2.158928	7.917454	7.5861	2.881112	4.704838	19.212427	0.864911	8.788896	17.970687	-0.57129	8.313831	16.286428	1.434449	7.702767	15.30217	1.511291	7.272793
21.572694	1.729359	9.657091	18.913893	1.789146	9.662288	16.116188	1.93024	8.665355	14.62788	2.105567	7.913221	7.56422	3.011208	4.705473	19.216055	0.879603	8.790559	17.965998	-0.567911	8.310198	16.298072	1.439903	7.70779	15.320084	1.473017	7.275948
21.580462	1.745263	9.659513	18.910887	1.80037	9.667225	16.122497	1.933397	8.667923	14.632808	2.04481	7.911249	7.550389	3.174395	4.687477	19.224472	0.891488	8.792517	17.965603	-0.55644	8.313976	16.326392	1.427065	7.708133	15.345819	1.450706	7.269356
21.584401	1.767369	9.665473	18.910248	1.807655	9.665523	16.126912	1.927295	8.672161	14.637256	1.99456	7.910357	7.534842	3.34313	4.674124	19.224586	0.898338	8.794231	17.968486	-0.541369	8.315365	16.342901	1.427129	7.706231	15.365452	1.416919	7.253153
21.586499	1.781655	9.658357	18.916572	1.822332	9.666864	16.13117	1.914757	8.675719	14.641304	1.937173	7.905384	7.524938	3.506502	4.673957	19.222291	0.904651	8.789045	17.967349	-0.529981	8.314147	16.352946	1.417136	7.698072	15.384469	1.399756	7.244457
21.587675	1.79262	9.662837	18.913201	1.822207	9.664512	16.133544	1.917969	8.675777	14.648153	1.89084	7.907497	7.528605	3.658016	4.661777	19.227921	0.92728	8.788073	17.969447	-0.511713	8.311574	16.365871	1.411917	7.696719	15.410036	1.372044	7.237516
21.589575	1.800231	9.663555	18.917635	1.828977	9.659663	16.136172	1.924074	8.676533	14.649672	1.851805	7.907119	7.534829	3.813696	4.649817	19.231419	0.938143	8.786747	17.970719	-0.500353	8.30745	16.372794	1.416595	7.703188	15.430718	1.360158	7.222338
21.589171	1.813737	9.657862	18.916012	1.832554	9.654549	16.136934	1.920407	8.670754	14.655292	1.822708	7.901166	7.538343	3.97012	4.649757	19.233277	0.948618	8.783501	17.973612	-0.485611	8.301407	16.381593	1.431273	7.703186	15.438368	1.341598	7.206156
21.588093	1.827678	9.656733	18.916472	1.847195	9.656813	16.13875	1.932865	8.663593	14.66351	1.793751	7.898214	7.546785	4.097473	4.648242	19.235006	0.955278	8.777265	17.97336	-0.471248	8.285814	16.389489	1.445715	7.69691	15.457831	1.319062	7.190221
21.586295	1.841743	9.655543	18.908868	1.84365	9.663296	16.136808	1.945048	8.654273	14.667587	1.782806	7.893659	7.556108	4.231833	4.656334	19.232954	0.968772	8.77063	17.972237	-0.460509	8.269694	16.391735	1.459677	7.69516	15.482337	1.322989	7.169412
21.58332	1.844849	9.64987	18.906214	1.839185	9.652031	16.138533	1.960861	8.644334	14.668367	1.786567	7.893688	7.574783	4.383272	4.660579	19.231028	0.982761	8.763314	17.971707	-0.431193	8.253299	16.396345	1.477873	7.680926	15.490022	1.337749	7.15433
21.580725	1.855867	9.654866	18.899654	1.838487	9.656951	16.135646	1.97702	8.64042	14.67219	1.797005	7.89109	7.599107	4.510912	4.670301	19.225707	0.989282	8.752903	17.966937	-0.416108	8.237291	16.398171	1.496458	7.666488	15.495831	1.373309	7.131461
21.574771	1.865299	9.647325	18.897018	1.834384	9.651278	16.135388	1.999268	8.63725	14.672606	1.814574	7.886045	7.63921	4.640983	4.676084	19.210973	1.002463	8.751061	17.958562	-0.403004	8.208442	16.393299	1.509893	7.656096	15.499049	1.420124	7.112301
21.573283	1.868463	9.646392	18.884905	1.819194	9.651487	16.13211	2.018087	8.634348	14.666272	1.839329	7.882261	7.680714	4.727806	4.681094	19.203132	1.005057	8.738113	17.943803	-0.385581	8.20371	16.394192	1.528589	7.641558	15.505134	1.445619	7.094528
21.569463	1.868212	9.642269	18.880107	1.801078	9.649057	16.123413	2.03702	8.631964	14.658188	1.871259	7.875765	7.737062	4.836491	4.709353	19.197326	0.997055	8.728083	17.930734	-0.371444	8.192464	16.389308	1.542195	7.634252	15.508801	1.470563	7.070688
21.566175	1.8671	9.636681	18.875685	1.789115	9.646203	16.119794	2.04973	8.628022	14.650194	1.906552	7.866284	7.780221	4.93658	4.758261	19.190659	0.988969	8.72361	17.92401	-0.360355	8.186944	16.38591	1.551191	7.616076	15.521467	1.501745	7.048691
21.558535	1.873045	9.636067	18.876746	1.792324	9.650229	16.114138	2.065328	8.62504	14.642095	1.95967	7.865172	7.839638	5.00077	4.823341	19.182862	0.973037	8.716239	17.906986	-0.342888	8.174468	16.374141	1.574042	7.603997	15.522525	1.537907	7.028509
21.559424	1.876715	9.639143	18.875064	1.796758	9.650082	16.10889	2.071513	8.620726	14.640585	1.966767	7.865969	7.866936	5.038976	4.837175	19.179475	0.968887	8.716811	17.898661	-0.338774	8.162352	16.370106	1.573948	7.601193	15.530346	1.553836	7.018624
