# Supplementary material for: Speed‐dependent locomotor patterns during steady swimming in a demersal shark
Source: J Fish Biol. 2025 Apr 3;107(2):394–405. doi: 10.1111/jfb.70043 (PMC12360134; doi:10.1111/jfb.70043)
Supplement: Supplementary file 1 — Data S1. Supporting Information. [file JFB-107-394-s001.zip › scanicula_steady_swimming-main/angles/3Dcoords_catshark14_1.75BL_seq1_200623.csv]

pt1_X	pt1_Y	pt1_Z	pt2_X	pt2_Y	pt2_Z	pt3_X	pt3_Y	pt3_Z	pt4_X	pt4_Y	pt4_Z	pt5_X	pt5_Y	pt5_Z	pt6_X	pt6_Y	pt6_Z	pt8_X	pt8_Y	pt8_Z	pt10_X	pt10_Y	pt10_Z	pt12_X	pt12_Y	pt12_Z
21.197177	13.211295	10.816922	18.717598	11.934378	10.652929	16.060832	10.61283	9.429981	14.6935	9.816288	8.599695	7.337475	9.871353	6.289322	19.228557	11.189551	9.595678	18.557895	9.466469	8.697496	16.382665	10.149439	8.338516	15.660161	9.564323	7.670126
21.194954	13.210975	10.813203	18.708291	11.919842	10.640576	16.054771	10.629029	9.413573	14.672392	9.856073	8.596906	7.364504	9.922698	6.436106	19.223952	11.181764	9.591183	18.532517	9.463634	8.687477	16.359038	10.147723	8.330507	15.64179	9.610543	7.658992
21.189018	13.208208	10.813299	18.706319	11.909374	10.631446	16.046119	10.629628	9.398263	14.649597	9.889513	8.593789	7.395569	9.930464	6.53217	19.225325	11.193523	9.589264	18.507788	9.463351	8.674045	16.342836	10.150138	8.315305	15.624781	9.630942	7.641381
21.18727	13.211367	10.818414	18.703691	11.891097	10.629553	16.040035	10.627799	9.385389	14.62345	9.931061	8.602644	7.416517	9.881798	6.635394	19.234313	11.183763	9.576189	18.493764	9.458061	8.665433	16.325546	10.154413	8.307053	15.618655	9.656034	7.615074
21.187618	13.190379	10.80161	18.703933	11.882232	10.632887	16.038424	10.623611	9.378687	14.60763	9.968086	8.603029	7.432708	9.813196	6.698193	19.239979	11.172718	9.575287	18.485384	9.453086	8.655775	16.321622	10.161017	8.311375	15.598269	9.681549	7.593188
21.18492	13.19054	10.814137	18.701241	11.875811	10.628824	16.039238	10.63435	9.366294	14.599307	10.01091	8.599289	7.446525	9.732385	6.772506	19.232662	11.164479	9.560147	18.478834	9.449788	8.647698	16.315098	10.163074	8.305568	15.586922	9.722656	7.593582
21.191081	13.189859	10.809961	18.698137	11.871835	10.617056	16.043199	10.626708	9.355181	14.589591	10.051472	8.60242	7.444608	9.607308	6.787461	19.238015	11.16453	9.559475	18.470141	9.439708	8.639841	16.308505	10.160575	8.289421	15.580988	9.740035	7.584606
21.199194	13.18602	10.817642	18.70077	11.877114	10.613973	16.047838	10.62599	9.347716	14.582329	10.091304	8.601978	7.419367	9.461514	6.76567	19.24596	11.161327	9.558063	18.466518	9.442018	8.633234	16.308838	10.154549	8.292664	15.574775	9.757094	7.576043
21.201825	13.178424	10.805164	18.707765	11.880078	10.617912	16.052665	10.612488	9.339356	14.579079	10.131624	8.601685	7.391461	9.271948	6.683448	19.248993	11.151614	9.560724	18.460848	9.440026	8.644588	16.308503	10.141145	8.289004	15.564045	9.765422	7.570532
21.206105	13.185394	10.80873	18.708891	11.887931	10.607049	16.069344	10.605767	9.333728	14.57814	10.162686	8.604303	7.355116	9.072292	6.625262	19.254071	11.139647	9.56555	18.46117	9.427909	8.650974	16.30802	10.118445	8.280548	15.558788	9.757579	7.576553
21.205227	13.181583	10.80052	18.703403	11.882391	10.61089	16.083017	10.576196	9.319539	14.58484	10.187783	8.605501	7.326692	8.885544	6.56962	19.258356	11.13635	9.569122	18.471949	9.417796	8.670439	16.313136	10.099007	8.275678	15.551945	9.751131	7.597085
21.212672	13.176801	10.788359	18.706399	11.888503	10.610932	16.097497	10.56029	9.312931	14.592229	10.200978	8.613002	7.313483	8.70478	6.506955	19.26437	11.139231	9.569507	18.479578	9.410779	8.68634	16.322105	10.074371	8.280625	15.544545	9.715393	7.605543
21.207647	13.182236	10.786641	18.701507	11.896134	10.6056	16.109684	10.534721	9.305976	14.602452	10.194518	8.60796	7.316333	8.504786	6.461553	19.268866	11.127711	9.57367	18.488785	9.399509	8.699058	16.329923	10.041	8.284058	15.54558	9.684776	7.621101
21.210666	13.19576	10.79519	18.703156	11.906814	10.599665	16.125024	10.511485	9.292139	14.61465	10.184787	8.602686	7.324476	8.312135	6.373315	19.264951	11.117766	9.577436	18.500332	9.391188	8.719907	16.338343	10.012563	8.281654	15.547713	9.644562	7.632238
21.214511	13.204231	10.792881	18.698336	11.921777	10.597287	16.138881	10.491773	9.282205	14.632084	10.156608	8.599224	7.341569	8.158212	6.29653	19.269416	11.105686	9.578036	18.509026	9.384007	8.73585	16.352277	9.983785	8.279231	15.559843	9.610448	7.653062
21.207149	13.21208	10.805536	18.698242	11.930853	10.602506	16.15119	10.472453	9.275865	14.64581	10.125053	8.596093	7.371253	7.982708	6.176637	19.273271	11.107225	9.588462	18.51667	9.377454	8.755196	16.365349	9.958723	8.27629	15.577572	9.576899	7.67663
21.207889	13.216415	10.79129	18.698049	11.936434	10.603749	16.160758	10.4447	9.275486	14.666767	10.090381	8.58813	7.401314	7.850398	6.051178	19.270395	11.121343	9.593335	18.514305	9.383328	8.797819	16.387467	9.928006	8.271263	15.599308	9.543385	7.703719
21.213553	13.245569	10.806014	18.695374	11.944361	10.602119	16.17516	10.426127	9.27188	14.689502	10.043061	8.579202	7.464752	7.703706	5.931512	19.270631	11.129016	9.601259	18.516194	9.378159	8.824125	16.405728	9.909142	8.268406	15.630579	9.48981	7.718433
21.216482	13.2603	10.804568	18.692768	11.959623	10.603454	16.183376	10.407668	9.272677	14.710561	9.991688	8.567216	7.513149	7.595406	5.826058	19.272024	11.141457	9.599443	18.520424	9.380031	8.85834	16.425501	9.894859	8.2796	15.662114	9.417949	7.739064
21.212856	13.262851	10.801843	18.693586	11.980324	10.605791	16.201395	10.399342	9.280364	14.737558	9.93077	8.554158	7.57225	7.487951	5.718509	19.279491	11.159754	9.611031	18.518467	9.384715	8.889815	16.447027	9.886953	8.286956	15.674904	9.381722	7.749862
21.218645	13.272444	10.801894	18.690522	12.003807	10.60921	16.212897	10.389986	9.278209	14.756575	9.884025	8.552653	7.643438	7.386261	5.67062	19.287294	11.171795	9.621254	18.527207	9.401677	8.917995	16.47767	9.876528	8.292428	15.698267	9.346489	7.770397
21.219187	13.276454	10.80526	18.696873	12.018603	10.605657	16.220888	10.387964	9.287458	14.777039	9.830093	8.543635	7.705654	7.297797	5.658626	19.285415	11.182481	9.625831	18.534818	9.416092	8.94923	16.502993	9.881462	8.303945	15.725115	9.320605	7.791228
21.226059	13.277644	10.789825	18.696298	12.04149	10.605177	16.233517	10.386692	9.299181	14.798982	9.773042	8.534174	7.789365	7.213108	5.68472	19.288431	11.195636	9.627131	18.540551	9.418363	8.962219	16.53044	9.891482	8.309429	15.757175	9.307685	7.790219
21.239575	13.29796	10.79229	18.697536	12.065917	10.611047	16.242632	10.391321	9.312379	14.821153	9.728944	8.529089	7.877877	7.222848	5.761799	19.291867	11.227065	9.636395	18.550932	9.440388	8.98014	16.556451	9.899812	8.316772	15.804992	9.29139	7.801751
21.244996	13.305393	10.799474	18.704946	12.079981	10.603966	16.248835	10.397957	9.315858	14.845826	9.679359	8.526265	7.873443	7.350022	5.847442	19.293169	11.25745	9.643097	18.556413	9.450937	8.987641	16.583118	9.932696	8.318751	15.850058	9.283241	7.811781
21.252892	13.31407	10.79625	18.70561	12.093059	10.612286	16.25425	10.414586	9.32354	14.86701	9.639343	8.528158	7.780625	7.504433	5.863782	19.297926	11.275152	9.651485	18.569732	9.470329	8.983694	16.603497	9.96151	8.322307	15.885951	9.279454	7.815356
21.256544	13.313964	10.795967	18.709665	12.098435	10.608803	16.253463	10.425536	9.334357	14.893626	9.614949	8.530888	7.699609	7.676192	5.888762	19.302583	11.291177	9.649194	18.580342	9.480643	8.966358	16.629151	9.998971	8.33852	15.916782	9.269666	7.804868
21.258914	13.326132	10.8103	18.715345	12.11093	10.612917	16.251646	10.455702	9.346661	14.9186	9.587797	8.536934	7.63023	7.853115	5.908653	19.307345	11.312911	9.656797	18.586587	9.511029	8.950101	16.637309	10.023203	8.352259	15.949432	9.28361	7.795591
21.263698	13.338922	10.810727	18.721456	12.128926	10.613787	16.250331	10.487741	9.353013	14.939211	9.569802	8.540474	7.563671	8.018444	5.953245	19.311729	11.320694	9.642992	18.590563	9.530911	8.930135	16.641841	10.066496	8.371382	15.967564	9.296733	7.784571
21.268357	13.362981	10.810237	18.73244	12.138766	10.61644	16.246894	10.514181	9.361988	14.954702	9.551849	8.544376	7.519428	8.175406	5.989955	19.325303	11.349157	9.654613	18.586774	9.544644	8.918457	16.642235	10.104648	8.377425	15.98526	9.306189	7.783768
21.277682	13.379475	10.818613	18.736883	12.145564	10.619691	16.242964	10.542104	9.361651	14.975151	9.552109	8.546238	7.486502	8.323765	6.019961	19.333855	11.367291	9.666338	18.582188	9.569713	8.897456	16.654847	10.145227	8.375588	16.003575	9.342879	7.778215
21.278242	13.398427	10.825058	18.743061	12.146016	10.622733	16.240093	10.573527	9.364969	14.982383	9.558634	8.54977	7.453281	8.473463	6.063099	19.338773	11.375929	9.655542	18.583423	9.594829	8.879967	16.647913	10.17112	8.380891	16.011806	9.367767	7.756104
21.276416	13.406694	10.836322	18.751694	12.143557	10.625066	16.228502	10.60458	9.36963	14.978876	9.562352	8.553566	7.430048	8.626754	6.079727	19.350314	11.393467	9.654479	18.586371	9.610363	8.856997	16.643628	10.204342	8.377493	16.017238	9.404596	7.751252
21.279911	13.408744	10.850673	18.756546	12.147373	10.632474	16.213986	10.638556	9.37117	14.977346	9.590444	8.556254	7.419563	8.736279	6.095481	19.348575	11.408219	9.650392	18.599907	9.633249	8.840625	16.635492	10.244173	8.374339	16.007493	9.439607	7.734
21.28702	13.420664	10.864848	18.770449	12.14168	10.629747	16.204032	10.670142	9.374891	14.964947	9.631672	8.560209	7.409576	8.858086	6.098693	19.351503	11.418056	9.651282	18.610883	9.64174	8.8085	16.627001	10.268459	8.36988	16.000136	9.480309	7.723407
21.294809	13.419496	10.864668	18.773088	12.131457	10.634568	16.189959	10.70428	9.380079	14.946541	9.677926	8.574459	7.403307	8.987348	6.109007	19.360289	11.424225	9.651738	18.614576	9.660938	8.793479	16.61566	10.302311	8.370083	15.981878	9.534162	7.711674
21.293279	13.414441	10.871195	18.777822	12.117473	10.635536	16.184495	10.730345	9.385686	14.925985	9.7194	8.578754	7.405541	9.105896	6.144189	19.364637	11.42769	9.651363	18.606501	9.676288	8.767365	16.596793	10.317245	8.369769	15.956106	9.593567	7.707494
21.302689	13.402284	10.880378	18.780344	12.117473	10.635224	16.177199	10.768605	9.393113	14.906731	9.776428	8.584315	7.430079	9.224825	6.185625	19.364568	11.42656	9.644226	18.59329	9.694246	8.738539	16.581381	10.349985	8.363726	15.928921	9.633418	7.695159
21.302725	13.400467	10.886877	18.782332	12.108468	10.634165	16.173308	10.800005	9.396381	14.883987	9.842518	8.591244	7.465529	9.315185	6.225923	19.367659	11.423628	9.642926	18.581227	9.705373	8.734751	16.568157	10.368689	8.366245	15.910119	9.665199	7.691859
21.30573	13.399023	10.892347	18.788388	12.091114	10.630763	16.166264	10.828094	9.399882	14.860405	9.889521	8.593036	7.486989	9.411051	6.297585	19.371389	11.422948	9.639124	18.572466	9.710281	8.725467	16.550007	10.393093	8.366331	15.893801	9.706865	7.692212
21.306229	13.417369	10.895321	18.785061	12.089173	10.633737	16.166919	10.837656	9.404481	14.832002	9.949395	8.595747	7.544796	9.444404	6.388425	19.376769	11.427599	9.641213	18.568588	9.703092	8.717859	16.538778	10.411573	8.368967	15.885983	9.744191	7.695177
