# Supplementary material for: Speed‐dependent locomotor patterns during steady swimming in a demersal shark
Source: J Fish Biol. 2025 Apr 3;107(2):394–405. doi: 10.1111/jfb.70043 (PMC12360134; doi:10.1111/jfb.70043)
Supplement: Supplementary file 1 — Data S1. Supporting Information. [file JFB-107-394-s001.zip › scanicula_steady_swimming-main/angles/3Dcoords_catshark14_1BL_seq1_200623.csv]

pt1_X	pt1_Y	pt1_Z	pt2_X	pt2_Y	pt2_Z	pt3_X	pt3_Y	pt3_Z	pt4_X	pt4_Y	pt4_Z	pt5_X	pt5_Y	pt5_Z	pt6_X	pt6_Y	pt6_Z	pt8_X	pt8_Y	pt8_Z	pt10_X	pt10_Y	pt10_Z	pt12_X	pt12_Y	pt12_Z
21.122299	11.299272	10.788589	18.727786	9.914432	10.079189	16.38186	8.810679	8.450986	15.165492	7.952673	7.428096	8.868763	6.923248	2.234007	19.474705	9.267075	9.392107	18.741044	7.485612	8.443006	16.886996	8.36962	7.429345	16.285155	7.766548	6.549855
21.135934	11.313387	10.807618	18.743151	9.922606	10.08926	16.394841	8.845114	8.469467	15.147766	8.021218	7.447412	8.934751	6.987832	2.307073	19.494257	9.282631	9.40972	18.753067	7.50551	8.435496	16.88991	8.377227	7.436937	16.273326	7.823106	6.549641
21.148762	11.322725	10.819235	18.753736	9.92431	10.096558	16.407099	8.853426	8.483475	15.140333	8.095958	7.452125	8.973384	7.012267	2.37635	19.515221	9.305572	9.423433	18.755962	7.523639	8.420874	16.887824	8.386618	7.442473	16.250529	7.887646	6.534991
21.161685	11.335709	10.832089	18.76702	9.933499	10.105589	16.41994	8.854639	8.492097	15.13828	8.148561	7.467844	9.001417	7.006389	2.444679	19.530782	9.322598	9.444393	18.757644	7.546877	8.419983	16.894055	8.391042	7.44505	16.226386	7.942741	6.519697
21.174693	11.334949	10.833297	18.77474	9.938446	10.113622	16.439636	8.853305	8.501778	15.145061	8.223844	7.480251	9.017838	6.984251	2.491665	19.539969	9.335009	9.465074	18.771324	7.569967	8.426028	16.892522	8.391949	7.456074	16.210703	7.996537	6.52302
21.187521	11.346608	10.841047	18.78639	9.953556	10.127261	16.452798	8.850478	8.494049	15.148608	8.297384	7.496342	9.01746	6.918626	2.542945	19.553121	9.347176	9.474667	18.775874	7.597157	8.434828	16.889809	8.386106	7.464266	16.206291	8.034819	6.528888
21.19507	11.358061	10.852127	18.792669	9.961889	10.138436	16.470216	8.848493	8.499085	15.151613	8.354566	7.517544	9.017067	6.843323	2.589932	19.561006	9.364641	9.484722	18.77451	7.615261	8.444812	16.896097	8.383239	7.473713	16.200354	8.070316	6.556186
21.207615	11.373414	10.860003	18.799701	9.971112	10.156545	16.488212	8.839727	8.501162	15.152839	8.409018	7.532601	9.008342	6.753809	2.632857	19.576273	9.377145	9.499043	18.777765	7.626689	8.459157	16.8942	8.380075	7.487266	16.204244	8.092925	6.582664
21.210403	11.388035	10.873374	18.801952	9.979209	10.174147	16.516064	8.828995	8.508922	15.156732	8.446582	7.553248	9.002261	6.648135	2.653657	19.587402	9.381643	9.507171	18.778192	7.635257	8.47285	16.899186	8.353886	7.483122	16.21423	8.102321	6.604565
21.213268	11.40788	10.880789	18.80957	9.984477	10.187275	16.537339	8.801238	8.511542	15.161579	8.495421	7.559088	8.991425	6.504294	2.657505	19.59875	9.393198	9.520659	18.782422	7.644903	8.492565	16.910828	8.339569	7.483455	16.221241	8.112293	6.608275
21.211562	11.421976	10.88974	18.817237	9.992302	10.196245	16.552194	8.795502	8.51723	15.163775	8.520354	7.575564	8.994789	6.363643	2.657639	19.608626	9.40174	9.533583	18.786257	7.646814	8.50536	16.916588	8.324619	7.482106	16.218163	8.096273	6.630048
21.208804	11.451702	10.9019	18.821775	9.993408	10.202375	16.575333	8.77706	8.515152	15.171749	8.534969	7.5761	9.007146	6.229782	2.684279	19.613406	9.407069	9.543931	18.781854	7.658779	8.533077	16.925452	8.307962	7.486241	16.218326	8.076248	6.648167
21.207678	11.464201	10.90155	18.823837	10.007728	10.210046	16.588512	8.762206	8.522304	15.18099	8.554357	7.579584	9.036186	6.130646	2.657147	19.61545	9.415061	9.547644	18.790081	7.658401	8.551591	16.932842	8.285489	7.498976	16.214415	8.049249	6.667099
21.207683	11.489622	10.905744	18.824222	10.017698	10.210828	16.60158	8.746444	8.524986	15.195624	8.545536	7.589517	9.075942	6.025969	2.621197	19.61671	9.429138	9.555592	18.792561	7.666672	8.565496	16.941265	8.264012	7.513202	16.198737	8.023849	6.680251
21.208394	11.51459	10.904636	18.824909	10.034425	10.211957	16.615833	8.724463	8.532392	15.214484	8.532059	7.592467	9.106396	5.92043	2.576359	19.614222	9.433753	9.559664	18.794048	7.669528	8.590453	16.952408	8.241747	7.519202	16.196858	7.989766	6.695252
21.211274	11.53682	10.907895	18.821626	10.044183	10.21072	16.62472	8.688671	8.526268	15.228672	8.513009	7.590237	9.156376	5.829437	2.501349	19.61062	9.448201	9.564875	18.800965	7.67662	8.619077	16.951085	8.224109	7.522008	16.199924	7.953013	6.709003
21.209724	11.55926	10.91141	18.821486	10.060984	10.214618	16.631058	8.672767	8.526887	15.246751	8.489796	7.587356	9.217827	5.729851	2.436259	19.604081	9.462345	9.568152	18.80497	7.671978	8.639066	16.952877	8.19871	7.525912	16.201452	7.934858	6.724293
21.210824	11.573892	10.901033	18.814981	10.070093	10.214752	16.636261	8.644158	8.529107	15.27647	8.452075	7.574686	9.262565	5.641943	2.386816	19.596569	9.472364	9.56701	18.802462	7.667212	8.657263	16.961351	8.172733	7.530052	16.205824	7.887256	6.726042
21.210885	11.57905	10.898068	18.807243	10.091543	10.214744	16.647046	8.62534	8.524394	15.299298	8.410541	7.565184	9.322787	5.561645	2.329789	19.591428	9.486621	9.572691	18.806831	7.669475	8.677382	16.969434	8.144177	7.530621	16.209806	7.863158	6.744556
21.21122	11.593681	10.896691	18.79923	10.097294	10.212038	16.657591	8.61291	8.524501	15.313894	8.369855	7.558666	9.383457	5.490351	2.315987	19.58338	9.50856	9.569241	18.827145	7.660996	8.698608	16.97856	8.127814	7.539735	16.225404	7.829653	6.757207
21.205962	11.597618	10.887518	18.790873	10.116617	10.215611	16.66845	8.583284	8.523118	15.338694	8.317925	7.548042	9.439128	5.42026	2.320687	19.573343	9.537777	9.573818	18.855674	7.658501	8.725894	16.995198	8.109044	7.547398	16.251152	7.790258	6.768114
21.204644	11.612611	10.864643	18.783921	10.135752	10.21928	16.684635	8.560117	8.518905	15.356563	8.274578	7.54174	9.474773	5.365965	2.330761	19.561413	9.550184	9.569337	18.88479	7.658192	8.744561	17.013654	8.095888	7.546394	16.283473	7.760171	6.779275
21.201901	11.626095	10.856561	18.776839	10.145275	10.218827	16.697915	8.546213	8.523253	15.375465	8.225399	7.537673	9.515661	5.30979	2.382154	19.543721	9.5601	9.566753	18.891175	7.663852	8.783176	17.039166	8.08112	7.554852	16.309321	7.729322	6.808959
21.193777	11.635547	10.847108	18.769589	10.153798	10.214283	16.710928	8.534288	8.528025	15.385401	8.169026	7.528011	9.556556	5.268382	2.440885	19.52912	9.5802	9.572513	18.889083	7.660905	8.80907	17.056694	8.074531	7.568034	16.334041	7.687961	6.834997
21.191078	11.649423	10.838322	18.76086	10.165035	10.208279	16.716369	8.515603	8.527737	15.402539	8.125064	7.515584	9.586607	5.223847	2.516989	19.520772	9.595955	9.573315	18.872006	7.6667	8.842025	17.071119	8.065166	7.578148	16.357706	7.651638	6.875786
21.184737	11.664111	10.840635	18.747723	10.183215	10.211301	16.720978	8.505716	8.530814	15.420658	8.073499	7.508201	9.617051	5.189023	2.643247	19.513286	9.618016	9.57502	18.844598	7.66485	8.863752	17.090842	8.066449	7.583686	16.3755	7.613413	6.897834
21.179685	11.676709	10.828234	18.737665	10.207091	10.210234	16.726355	8.497578	8.531728	15.438085	8.012596	7.497898	9.632315	5.138915	2.75649	19.488324	9.638885	9.586192	18.812592	7.675908	8.882599	17.106926	8.067596	7.586721	16.398211	7.569307	6.918298
21.173861	11.684603	10.827194	18.726195	10.225744	10.212298	16.723116	8.49592	8.533997	15.456554	7.954534	7.493482	9.648264	5.139131	2.859077	19.461321	9.657218	9.601853	18.801884	7.683859	8.895765	17.121498	8.06958	7.594678	16.416252	7.533115	6.937487
21.172592	11.693471	10.826924	18.720067	10.250478	10.212211	16.719478	8.494504	8.535975	15.473355	7.901212	7.492178	9.668033	5.152666	2.957248	19.444749	9.683662	9.600247	18.786226	7.69214	8.909019	17.142122	8.088748	7.603234	16.433126	7.499489	6.944871
21.172916	11.700046	10.816772	18.718332	10.266399	10.211894	16.703195	8.507937	8.537957	15.490991	7.853642	7.488572	9.66321	5.208673	3.007568	19.430792	9.692209	9.602047	18.775602	7.704176	8.902801	17.150519	8.110075	7.616974	16.444589	7.459914	6.955834
21.173787	11.701649	10.806633	18.715067	10.278629	10.206423	16.695961	8.529486	8.540469	15.510848	7.806637	7.487403	9.624134	5.286544	3.092607	19.418674	9.706115	9.58937	18.768326	7.714248	8.869946	17.153013	8.125889	7.630541	16.471077	7.419082	6.979745
21.174821	11.70234	10.788964	18.711081	10.29448	10.206467	16.672665	8.553415	8.547215	15.523587	7.759704	7.489991	9.562088	5.404744	3.149989	19.410497	9.726978	9.578953	18.775822	7.749495	8.853323	17.153921	8.14504	7.643763	16.495027	7.411958	7.003726
21.178044	11.705203	10.782421	18.714235	10.326467	10.20754	16.656903	8.591489	8.555742	15.538677	7.720449	7.501246	9.510991	5.529559	3.18161	19.400213	9.751593	9.573884	18.775479	7.76909	8.831724	17.160655	8.178179	7.651903	16.526557	7.40426	7.010886
21.180164	11.71094	10.784104	18.713571	10.354013	10.199179	16.644337	8.628565	8.562178	15.553201	7.693736	7.510323	9.432483	5.670473	3.223979	19.385113	9.762936	9.565616	18.779961	7.771881	8.800287	17.16274	8.218603	7.653814	16.55531	7.409176	7.019326
21.18964	11.714395	10.77874	18.71565	10.376154	10.199424	16.630295	8.673477	8.567652	15.564868	7.671614	7.522823	9.375096	5.826007	3.279345	19.379301	9.782628	9.565221	18.774933	7.7954	8.778494	17.169342	8.282945	7.661305	16.584361	7.419894	7.028978
21.202393	11.718484	10.771893	18.717763	10.398963	10.204307	16.608448	8.716662	8.575908	15.576463	7.660378	7.532433	9.317886	5.975049	3.317531	19.374333	9.787686	9.554712	18.763086	7.82662	8.750896	17.17712	8.353266	7.665583	16.605949	7.434311	7.034463
21.217924	11.717575	10.762285	18.718914	10.417319	10.202266	16.591253	8.781311	8.580027	15.584929	7.665556	7.551555	9.253752	6.142512	3.355003	19.366565	9.793117	9.543936	18.751199	7.844911	8.716106	17.183239	8.406792	7.674362	16.632477	7.465066	7.027793
21.231255	11.721196	10.761335	18.725953	10.433437	10.206129	16.571858	8.831687	8.584818	15.578611	7.687472	7.56681	9.226646	6.301469	3.367667	19.367616	9.806118	9.547938	18.724932	7.880578	8.688163	17.171914	8.472701	7.673004	16.651525	7.493772	7.028362
21.248695	11.72229	10.757184	18.732876	10.449221	10.210507	16.554509	8.899426	8.590438	15.562197	7.717296	7.567513	9.182173	6.443838	3.354102	19.369142	9.822722	9.540213	18.709492	7.904354	8.663725	17.157903	8.542114	7.680066	16.665209	7.539881	7.011715
21.260999	11.724014	10.764692	18.739225	10.465765	10.216646	16.531343	8.975711	8.597195	15.547427	7.767867	7.570334	9.168972	6.590968	3.3158	19.371814	9.821984	9.54105	18.694919	7.928363	8.63871	17.137088	8.59837	7.683322	16.666252	7.585377	6.988185
21.280732	11.7229	10.774247	18.755308	10.479597	10.220431	16.513972	9.043605	8.605183	15.533076	7.836555	7.565654	9.160718	6.722107	3.259481	19.37643	9.83388	9.537919	18.682873	7.957556	8.599765	17.110577	8.662085	7.689012	16.670734	7.678989	6.958239
21.30253	11.729696	10.787901	18.770394	10.481468	10.227102	16.503785	9.117408	8.610684	15.514333	7.91459	7.574225	9.157239	6.858637	3.210255	19.381225	9.829699	9.535675	18.671143	7.981579	8.560596	17.092455	8.718438	7.691673	16.653645	7.769048	6.929657
21.319805	11.737253	10.795714	18.786153	10.482566	10.229172	16.494119	9.193582	8.61294	15.486722	8.006803	7.575115	9.168181	7.001226	3.149182	19.388759	9.822273	9.535583	18.657378	8.012552	8.526893	17.066598	8.783294	7.695406	16.639601	7.871383	6.906017
21.339254	11.742783	10.805748	18.805568	10.478191	10.23423	16.484658	9.251746	8.616058	15.456056	8.105783	7.582728	9.170252	7.133531	3.118447	19.40301	9.832821	9.542069	18.680946	8.036017	8.495334	17.056443	8.873493	7.693338	16.621992	7.972967	6.883101
21.354439	11.756128	10.815734	18.827163	10.471032	10.240789	16.47134	9.331568	8.628046	15.425093	8.208181	7.588026	9.164058	7.281851	3.154538	19.425936	9.829072	9.551277	18.708445	8.049558	8.473712	17.039066	8.923983	7.698565	16.580409	8.072282	6.877322
21.368062	11.772691	10.833428	18.853265	10.460804	10.243311	16.465042	9.40453	8.639386	15.382159	8.328977	7.589198	9.138463	7.469401	3.250339	19.448983	9.827569	9.55113	18.753666	8.059762	8.46935	17.021484	8.973675	7.69561	16.535348	8.164046	6.859544
21.378897	11.79004	10.845035	18.875297	10.450718	10.257422	16.458253	9.455657	8.643942	15.342315	8.449246	7.593767	9.12293	7.642995	3.376983	19.480041	9.821367	9.560569	18.783307	8.075313	8.466254	17.007755	9.03153	7.693189	16.499349	8.27127	6.837509
21.386205	11.815033	10.86279	18.90274	10.440991	10.267438	16.454487	9.511306	8.653946	15.302751	8.568174	7.610614	9.109001	7.824219	3.560182	19.51294	9.822419	9.572043	18.83906	8.084857	8.472929	16.999011	9.07159	7.698624	16.432648	8.372478	6.820585
21.38892	11.825092	10.862	18.912478	10.442166	10.272921	16.45316	9.518797	8.661807	15.28625	8.605916	7.618094	9.099601	7.88954	3.610458	19.524828	9.823695	9.577042	18.846416	8.084669	8.469728	16.997584	9.076302	7.691115	16.419848	8.407356	6.827355
