# Supplementary material for: Speed‐dependent locomotor patterns during steady swimming in a demersal shark
Source: J Fish Biol. 2025 Apr 3;107(2):394–405. doi: 10.1111/jfb.70043 (PMC12360134; doi:10.1111/jfb.70043)
Supplement: Supplementary file 1 — Data S1. Supporting Information. [file JFB-107-394-s001.zip › scanicula_steady_swimming-main/angles/3Dcoords_catshark14_2BL_seq2_200623.csv]

pt1_X	pt1_Y	pt1_Z	pt2_X	pt2_Y	pt2_Z	pt3_X	pt3_Y	pt3_Z	pt4_X	pt4_Y	pt4_Z	pt5_X	pt5_Y	pt5_Z	pt6_X	pt6_Y	pt6_Z	pt8_X	pt8_Y	pt8_Z	pt10_X	pt10_Y	pt10_Z	pt12_X	pt12_Y	pt12_Z
19.383817	10.000044	9.129079	16.794874	10.222942	9.000421	13.981845	10.436894	7.948387	12.451239	9.943414	7.209142	5.259828	10.524746	5.0916	17.020453	9.388095	7.890875	15.771759	8.297252	7.075845	14.195703	9.881202	6.825397	13.317841	9.412174	6.264955
19.390959	9.963172	9.134793	16.805664	10.182991	8.992029	13.995105	10.485657	7.946794	12.457712	10.035065	7.216533	5.353572	10.597458	5.202619	17.025523	9.346865	7.882017	15.757735	8.313499	7.027552	14.202427	9.91095	6.822711	13.334297	9.461743	6.256853
19.394385	9.924081	9.145323	16.813739	10.13593	8.983645	14.011231	10.523115	7.944154	12.471665	10.129976	7.226998	5.43682	10.593734	5.265045	17.021629	9.310795	7.870057	15.742132	8.324796	6.965011	14.209889	9.942458	6.831744	13.335266	9.541319	6.243374
19.402863	9.881973	9.152574	16.823965	10.088318	8.975767	14.029704	10.555009	7.938476	12.489843	10.222291	7.240374	5.501277	10.500277	5.319856	17.026324	9.255334	7.850798	15.729074	8.330669	6.904035	14.215076	9.973801	6.841072	13.326347	9.596353	6.24867
19.417392	9.840175	9.155728	16.832927	10.048097	8.972928	14.049586	10.570075	7.947337	12.504211	10.326837	7.257811	5.541319	10.351	5.290051	17.037298	9.208606	7.845647	15.718012	8.341668	6.863437	14.219237	9.988866	6.841664	13.324463	9.655775	6.263444
19.436015	9.814404	9.162857	16.844903	10.008138	8.972312	14.069257	10.569999	7.942452	12.515107	10.405855	7.264446	5.548248	10.18414	5.279482	17.036882	9.157875	7.836482	15.694835	8.3465	6.813468	14.217585	9.979766	6.844424	13.325606	9.708825	6.278144
19.458684	9.795915	9.171633	16.864432	9.967448	8.966044	14.089475	10.548353	7.939586	12.537841	10.492038	7.280656	5.538319	10.006304	5.212631	17.049664	9.117731	7.8282	15.677505	8.350924	6.803255	14.209937	9.97594	6.84245	13.320412	9.752553	6.289406
19.476551	9.796327	9.189128	16.888445	9.927895	8.969414	14.111922	10.500723	7.944408	12.564963	10.544215	7.288481	5.526078	9.833619	5.168092	17.06599	9.077877	7.830892	15.666549	8.340497	6.805046	14.208646	9.944918	6.83875	13.316092	9.785336	6.287398
19.496295	9.806477	9.204422	16.907387	9.897798	8.974139	14.136314	10.45771	7.942987	12.598427	10.585007	7.301983	5.52851	9.652341	5.122182	17.091524	9.0464	7.84781	15.664663	8.314486	6.831537	14.214904	9.908479	6.839819	13.31615	9.814615	6.285469
19.521096	9.842128	9.224989	16.93249	9.871686	8.98319	14.152469	10.386387	7.934212	12.628614	10.594845	7.307576	5.514102	9.482197	5.074361	17.129726	9.006008	7.86198	15.6844	8.258907	6.863748	14.223269	9.855329	6.832414	13.318833	9.793567	6.28462
19.545058	9.872202	9.249307	16.958674	9.857005	8.983325	14.174031	10.341373	7.93912	12.661061	10.582865	7.308802	5.511615	9.312266	5.045695	17.17195	8.979041	7.88424	15.71645	8.186029	6.897121	14.240708	9.80034	6.832279	13.327381	9.768493	6.27701
19.566968	9.91481	9.281364	16.98361	9.855184	8.98742	14.195339	10.254574	7.934953	12.700178	10.547264	7.311743	5.521367	9.131467	5.008322	17.216703	8.957365	7.893565	15.766212	8.123383	6.92553	14.248074	9.737987	6.824474	13.334418	9.729057	6.275592
19.596101	9.973871	9.313711	17.008421	9.852329	9.008627	14.220176	10.183337	7.925139	12.725821	10.488022	7.317326	5.537843	8.968746	4.954746	17.256962	8.940434	7.918579	15.821188	8.054872	6.953164	14.250741	9.670316	6.820006	13.341237	9.681423	6.280367
19.625043	10.021813	9.327549	17.035503	9.849842	9.031953	14.242406	10.095502	7.918092	12.755059	10.437219	7.319937	5.547019	8.791475	4.897843	17.310084	8.932039	7.9387	15.883022	7.993961	6.995639	14.25777	9.584878	6.823756	13.360016	9.611992	6.280784
19.652876	10.081423	9.35918	17.06874	9.844243	9.048394	14.264498	9.998419	7.904283	12.798119	10.358901	7.320545	5.573823	8.625368	4.826896	17.355702	8.937016	7.976791	15.962132	7.928949	7.010892	14.298641	9.501805	6.818248	13.377643	9.538749	6.300651
19.676711	10.136213	9.384933	17.099687	9.847595	9.069639	14.296031	9.92119	7.89736	12.833956	10.273223	7.311377	5.607096	8.465223	4.744223	17.405233	8.938285	8.00048	16.02904	7.883843	7.044237	14.343101	9.402206	6.817574	13.399662	9.448476	6.30678
19.700086	10.20023	9.409531	17.128517	9.857925	9.096602	14.326614	9.816077	7.885388	12.856127	10.169536	7.305246	5.655114	8.336408	4.711514	17.445958	8.945397	8.020342	16.096197	7.833601	7.088919	14.388908	9.313117	6.814987	13.44173	9.342913	6.333751
19.734674	10.282649	9.43935	17.159829	9.873875	9.116218	14.354472	9.741748	7.881984	12.883036	10.060677	7.30488	5.729043	8.272469	4.718342	17.492224	8.972186	8.051886	16.168171	7.794629	7.11797	14.425079	9.223751	6.811509	13.47078	9.241138	6.34514
19.759292	10.337306	9.462338	17.185509	9.908626	9.138616	14.387612	9.653975	7.876733	12.903911	9.942058	7.301047	5.808109	8.287853	4.782814	17.539296	8.999535	8.085402	16.240744	7.773693	7.152313	14.458085	9.156175	6.816998	13.512296	9.152082	6.362775
19.789675	10.382846	9.480001	17.211716	9.928746	9.163453	14.421117	9.574969	7.885421	12.925169	9.825658	7.294169	5.87697	8.359002	4.893317	17.574992	9.019048	8.107101	16.302063	7.759913	7.192388	14.516556	9.074598	6.822092	13.552384	9.042267	6.389405
19.812931	10.417932	9.498784	17.247778	9.953924	9.181006	14.462044	9.495195	7.883574	12.9558	9.711735	7.283681	5.93876	8.502683	4.982369	17.619124	9.051515	8.1345	16.378339	7.748973	7.238019	14.577504	8.996377	6.830146	13.585946	8.970438	6.401298
19.841954	10.442155	9.521033	17.283129	9.980569	9.208164	14.502938	9.444151	7.892836	12.988697	9.585257	7.272441	5.972894	8.690046	5.05118	17.666472	9.087737	8.161012	16.451993	7.75319	7.28661	14.636847	8.93313	6.839325	13.644343	8.863272	6.419584
19.872978	10.457701	9.546249	17.310642	10.000997	9.241104	14.54684	9.408656	7.897056	13.02093	9.458845	7.264427	5.988595	8.863996	5.080939	17.703751	9.113431	8.183309	16.515951	7.761245	7.331945	14.693139	8.891461	6.853232	13.707705	8.769327	6.425582
19.906789	10.469392	9.566081	17.34685	10.029652	9.258501	14.592133	9.380783	7.916704	13.057196	9.353542	7.25738	5.991603	9.051789	5.095067	17.737557	9.128738	8.206363	16.568203	7.795217	7.365953	14.766	8.878465	6.866513	13.776549	8.707946	6.426556
19.937507	10.477926	9.58867	17.371738	10.044962	9.275001	14.6258	9.366754	7.938122	13.096459	9.257043	7.247354	5.991231	9.230044	5.103612	17.775782	9.1575	8.223203	16.623324	7.832636	7.379597	14.813861	8.862758	6.884222	13.862619	8.62744	6.396981
19.96362	10.483115	9.614477	17.40319	10.061562	9.293578	14.669523	9.377769	7.960411	13.144292	9.168402	7.253061	6.001839	9.448748	5.126475	17.805265	9.170854	8.24744	16.676337	7.8616	7.396053	14.893801	8.870477	6.909526	13.935594	8.558217	6.362103
19.99789	10.479655	9.636947	17.434495	10.075408	9.317032	14.702029	9.403292	7.990826	13.182527	9.104186	7.260654	5.998738	9.651528	5.16272	17.839632	9.171231	8.267605	16.729781	7.906571	7.382148	14.94134	8.886807	6.941628	14.006957	8.521656	6.347987
20.028367	10.459692	9.658766	17.465706	10.088624	9.338469	14.737607	9.439541	8.015203	13.220551	9.048526	7.258866	5.999843	9.864268	5.219227	17.868137	9.178039	8.291596	16.788021	7.965782	7.359359	14.994269	8.921981	6.970525	14.08621	8.506437	6.347705
20.059976	10.443515	9.679759	17.498153	10.092878	9.363755	14.777242	9.473997	8.044954	13.261627	9.040718	7.272084	6.017926	10.074395	5.267795	17.88795	9.190332	8.306688	16.813506	7.999886	7.340658	15.037234	8.961846	6.991546	14.162531	8.498154	6.346985
20.093752	10.433691	9.703863	17.531691	10.102542	9.376397	14.803624	9.510831	8.076394	13.302904	9.033592	7.291618	6.035561	10.254614	5.320447	17.912041	9.194211	8.32751	16.818479	8.01992	7.331458	15.074407	9.002627	7.018922	14.220855	8.5032	6.357307
20.135394	10.410147	9.731929	17.558073	10.100534	9.398552	14.829952	9.561677	8.105181	13.336232	9.048361	7.312633	6.084824	10.409999	5.353893	17.935871	9.18794	8.342618	16.826064	8.056554	7.325567	15.112638	9.066531	7.056378	14.2762	8.537599	6.375549
20.162556	10.381874	9.749573	17.583785	10.104299	9.41934	14.860754	9.628917	8.131611	13.366965	9.073033	7.337283	6.150172	10.571032	5.389494	17.959444	9.178174	8.36076	16.831615	8.08841	7.32731	15.142144	9.119203	7.082001	14.333234	8.586432	6.406143
20.193789	10.334725	9.774894	17.616059	10.102237	9.443729	14.89382	9.680179	8.166444	13.402796	9.116775	7.369205	6.225451	10.698145	5.401432	17.978793	9.172454	8.381128	16.833943	8.114382	7.334978	15.171909	9.165634	7.103736	14.371219	8.626841	6.437606
20.227608	10.296858	9.79607	17.648766	10.088443	9.473873	14.913824	9.732785	8.190082	13.430356	9.155884	7.388861	6.324964	10.81302	5.395333	17.990316	9.15903	8.397855	16.836044	8.131171	7.344894	15.21004	9.222077	7.131707	14.410983	8.691474	6.463467
20.257168	10.239266	9.813169	17.681629	10.070999	9.492662	14.939848	9.789343	8.219122	13.455662	9.219575	7.406771	6.435314	10.911576	5.358428	18.010769	9.140419	8.417067	16.831674	8.143645	7.372435	15.238369	9.263229	7.162773	14.442774	8.741357	6.485937
20.27653	10.217321	9.817253	17.691358	10.065715	9.495112	14.95386	9.807031	8.225056	13.463389	9.24247	7.416946	6.472581	10.940588	5.359728	18.021166	9.136032	8.426859	16.827117	8.15389	7.37929	15.253638	9.279894	7.168332	14.448202	8.758455	6.489211
