# Supplementary material for: Speed‐dependent locomotor patterns during steady swimming in a demersal shark
Source: J Fish Biol. 2025 Apr 3;107(2):394–405. doi: 10.1111/jfb.70043 (PMC12360134; doi:10.1111/jfb.70043)
Supplement: Supplementary file 1 — Data S1. Supporting Information. [file JFB-107-394-s001.zip › scanicula_steady_swimming-main/angles/3Dcoords_catshark14_3BL_seq1_200623.csv]

pt1_X	pt1_Y	pt1_Z	pt2_X	pt2_Y	pt2_Z	pt3_X	pt3_Y	pt3_Z	pt4_X	pt4_Y	pt4_Z	pt5_X	pt5_Y	pt5_Z	pt6_X	pt6_Y	pt6_Z	pt8_X	pt8_Y	pt8_Z	pt10_X	pt10_Y	pt10_Z	pt12_X	pt12_Y	pt12_Z
21.006977	2.32589	9.320403	18.355255	2.050553	9.759697	15.197618	2.344122	9.393307	13.53091	2.151296	8.969314	5.741179	3.618548	7.630654	18.374564	1.207337	8.841802	16.745576	0.02637	8.817376	15.266618	1.798815	8.407734	14.35075	1.522809	8.019374
21.031503	2.302789	9.313708	18.401522	2.033784	9.752071	15.231071	2.404273	9.390818	13.560761	2.30576	8.975133	5.841006	3.733116	7.766515	18.412879	1.188376	8.835779	16.755	0.063513	8.787761	15.284121	1.87003	8.403732	14.376749	1.61618	7.994258
21.048118	2.307836	9.314715	18.428618	1.989694	9.741479	15.269743	2.468611	9.383267	13.587502	2.438727	8.985532	5.890008	3.580781	7.846718	18.44098	1.177492	8.821069	16.763891	0.073376	8.759272	15.293529	1.919657	8.405132	14.368272	1.723436	7.998068
21.064594	2.309807	9.330767	18.453268	1.980286	9.735817	15.298867	2.503533	9.374037	13.608847	2.567946	8.996051	5.834591	3.309113	7.802471	18.468851	1.159956	8.81676	16.774956	0.068425	8.740603	15.293376	1.95145	8.395521	14.36676	1.798438	8.001561
21.07429	2.278451	9.332589	18.470602	1.974715	9.727183	15.318345	2.522013	9.361241	13.636344	2.68954	9.005312	5.747324	3.047378	7.760309	18.503066	1.140278	8.812161	16.800846	0.053365	8.720309	15.299576	1.983127	8.392006	14.348407	1.891327	8.025423
21.093942	2.251525	9.35854	18.484759	1.97983	9.725501	15.334419	2.515734	9.354885	13.660267	2.796108	9.007032	5.675899	2.772102	7.746206	18.521574	1.123164	8.805527	16.817678	0.045274	8.705771	15.289893	1.981708	8.384582	14.328567	1.963818	8.049892
21.102789	2.236177	9.389815	18.495705	1.993822	9.723837	15.345583	2.490779	9.359623	13.683685	2.859666	9.007969	5.627706	2.512805	7.707493	18.542999	1.112954	8.809171	16.827957	0.044937	8.713846	15.285776	1.977733	8.385131	14.304688	2.025517	8.067001
21.116113	2.208218	9.412533	18.505203	2.003772	9.720591	15.360963	2.458321	9.350871	13.715032	2.915172	8.997614	5.596896	2.258616	7.692664	18.568666	1.106375	8.806675	16.837163	0.041922	8.732439	15.283987	1.958731	8.374592	14.287766	2.067505	8.093631
21.123464	2.168612	9.435093	18.516021	2.014134	9.716625	15.371639	2.416582	9.351179	13.74054	2.946452	8.995168	5.572846	2.011178	7.680884	18.585547	1.111184	8.821623	16.855643	0.019365	8.779754	15.284083	1.932749	8.376393	14.274071	2.080724	8.138402
21.129564	2.140428	9.45368	18.530047	2.029121	9.707094	15.379134	2.400382	9.34511	13.755818	2.945772	8.990574	5.582964	1.818958	7.679599	18.60213	1.113007	8.829143	16.878533	-0.005013	8.801332	15.285372	1.896141	8.373418	14.272683	2.067495	8.153497
21.131996	2.098707	9.483619	18.533253	2.033557	9.698695	15.383839	2.374081	9.338776	13.767442	2.926976	8.981408	5.606136	1.638434	7.672155	18.611928	1.106958	8.843338	16.905914	-0.01795	8.814325	15.285502	1.859753	8.366942	14.264849	2.022269	8.17655
21.140559	2.063741	9.501544	18.537678	2.049781	9.704398	15.401792	2.347386	9.321164	13.784228	2.890295	8.963001	5.632331	1.479392	7.676325	18.624569	1.111659	8.852906	16.926822	-0.029109	8.818957	15.305633	1.831024	8.368419	14.27383	1.944497	8.181402
21.151812	2.036682	9.507339	18.545456	2.075299	9.702428	15.420215	2.32764	9.316968	13.792476	2.825656	8.949155	5.663502	1.374235	7.701177	18.639397	1.10977	8.863212	16.942902	-0.02868	8.825219	15.328184	1.792391	8.364141	14.272268	1.892367	8.202581
21.158932	2.012358	9.520165	18.548109	2.090357	9.706781	15.433636	2.297287	9.296758	13.801641	2.7573	8.934939	5.710281	1.30433	7.762251	18.652462	1.103832	8.870687	16.957561	-0.046673	8.822987	15.347484	1.757369	8.363888	14.285762	1.829735	8.224155
21.168653	2.040068	9.533886	18.55133	2.095544	9.709721	15.450603	2.276658	9.280474	13.80568	2.685425	8.924302	5.773913	1.266151	7.869141	18.664098	1.101331	8.888245	16.967539	-0.053749	8.847088	15.378297	1.717802	8.356241	14.305363	1.738511	8.24542
21.181985	2.086788	9.545937	18.565209	2.106408	9.710786	15.463741	2.253438	9.266933	13.814455	2.595432	8.908036	5.819675	1.2468	8.002545	18.682169	1.095877	8.900408	16.991334	-0.074489	8.859792	15.404226	1.681203	8.343527	14.319534	1.693257	8.265233
21.197297	2.129896	9.549776	18.573119	2.122059	9.716676	15.480369	2.236526	9.253843	13.819565	2.530685	8.901311	5.871109	1.237597	8.135858	18.700743	1.109122	8.911616	17.012075	-0.089028	8.872353	15.442789	1.65573	8.346746	14.349161	1.625034	8.265617
21.212185	2.17918	9.557808	18.586115	2.132004	9.722109	15.502341	2.225902	9.244299	13.827624	2.440369	8.885237	5.964164	1.251427	8.266277	18.719811	1.110893	8.915726	17.03949	-0.102862	8.87418	15.479249	1.633295	8.324528	14.384152	1.573912	8.2645
21.218881	2.202757	9.567404	18.598087	2.138098	9.719506	15.526141	2.205682	9.230007	13.842732	2.349242	8.858736	6.044522	1.311363	8.356574	18.740947	1.123397	8.921464	17.066303	-0.109413	8.889167	15.51333	1.62195	8.306721	14.434491	1.504345	8.260313
21.230619	2.245558	9.574734	18.609625	2.14402	9.723341	15.54748	2.197	9.212451	13.864789	2.258145	8.834788	6.0942	1.484111	8.393013	18.76094	1.154203	8.923991	17.11878	-0.129819	8.888318	15.545102	1.606724	8.295801	14.48159	1.448663	8.244842
21.244337	2.266373	9.576782	18.620724	2.14958	9.730778	15.565766	2.190042	9.203283	13.887493	2.17755	8.815451	6.106742	1.693935	8.370318	18.777614	1.180378	8.927685	17.165895	-0.162319	8.878813	15.595626	1.602571	8.273521	14.534076	1.370457	8.207446
21.258226	2.289863	9.580131	18.638966	2.159939	9.734893	15.59077	2.182415	9.187386	13.914303	2.100869	8.79906	6.110635	1.934651	8.29224	18.798868	1.190869	8.917822	17.212817	-0.172935	8.864097	15.638257	1.60884	8.260372	14.58926	1.320487	8.166516
21.269176	2.309942	9.588821	18.647711	2.159979	9.736599	15.614792	2.207749	9.174497	13.937788	2.027654	8.783465	6.086718	2.176326	8.211917	18.819386	1.205329	8.91122	17.245827	-0.169015	8.850882	15.690042	1.623273	8.249114	14.632177	1.299419	8.102942
21.291328	2.329147	9.586759	18.669582	2.161686	9.734214	15.640069	2.239172	9.172494	13.964254	2.001191	8.775671	6.057031	2.450979	8.137975	18.834787	1.215789	8.90221	17.285114	-0.154984	8.812975	15.730181	1.651421	8.228139	14.672821	1.296588	8.041113
21.310038	2.332107	9.587669	18.680357	2.157147	9.734494	15.660804	2.267839	9.160212	13.986053	1.967329	8.761091	6.026932	2.746517	8.062369	18.851953	1.230467	8.898817	17.310009	-0.145543	8.777561	15.772149	1.691437	8.223428	14.71287	1.305011	7.989919
21.320775	2.329934	9.589198	18.692878	2.152517	9.737695	15.673614	2.315663	9.154605	14.011724	1.977744	8.759621	6.020685	3.023635	7.964143	18.867046	1.234617	8.896585	17.313699	-0.144705	8.745421	15.791905	1.719925	8.22104	14.741849	1.331989	7.944286
21.334421	2.331877	9.587043	18.70481	2.143539	9.736495	15.683008	2.360165	9.14579	14.045513	2.015414	8.741268	6.02734	3.253941	7.872753	18.876895	1.230947	8.888622	17.323505	-0.131239	8.715115	15.813152	1.769361	8.211322	14.778315	1.380899	7.90941
21.347591	2.336443	9.591592	18.716114	2.114921	9.729497	15.703747	2.415695	9.118939	14.067234	2.079292	8.735964	6.077167	3.470887	7.773067	18.887853	1.234791	8.887367	17.317055	-0.120004	8.702549	15.830181	1.825247	8.18681	14.801505	1.423047	7.881452
21.364823	2.338803	9.588304	18.718673	2.085549	9.730886	15.719565	2.466947	9.116116	14.08851	2.168215	8.729808	6.142048	3.670435	7.686621	18.899105	1.224368	8.88349	17.311757	-0.102067	8.697628	15.8397	1.856923	8.17959	14.820634	1.490005	7.863162
21.376333	2.336855	9.594616	18.721135	2.06717	9.741384	15.737247	2.512038	9.111973	14.102902	2.256432	8.71464	6.21563	3.856036	7.586186	18.906018	1.210324	8.876616	17.296259	-0.088418	8.685328	15.845224	1.911203	8.187099	14.835669	1.570409	7.826922
21.387942	2.321774	9.588404	18.723138	2.048025	9.749823	15.743426	2.561041	9.115498	14.126806	2.366366	8.700017	6.313161	4.032144	7.485011	18.915257	1.167938	8.873044	17.286281	-0.080466	8.681098	15.852404	1.953818	8.184268	14.846974	1.648099	7.806501
21.395832	2.30395	9.586732	18.737064	2.020066	9.759806	15.762279	2.599447	9.114059	14.150415	2.486849	8.693159	6.421499	4.164526	7.387132	18.925805	1.136188	8.877302	17.272688	-0.079776	8.679147	15.856027	1.985404	8.181066	14.847807	1.715099	7.792803
