# Supplementary material for: Speed‐dependent locomotor patterns during steady swimming in a demersal shark
Source: J Fish Biol. 2025 Apr 3;107(2):394–405. doi: 10.1111/jfb.70043 (PMC12360134; doi:10.1111/jfb.70043)
Supplement: Supplementary file 1 — Data S1. Supporting Information. [file JFB-107-394-s001.zip › scanicula_steady_swimming-main/angles/3Dcoords_catshark14_4BL_seq1_200623.csv]

pt1_X	pt1_Y	pt1_Z	pt2_X	pt2_Y	pt2_Z	pt3_X	pt3_Y	pt3_Z	pt4_X	pt4_Y	pt4_Z	pt5_X	pt5_Y	pt5_Z	pt6_X	pt6_Y	pt6_Z	pt8_X	pt8_Y	pt8_Z	pt10_X	pt10_Y	pt10_Z	pt12_X	pt12_Y	pt12_Z
20.151988	7.128996	9.243489	17.547621	6.65631	9.369832	14.491702	6.313947	8.708598	12.922001	5.72127	8.171057	5.257734	7.080427	7.127652	17.748853	5.933537	8.302323	16.32806	4.741429	7.640203	14.648429	5.816581	7.631627	13.762192	5.329881	7.224694
20.159038	7.115717	9.239488	17.554785	6.639086	9.370401	14.491938	6.373997	8.708107	12.906525	5.819276	8.186707	5.351576	7.119349	7.299528	17.742037	5.915203	8.304678	16.299357	4.771984	7.634054	14.625008	5.866344	7.633182	13.7401	5.41519	7.245125
20.165012	7.099898	9.242948	17.55615	6.605255	9.371574	14.492746	6.420684	8.709235	12.885194	5.948139	8.210552	5.426319	7.069279	7.428395	17.737121	5.870588	8.298248	16.274753	4.771642	7.636859	14.608529	5.916089	7.630095	13.702314	5.494196	7.269941
20.168016	7.083876	9.244929	17.573592	6.575272	9.368714	14.496426	6.462082	8.721541	12.864149	6.069648	8.233115	5.47202	6.947669	7.46036	17.743548	5.843776	8.298514	16.256699	4.767383	7.639433	14.591263	5.955615	7.630611	13.658029	5.569332	7.291556
20.172719	7.089223	9.250659	17.582811	6.541904	9.369802	14.501409	6.481828	8.716103	12.855106	6.174034	8.250914	5.472018	6.758214	7.421089	17.752115	5.817056	8.294598	16.248685	4.745142	7.659088	14.570886	5.975564	7.63764	13.600508	5.654921	7.314244
20.18414	7.102749	9.254437	17.602386	6.525451	9.371551	14.517434	6.466104	8.719015	12.854405	6.264596	8.270952	5.412374	6.4925	7.351342	17.773298	5.781654	8.3015	16.250908	4.716317	7.680655	14.553641	5.965913	7.64208	13.546536	5.742085	7.355178
20.191528	7.131708	9.255388	17.621374	6.502391	9.365628	14.533155	6.420085	8.719502	12.869304	6.352041	8.289406	5.346721	6.201893	7.281263	17.794821	5.758327	8.29643	16.273561	4.675849	7.722915	14.534285	5.928504	7.638205	13.511623	5.781279	7.381435
20.19956	7.162222	9.258928	17.634279	6.49665	9.368599	14.545673	6.359989	8.716297	12.886833	6.386589	8.307038	5.287736	5.947383	7.236142	17.825402	5.742708	8.2935	16.31781	4.617387	7.747509	14.533288	5.880746	7.636502	13.478885	5.798028	7.417495
20.206251	7.188378	9.269839	17.649929	6.500732	9.369501	14.574122	6.276697	8.709031	12.904856	6.390897	8.319153	5.241518	5.673679	7.182184	17.8532	5.740597	8.295974	16.364229	4.558893	7.767843	14.531475	5.820662	7.636828	13.477406	5.783256	7.430995
20.208768	7.226622	9.2786	17.659129	6.508003	9.37185	14.592281	6.195854	8.700429	12.930616	6.33493	8.322994	5.212148	5.369295	7.055222	17.887502	5.751845	8.29928	16.431913	4.520432	7.784331	14.540394	5.739716	7.631785	13.484404	5.738956	7.457641
20.215808	7.26318	9.302576	17.668334	6.507498	9.368039	14.611388	6.104825	8.694278	12.944194	6.257811	8.313111	5.196682	5.107983	6.964398	17.910537	5.768832	8.302094	16.483362	4.489345	7.7984	14.562611	5.639597	7.635072	13.514922	5.648082	7.454886
20.214269	7.315275	9.32409	17.671973	6.517511	9.368967	14.636757	6.003146	8.680071	12.970089	6.167807	8.30782	5.18895	4.867586	6.851185	17.937627	5.782965	8.30719	16.534287	4.452968	7.807038	14.589404	5.551268	7.624537	13.556793	5.563517	7.447877
20.208062	7.361278	9.361835	17.679152	6.541618	9.37365	14.664799	5.902588	8.68141	12.999055	6.046866	8.293564	5.212594	4.62837	6.775685	17.961917	5.804612	8.315992	16.602096	4.4365	7.797869	14.626839	5.467086	7.620181	13.591467	5.461773	7.428879
20.200797	7.414683	9.39725	17.683939	6.576841	9.385233	14.702238	5.821684	8.677084	13.021351	5.932136	8.277049	5.26323	4.401663	6.768467	17.981153	5.82925	8.322421	16.648535	4.442999	7.786776	14.65344	5.375469	7.612974	13.620619	5.350912	7.4127
20.194502	7.480461	9.429428	17.687035	6.607571	9.388008	14.725616	5.743892	8.674612	13.041085	5.807686	8.266491	5.366208	4.234081	6.872513	17.994346	5.857366	8.329697	16.714775	4.44393	7.761328	14.714646	5.281522	7.60126	13.662441	5.229098	7.391651
20.187145	7.533898	9.459812	17.688512	6.653036	9.397644	14.763957	5.676449	8.671131	13.077822	5.673245	8.256933	5.468566	4.190861	6.933104	18.011827	5.906611	8.341068	16.765254	4.47964	7.760919	14.77154	5.217773	7.599647	13.704228	5.114464	7.382116
20.189678	7.572458	9.494121	17.683554	6.694533	9.408441	14.796489	5.622055	8.673311	13.113481	5.537577	8.241186	5.537985	4.268252	7.013565	18.031463	5.946058	8.362121	16.809102	4.523271	7.775193	14.824785	5.160067	7.595538	13.78025	4.968312	7.361161
20.198315	7.600179	9.510045	17.685311	6.743245	9.421938	14.832423	5.598437	8.67412	13.148871	5.405413	8.228785	5.548451	4.454589	7.086661	18.044476	5.988317	8.381219	16.836429	4.551557	7.795861	14.878249	5.120807	7.610094	13.847152	4.893285	7.356194
20.210794	7.623668	9.530063	17.690477	6.785704	9.443698	14.859457	5.591792	8.677354	13.193747	5.300593	8.223941	5.520217	4.723247	7.154293	18.049824	6.016292	8.397124	16.86458	4.587483	7.8011	14.932413	5.108316	7.618809	13.913685	4.802581	7.360535
20.233488	7.62177	9.54086	17.701847	6.841173	9.463536	14.875878	5.609684	8.68978	13.23411	5.219235	8.221225	5.494568	4.980886	7.22201	18.058076	6.051749	8.412356	16.880234	4.639876	7.802414	14.985498	5.134114	7.62881	13.97793	4.75323	7.385828
20.272177	7.613775	9.557681	17.716622	6.88039	9.480151	14.893405	5.658491	8.704439	13.270222	5.164966	8.224197	5.513134	5.194734	7.281719	18.066138	6.08049	8.426903	16.89541	4.681327	7.803762	15.025898	5.17304	7.649036	14.032933	4.732422	7.38449
20.301499	7.580396	9.560121	17.731013	6.91361	9.498411	14.906103	5.721477	8.72696	13.311808	5.144609	8.229211	5.478587	5.405871	7.328841	18.074692	6.10689	8.447246	16.898415	4.730459	7.813234	15.06619	5.229111	7.670116	14.090763	4.742922	7.387775
20.338445	7.537412	9.567198	17.748941	6.952767	9.511315	14.912455	5.786337	8.738451	13.342832	5.152074	8.243428	5.439876	5.658486	7.360304	18.086574	6.140318	8.467502	16.891362	4.780669	7.812084	15.111246	5.32569	7.685703	14.134099	4.782403	7.383989
20.374951	7.483628	9.574833	17.776666	6.979874	9.536479	14.924402	5.878726	8.758101	13.370517	5.193602	8.257041	5.429514	5.919939	7.361989	18.096738	6.152309	8.480005	16.86815	4.813799	7.818594	15.139534	5.412323	7.709615	14.165481	4.843539	7.396517
20.405326	7.420152	9.578839	17.807755	7.006556	9.558397	14.940003	5.986242	8.797339	13.385132	5.2447	8.266267	5.424419	6.109739	7.370175	18.108937	6.165434	8.505936	16.854559	4.852039	7.833408	15.16667	5.518247	7.728184	14.189554	4.903627	7.395137
20.446885	7.365237	9.579534	17.84047	7.009526	9.570674	14.94833	6.091277	8.815949	13.402015	5.319606	8.280417	5.433822	6.302598	7.379338	18.116596	6.163907	8.521207	16.83428	4.893234	7.846013	15.176961	5.606827	7.747618	14.214934	4.977029	7.394584
20.485775	7.310192	9.575611	17.875579	7.001409	9.575952	14.960377	6.195734	8.824276	13.416329	5.417864	8.290015	5.462295	6.506201	7.391383	18.130137	6.153267	8.544782	16.814497	4.931282	7.85792	15.180657	5.708674	7.768673	14.234847	5.097924	7.400789
20.531728	7.25515	9.570573	17.905711	6.984789	9.598748	14.969875	6.314352	8.840018	13.422049	5.533232	8.308193	5.526592	6.705506	7.376902	18.150893	6.125175	8.558968	16.797024	4.960387	7.882132	15.179473	5.80717	7.793765	14.259948	5.211762	7.406238
20.560812	7.257977	9.572387	17.921211	6.97608	9.607208	14.977509	6.395012	8.850033	13.429632	5.617298	8.314229	5.58145	6.800693	7.377692	18.167258	6.103699	8.570652	16.779694	4.960272	7.891578	15.175259	5.860863	7.805652	14.27375	5.261726	7.404678
