# Supplementary material for: Speed‐dependent locomotor patterns during steady swimming in a demersal shark
Source: J Fish Biol. 2025 Apr 3;107(2):394–405. doi: 10.1111/jfb.70043 (PMC12360134; doi:10.1111/jfb.70043)
Supplement: Supplementary file 1 — Data S1. Supporting Information. [file JFB-107-394-s001.zip › scanicula_steady_swimming-main/angles/3Dcoords_catshark14_5BL_seq1_200623.csv]

pt1_X	pt1_Y	pt1_Z	pt2_X	pt2_Y	pt2_Z	pt3_X	pt3_Y	pt3_Z	pt4_X	pt4_Y	pt4_Z	pt5_X	pt5_Y	pt5_Z	pt6_X	pt6_Y	pt6_Z	pt8_X	pt8_Y	pt8_Z	pt10_X	pt10_Y	pt10_Z	pt12_X	pt12_Y	pt12_Z
20.354367	4.461719	9.125331	17.73636	3.694775	9.450593	14.588704	3.594357	9.289077	12.859515	3.273487	9.098129	4.437248	3.664364	9.973098	17.932176	2.929399	8.709517	16.51786	1.610198	7.955434	14.514587	3.042567	8.312039	13.398382	2.808562	8.211066
20.332194	4.467588	9.127597	17.722563	3.664611	9.444261	14.573466	3.632241	9.277449	12.841071	3.407797	9.100762	4.486052	3.713602	9.96328	17.923333	2.93156	8.69733	16.499226	1.58689	7.92108	14.495904	3.080162	8.287098	13.377956	2.90257	8.193437
20.303506	4.479997	9.138265	17.692756	3.627899	9.436482	14.556034	3.641512	9.260164	12.825088	3.529679	9.080989	4.471585	3.593159	9.92096	17.913559	2.910818	8.701885	16.488363	1.57519	7.925699	14.467296	3.113828	8.26634	13.330425	3.010406	8.181731
20.284902	4.49985	9.143159	17.673649	3.60787	9.414997	14.54434	3.643561	9.238417	12.800222	3.63418	9.06612	4.414254	3.307883	9.894651	17.913446	2.9062	8.687293	16.482441	1.561737	7.960269	14.440653	3.119242	8.24291	13.285908	3.089398	8.157971
20.260456	4.522656	9.150098	17.658956	3.610068	9.404037	14.528869	3.628484	9.220922	12.793155	3.716801	9.047598	4.380545	3.05178	9.863886	17.901856	2.89096	8.679475	16.486106	1.539849	7.951446	14.400524	3.114306	8.229228	13.253806	3.144368	8.134447
20.245235	4.524788	9.150103	17.640346	3.615004	9.392317	14.521108	3.620836	9.209154	12.783737	3.760291	9.01942	4.347549	2.76374	9.822227	17.888338	2.886007	8.669244	16.493625	1.508727	7.965634	14.367861	3.102028	8.211269	13.224405	3.160953	8.113709
20.225879	4.523628	9.149884	17.617552	3.621991	9.387498	14.505349	3.576796	9.1894	12.77576	3.782779	8.992116	4.320256	2.512784	9.702252	17.86984	2.884848	8.664203	16.500578	1.47764	7.992948	14.343405	3.082962	8.194758	13.199087	3.166519	8.085701
20.208587	4.519135	9.148654	17.604057	3.639496	9.382955	14.4847	3.539231	9.162196	12.752678	3.770475	8.962784	4.309033	2.311518	9.612239	17.8602	2.894772	8.665449	16.493509	1.437623	7.983632	14.335932	3.050872	8.18057	13.177601	3.14404	8.058336
20.19821	4.515319	9.143286	17.58205	3.673378	9.374569	14.470016	3.512804	9.137993	12.738792	3.739992	8.924956	4.288456	2.120253	9.449781	17.843217	2.911513	8.659946	16.498772	1.431815	7.987167	14.330228	3.006535	8.148008	13.170642	3.090148	8.03035
20.182998	4.507679	9.143029	17.556586	3.704782	9.367738	14.456757	3.468291	9.109058	12.732957	3.685519	8.893281	4.279389	1.966464	9.262175	17.824689	2.917627	8.65106	16.470169	1.460664	8.016451	14.325783	2.975993	8.116822	13.162156	3.047187	8.0094
20.168274	4.496462	9.142321	17.537783	3.73483	9.361676	14.439616	3.438138	9.088111	12.721718	3.606458	8.859908	4.299651	1.847623	9.075586	17.812018	2.945784	8.640778	16.452713	1.439135	8.029326	14.323527	2.931931	8.09318	13.149276	2.986539	7.987623
20.153773	4.492008	9.140653	17.519856	3.765022	9.364307	14.429996	3.404561	9.068927	12.706255	3.527187	8.823928	4.340087	1.754189	8.948737	17.791046	2.979641	8.631893	16.441703	1.44016	8.019494	14.318879	2.894954	8.07034	13.138768	2.91455	7.952708
20.130297	4.48224	9.126535	17.49776	3.795346	9.36123	14.419542	3.378591	9.053169	12.693037	3.437802	8.792878	4.399892	1.659694	8.930227	17.767137	3.002397	8.62262	16.422796	1.454607	8.039597	14.319451	2.864752	8.044684	13.140889	2.83561	7.922475
20.121769	4.487974	9.110219	17.477136	3.821542	9.343039	14.409116	3.348639	9.034367	12.67703	3.339029	8.779328	4.49529	1.590988	8.94655	17.73915	3.038554	8.607478	16.406422	1.471808	8.037753	14.32571	2.842593	8.02212	13.164607	2.777386	7.892206
20.111417	4.506648	9.099793	17.46092	3.858783	9.334042	14.401145	3.318873	9.015098	12.663772	3.241964	8.741728	4.586187	1.605085	8.932935	17.711469	3.063339	8.582868	16.397801	1.47395	8.004616	14.336279	2.820946	7.993414	13.190717	2.704375	7.851726
20.099943	4.510972	9.081284	17.454179	3.882703	9.329995	14.388723	3.321089	8.999503	12.659446	3.16331	8.723212	4.590476	1.80929	8.91148	17.691705	3.096766	8.571711	16.385999	1.515339	7.969564	14.348039	2.812815	7.968323	13.21028	2.645556	7.81284
20.082593	4.527847	9.062948	17.441766	3.909957	9.324318	14.383873	3.323627	8.988938	12.663445	3.077253	8.700346	4.516129	2.129601	8.915611	17.665362	3.125174	8.551469	16.371621	1.556475	7.931556	14.354142	2.818249	7.953243	13.229116	2.590182	7.774389
20.067543	4.538164	9.040396	17.427538	3.929993	9.318148	14.370025	3.351252	8.975345	12.662621	3.004571	8.667148	4.426362	2.551433	8.907821	17.646882	3.150049	8.529708	16.344345	1.614542	7.891075	14.356818	2.85484	7.934811	13.25059	2.542012	7.739309
20.055805	4.562928	9.025347	17.415632	3.94216	9.305683	14.352258	3.392776	8.960671	12.668056	2.95031	8.650113	4.345072	2.913448	8.903501	17.631944	3.186466	8.516448	16.32845	1.648085	7.832395	14.362052	2.904866	7.922429	13.272457	2.52599	7.709353
20.047392	4.592363	9.017649	17.399551	3.951076	9.29905	14.33013	3.469887	8.955932	12.670666	2.938174	8.627975	4.268929	3.284647	8.889638	17.623273	3.215646	8.490365	16.30329	1.694015	7.764668	14.358239	2.98606	7.906991	13.287811	2.584873	7.694045
20.036266	4.616979	9.002556	17.391546	3.955912	9.279365	14.309597	3.543173	8.947591	12.664861	2.994468	8.627421	4.254778	3.588854	8.852985	17.611275	3.23708	8.448697	16.26989	1.761818	7.729082	14.346283	3.061127	7.901095	13.281893	2.663558	7.663908
20.027748	4.625316	8.989893	17.385775	3.955505	9.274528	14.288645	3.634289	8.9501	12.642957	3.086811	8.631038	4.29012	3.928738	8.80497	17.610325	3.25008	8.444967	16.224368	1.83414	7.707034	14.334283	3.148102	7.886925	13.270871	2.775682	7.656998
20.020183	4.645621	8.97261	17.384836	3.951179	9.262998	14.276678	3.714621	8.947384	12.612387	3.221204	8.635997	4.364441	4.165415	8.723553	17.598403	3.247406	8.42704	16.197595	1.871846	7.674658	14.322209	3.234996	7.882221	13.240376	2.890974	7.645551
20.018179	4.653528	8.961898	17.39526	3.934947	9.244251	14.274489	3.780838	8.942059	12.590066	3.348179	8.639537	4.482208	4.365165	8.801146	17.597123	3.237509	8.404981	16.168407	1.910125	7.658647	14.302571	3.297221	7.879168	13.209949	3.01897	7.650138
20.018765	4.662771	8.958069	17.406507	3.923584	9.233299	14.277416	3.85063	8.939485	12.577814	3.503109	8.653849	4.633449	4.568414	8.946713	17.59679	3.217336	8.388114	16.143095	1.944513	7.652403	14.271739	3.367797	7.882021	13.174505	3.155027	7.683135
20.021	4.665358	8.959497	17.411485	3.922799	9.227535	14.286623	3.885054	8.936157	12.56928	3.615679	8.667281	4.739889	4.65876	8.972593	17.598989	3.209253	8.390693	16.1298	1.954422	7.645475	14.244061	3.404416	7.884917	13.166548	3.231197	7.69493
