# Supplementary material for: Speed‐dependent locomotor patterns during steady swimming in a demersal shark
Source: J Fish Biol. 2025 Apr 3;107(2):394–405. doi: 10.1111/jfb.70043 (PMC12360134; doi:10.1111/jfb.70043)
Supplement: Supplementary file 1 — Data S1. Supporting Information. [file JFB-107-394-s001.zip › scanicula_steady_swimming-main/angles/3Dcoords_catshark14_6BL_seq2_200623.csv]

pt1_X	pt1_Y	pt1_Z	pt2_X	pt2_Y	pt2_Z	pt3_X	pt3_Y	pt3_Z	pt4_X	pt4_Y	pt4_Z	pt5_X	pt5_Y	pt5_Z	pt6_X	pt6_Y	pt6_Z	pt8_X	pt8_Y	pt8_Z	pt10_X	pt10_Y	pt10_Z	pt12_X	pt12_Y	pt12_Z
15.790811	3.202778	5.741333	13.136615	3.469311	5.715118	10.195724	3.684117	5.121407	8.529553	3.368864	4.702759	1.366127	5.260724	3.852992	13.135775	2.629809	4.679609	11.517385	2.057374	3.933625	10.249355	3.165623	3.979351	9.181865	2.851162	3.637563
15.807184	3.129602	5.763734	13.148403	3.409882	5.731108	10.222578	3.77545	5.125993	8.546253	3.474758	4.710728	1.457983	5.206589	3.799706	13.133213	2.585706	4.705396	11.495574	2.074602	3.929646	10.268332	3.229128	3.99464	9.176858	2.951051	3.654264
15.820435	3.041989	5.770345	13.161965	3.336401	5.746885	10.248261	3.848896	5.142039	8.563865	3.61323	4.714399	1.41025	4.988389	3.708555	13.132712	2.529913	4.731031	11.470501	2.106385	3.940646	10.278118	3.285054	4.001251	9.189742	3.054563	3.677355
15.835704	2.982727	5.79144	13.177018	3.270423	5.777403	10.268322	3.902252	5.154094	8.593466	3.745331	4.725586	1.31507	4.692069	3.625383	13.131354	2.470827	4.756746	11.458221	2.083955	3.956326	10.306116	3.328094	4.0358	9.206315	3.140551	3.724865
15.8493	2.928877	5.809761	13.204316	3.21064	5.807676	10.29318	3.952217	5.170645	8.620796	3.873328	4.738067	1.22507	4.413929	3.552299	13.137901	2.393434	4.781955	11.454447	2.06878	3.983134	10.300318	3.365604	4.063308	9.205887	3.235652	3.757948
15.865613	2.918805	5.831753	13.221182	3.150158	5.823531	10.316536	3.969455	5.190796	8.65016	3.99536	4.758178	1.154534	4.123849	3.537773	13.151801	2.328317	4.810416	11.458436	2.033293	4.013904	10.299175	3.385459	4.090956	9.201263	3.331336	3.789883
15.881019	2.919715	5.848278	13.242913	3.09593	5.835803	10.32637	3.933733	5.202044	8.674424	4.077771	4.769592	1.068417	3.865268	3.570601	13.167332	2.259557	4.83522	11.475384	1.974578	4.059938	10.292085	3.378259	4.108444	9.202558	3.402162	3.809251
15.895779	2.917689	5.860814	13.270236	3.038098	5.840054	10.337871	3.869286	5.228659	8.70486	4.137909	4.793465	0.996973	3.579036	3.60053	13.191728	2.20269	4.855918	11.500492	1.90824	4.098421	10.27654	3.350694	4.126278	9.207366	3.444585	3.839232
15.911684	2.928326	5.873156	13.289509	2.997454	5.852719	10.332834	3.788635	5.254921	8.732534	4.152298	4.822241	0.94884	3.322821	3.585182	13.216976	2.15187	4.884141	11.530002	1.832741	4.159304	10.245015	3.295304	4.158195	9.208278	3.460397	3.870828
15.921616	2.945208	5.897232	13.305543	2.9604	5.869259	10.336577	3.710865	5.281071	8.748219	4.125058	4.854598	0.938549	3.091856	3.556542	13.257369	2.106817	4.908022	11.568113	1.72576	4.21606	10.22953	3.232782	4.179463	9.208125	3.42985	3.900174
15.92803	2.974226	5.922144	13.317425	2.933867	5.88986	10.334165	3.61283	5.302929	8.756217	4.071028	4.874285	0.937737	2.900841	3.5002	13.295645	2.079648	4.924787	11.609553	1.654912	4.253461	10.204804	3.158004	4.194036	9.207546	3.351748	3.947434
15.940124	3.003379	5.942733	13.328606	2.900088	5.906759	10.330127	3.521593	5.328589	8.752647	3.996252	4.882506	0.957516	2.734715	3.440838	13.334371	2.059121	4.948641	11.665242	1.578366	4.260818	10.199424	3.050573	4.220107	9.190875	3.260697	4.011209
15.945881	3.029721	5.967111	13.334329	2.879787	5.91695	10.332491	3.416629	5.353642	8.749028	3.908662	4.889734	0.967693	2.607935	3.446762	13.368382	2.044995	4.980032	11.707572	1.51255	4.271936	10.190302	2.95183	4.245964	9.168777	3.153508	4.081972
15.95761	3.068641	5.99109	13.346883	2.886716	5.927751	10.330541	3.307585	5.370866	8.753246	3.805255	4.913354	1.004042	2.492012	3.56821	13.39599	2.03691	5.004183	11.769612	1.449915	4.29018	10.197303	2.85822	4.263728	9.162333	3.047151	4.118943
15.973167	3.122082	6.008846	13.3571	2.900595	5.935029	10.337146	3.217498	5.380907	8.748956	3.679011	4.940811	1.072482	2.43247	3.71721	13.428913	2.040673	5.028537	11.804963	1.390658	4.294085	10.202167	2.756001	4.292504	9.153793	2.920518	4.156149
15.97854	3.147664	6.026742	13.364567	2.911356	5.945888	10.338289	3.134261	5.390715	8.740731	3.564151	4.94836	1.156163	2.480111	3.825116	13.455957	2.050989	5.056619	11.861476	1.340952	4.293994	10.217462	2.655093	4.299568	9.154762	2.811205	4.164664
15.985657	3.204048	6.052906	13.378257	2.939243	5.956936	10.34574	3.0305	5.399863	8.73684	3.43562	4.955766	1.172324	2.645349	3.843113	13.474684	2.070156	5.070353	11.913018	1.313675	4.326681	10.230361	2.572543	4.313002	9.174469	2.718256	4.175996
15.993429	3.250694	6.064336	13.388354	2.974377	5.971874	10.354934	2.94724	5.416952	8.723855	3.298045	4.974754	1.179685	2.888851	3.835138	13.490972	2.092675	5.087769	11.958306	1.285737	4.344645	10.249587	2.480031	4.320008	9.190621	2.588411	4.183723
15.999485	3.30386	6.086903	13.403295	3.012188	5.979683	10.371214	2.863222	5.425844	8.720509	3.158624	4.98223	1.17959	3.136655	3.833831	13.504111	2.120719	5.098405	11.99606	1.262242	4.37735	10.275519	2.390435	4.330159	9.209228	2.48514	4.19867
16.010147	3.328772	6.093972	13.411645	3.046726	5.991447	10.390417	2.799668	5.442988	8.721161	3.014889	4.981494	1.164159	3.370568	3.807671	13.518333	2.160981	5.105373	12.022733	1.265584	4.38446	10.327333	2.311338	4.333589	9.247248	2.352983	4.192501
16.020652	3.33321	6.106638	13.416555	3.07697	5.985015	10.401969	2.765725	5.445743	8.719638	2.86743	4.976353	1.165653	3.627271	3.772062	13.52867	2.197512	5.101707	12.052637	1.290143	4.40592	10.370535	2.272346	4.346283	9.287315	2.24429	4.189451
16.028496	3.328848	6.122449	13.422055	3.115179	5.993007	10.416914	2.766493	5.460102	8.728533	2.743807	4.982601	1.184378	3.894475	3.762322	13.526761	2.224387	5.091359	12.05438	1.311868	4.424161	10.419645	2.253298	4.357152	9.326926	2.129714	4.151941
16.035714	3.314868	6.134736	13.416477	3.149854	5.994004	10.423692	2.774153	5.47061	8.736395	2.650687	5.005776	1.202016	4.124888	3.741845	13.520106	2.2638	5.084882	12.039273	1.322968	4.428077	10.452135	2.270813	4.363821	9.358034	2.073066	4.124789
16.043519	3.300509	6.147435	13.420623	3.167086	5.994174	10.432376	2.78811	5.477932	8.739011	2.577283	5.01676	1.239662	4.340962	3.719688	13.50723	2.284601	5.071073	12.009758	1.358308	4.424841	10.483331	2.300189	4.366958	9.393096	2.040345	4.100434
16.048271	3.282972	6.152841	13.423639	3.177302	5.990526	10.438915	2.83904	5.482672	8.75034	2.546823	5.020288	1.302022	4.538434	3.703506	13.494193	2.296236	5.057131	11.980429	1.389821	4.417854	10.493128	2.338299	4.360461	9.444354	2.033213	4.069937
16.052652	3.249954	6.154125	13.424786	3.177775	5.993861	10.434698	2.893071	5.480209	8.753586	2.557373	5.023711	1.386443	4.702607	3.687335	13.481022	2.301999	5.046705	11.947708	1.416997	4.392592	10.495694	2.398347	4.36382	9.471031	2.04992	4.028438
16.055754	3.204345	6.147916	13.42991	3.161133	5.996434	10.430693	2.967337	5.478118	8.758154	2.605106	5.036016	1.474636	4.832216	3.666983	13.468132	2.301998	5.03969	11.922764	1.455281	4.388964	10.496522	2.470064	4.36389	9.468461	2.107498	4.02727
16.055039	3.137458	6.148362	13.428279	3.150887	5.992373	10.425514	3.041638	5.475709	8.75093	2.672502	5.032706	1.578919	4.946598	3.705043	13.445244	2.29636	5.036487	11.881678	1.48707	4.385563	10.49969	2.541764	4.363547	9.456721	2.188368	4.018846
16.059156	3.070159	6.145109	13.423963	3.140959	5.992013	10.420196	3.113002	5.480828	8.743694	2.746784	5.033368	1.694271	5.032526	3.841804	13.425261	2.290524	5.029497	11.8446	1.511744	4.378571	10.490297	2.613811	4.367037	9.444792	2.282541	4.014144
16.060653	3.052092	6.151268	13.425226	3.124413	5.998536	10.420023	3.16083	5.48917	8.734696	2.807679	5.033732	1.759973	5.062239	3.908885	13.410917	2.278027	5.022688	11.821024	1.54272	4.367638	10.490213	2.649436	4.363302	9.443911	2.346659	4.016511
