# Supplementary material for: Speed‐dependent locomotor patterns during steady swimming in a demersal shark
Source: J Fish Biol. 2025 Apr 3;107(2):394–405. doi: 10.1111/jfb.70043 (PMC12360134; doi:10.1111/jfb.70043)
Supplement: Supplementary file 1 — Data S1. Supporting Information. [file JFB-107-394-s001.zip › scanicula_steady_swimming-main/angles/3Dcoords_catshark2_0.5BL_seq2_200623.csv]

pt1_X	pt1_Y	pt1_Z	pt2_X	pt2_Y	pt2_Z	pt3_X	pt3_Y	pt3_Z	pt4_X	pt4_Y	pt4_Z	pt5_X	pt5_Y	pt5_Z	pt6_X	pt6_Y	pt6_Z	pt8_X	pt8_Y	pt8_Z	pt10_X	pt10_Y	pt10_Z	pt12_X	pt12_Y	pt12_Z
19.895442	11.689684	11.413367	18.196928	11.113408	10.714386	16.431322	11.119287	8.659138	15.501898	10.755307	7.584676	9.070284	11.154899	3.140319	18.705019	10.416534	9.728008	18.70853	9.240785	8.736818	16.942126	10.826291	7.629391	17.006768	10.751442	6.807766
19.909809	11.701853	11.425258	18.201757	11.125869	10.718289	16.438456	11.117307	8.671006	15.502984	10.825439	7.59727	9.10487	11.199205	3.223925	18.725032	10.417689	9.74233	18.704278	9.213042	8.754281	16.923407	10.826954	7.608569	16.992974	10.780029	6.798409
19.911721	11.707959	11.426485	18.21888	11.131467	10.72353	16.444225	11.115872	8.680641	15.498219	10.895632	7.613469	9.155035	11.233928	3.339458	18.75	10.421127	9.747604	18.706378	9.201403	8.792651	16.913284	10.828933	7.60624	16.948689	10.793361	6.792526
19.938493	11.718456	11.442094	18.227517	11.121678	10.744437	16.450955	11.070981	8.697558	15.469182	10.943354	7.64332	9.20032	11.18783	3.426004	18.778715	10.409845	9.762616	18.701255	9.188729	8.815493	16.902793	10.827021	7.603733	16.917659	10.807579	6.793834
19.966691	11.727878	11.445258	18.246278	11.129683	10.768817	16.464409	11.045532	8.691439	15.467829	10.993446	7.662541	9.249836	11.04925	3.50207	18.787968	10.400768	9.785499	18.71962	9.166472	8.815957	16.89203	10.82301	7.588366	16.875844	10.806595	6.792745
19.990266	11.727019	11.444236	18.263949	11.127896	10.777316	16.472224	11.013556	8.727203	15.456822	11.027775	7.703137	9.262881	10.952713	3.525449	18.811253	10.383849	9.798233	18.728814	9.155988	8.813243	16.871862	10.808468	7.58229	16.865486	10.785538	6.785384
20.021121	11.738011	11.45044	18.2889	11.133539	10.792621	16.487553	10.969143	8.739471	15.45705	11.061129	7.724176	9.275656	10.800067	3.528276	18.827216	10.38165	9.809194	18.730769	9.122237	8.816923	16.867583	10.763759	7.564451	16.83384	10.767642	6.79047
20.044383	11.731199	11.452197	18.319883	11.132853	10.815754	16.504121	10.931089	8.771376	15.455363	11.086813	7.748469	9.263667	10.513342	3.558039	18.846365	10.366271	9.811396	18.734239	9.098828	8.845702	16.859413	10.737411	7.569462	16.815626	10.755114	6.828246
20.07587	11.735144	11.450055	18.343047	11.136509	10.828918	16.518244	10.896458	8.804995	15.45637	11.108041	7.77336	9.269389	10.330336	3.572097	18.858321	10.364161	9.826433	18.732373	9.091495	8.884493	16.848884	10.712382	7.572673	16.789103	10.707823	6.835263
20.094799	11.737975	11.449098	18.37099	11.13268	10.846882	16.527658	10.848194	8.817795	15.457888	11.132065	7.785627	9.265219	10.116091	3.590543	18.875424	10.348609	9.837013	18.720629	9.073048	8.961949	16.831712	10.672481	7.571489	16.766256	10.682614	6.841934
20.12349	11.736653	11.44835	18.398679	11.128403	10.863361	16.550164	10.807202	8.840026	15.463299	11.145415	7.813586	9.252564	9.898819	3.568474	18.889833	10.35449	9.864291	18.714293	9.061411	9.001811	16.825296	10.639808	7.567704	16.73125	10.655773	6.856244
20.143405	11.736852	11.445791	18.428294	11.128449	10.875943	16.568402	10.770496	8.86684	15.469785	11.150377	7.825571	9.247731	9.706891	3.548164	18.915846	10.335475	9.866758	18.726089	9.049922	9.055237	16.81231	10.609621	7.609646	16.707354	10.658858	6.878242
20.148671	11.732995	11.456656	18.444314	11.129891	10.882737	16.586919	10.71096	8.881771	15.476184	11.125702	7.836622	9.236939	9.524541	3.525978	18.920318	10.334051	9.880995	18.727804	9.026654	9.066124	16.801794	10.566465	7.649052	16.663622	10.59898	6.908149
20.162484	11.738184	11.454826	18.477804	11.13879	10.897388	16.604674	10.680803	8.898273	15.473821	11.094132	7.849098	9.224183	9.335071	3.478164	18.935645	10.336835	9.893802	18.745059	9.022222	9.090478	16.800827	10.531191	7.646335	16.63373	10.504672	6.908662
20.177156	11.735949	11.471266	18.512187	11.148518	10.920907	16.622847	10.650676	8.91273	15.464432	11.061428	7.856866	9.22741	9.155076	3.453043	18.955951	10.336675	9.908125	18.759916	9.013991	9.116659	16.797231	10.490372	7.65554	16.613037	10.423182	6.943074
20.199937	11.740351	11.47843	18.535032	11.162362	10.934596	16.638405	10.617864	8.923325	15.476274	11.007694	7.866158	9.233243	8.961056	3.408848	18.976589	10.34714	9.925006	18.776482	9.013541	9.139503	16.803991	10.435852	7.666421	16.597982	10.349179	6.94602
20.208055	11.744958	11.488658	18.55595	11.169023	10.945893	16.659815	10.584109	8.939208	15.48526	10.957007	7.874294	9.247951	8.743516	3.375176	19.003637	10.360734	9.938726	18.800243	9.017883	9.15942	16.834173	10.386726	7.672369	16.586691	10.269622	6.964333
20.24506	11.758882	11.500216	18.582642	11.179562	10.965617	16.695698	10.549725	8.967352	15.509453	10.916732	7.907042	9.272928	8.587976	3.365249	19.032789	10.372623	9.944013	18.819861	9.019914	9.186241	16.844306	10.330877	7.699003	16.58413	10.192781	6.995869
20.265555	11.764231	11.519783	18.60503	11.190424	10.975299	16.71328	10.515892	8.973163	15.534208	10.843736	7.912596	9.305147	8.409637	3.366826	19.057297	10.39695	9.972098	18.845237	9.030269	9.20838	16.891471	10.26553	7.73052	16.574228	10.11514	7.053761
20.285608	11.774343	11.524244	18.631998	11.204283	10.983069	16.746696	10.487316	8.985803	15.574913	10.773587	7.923954	9.338019	8.257559	3.422722	19.072377	10.419123	9.989502	18.868993	9.0428	9.239907	16.90209	10.228387	7.760371	16.567239	10.036461	7.087349
20.295819	11.790397	11.530423	18.659226	11.214168	10.993074	16.758846	10.457111	8.994053	15.596264	10.673182	7.928612	9.384744	8.105029	3.506604	19.09585	10.431205	9.991058	18.87881	9.052224	9.267905	16.934808	10.164371	7.776263	16.55618	9.961524	7.075174
20.305404	11.804815	11.531787	18.687022	11.226546	11.004665	16.783031	10.398972	9.009588	15.618952	10.618221	7.939415	9.438714	8.034818	3.638307	19.115574	10.458312	10.017562	18.892768	9.059154	9.284564	16.968253	10.113282	7.79508	16.567794	9.880939	7.09812
20.318905	11.849504	11.537336	18.710906	11.253609	11.013614	16.804012	10.357842	9.024364	15.648271	10.547655	7.956288	9.482767	7.997267	3.75713	19.145566	10.484829	10.036816	18.917657	9.070599	9.309433	16.990008	10.066006	7.813052	16.575876	9.820253	7.102856
20.32561	11.893689	11.534794	18.726019	11.280615	11.025731	16.827377	10.312294	9.039789	15.674131	10.454903	7.969255	9.534857	7.95569	3.914674	19.165977	10.520076	10.051419	18.953528	9.088781	9.32022	17.037707	10.010317	7.855827	16.592343	9.730372	7.123229
20.342888	11.945572	11.544432	18.747994	11.30468	11.03624	16.852886	10.278893	9.053196	15.714967	10.358123	7.974412	9.560549	7.96914	4.073762	19.202881	10.558208	10.062573	18.968402	9.102924	9.344639	17.062961	9.978477	7.882225	16.617409	9.657216	7.140212
20.351878	11.978795	11.546667	18.768196	11.330376	11.059772	16.889206	10.23749	9.068245	15.7496	10.280256	7.995656	9.579558	8.040701	4.193008	19.220219	10.590503	10.086867	18.996392	9.118348	9.34964	17.107997	9.949147	7.913192	16.635694	9.589135	7.159157
20.372057	12.027094	11.554888	18.791414	11.360906	11.07611	16.915565	10.212547	9.083322	15.779968	10.185246	8.020161	9.578777	8.139181	4.270755	19.244102	10.635575	10.101359	19.027136	9.13752	9.35434	17.147929	9.917162	7.929022	16.651695	9.523584	7.174349
20.391161	12.065	11.568936	18.811226	11.385132	11.089594	16.932482	10.192072	9.1007	15.823987	10.098652	8.027283	9.568985	8.283126	4.356187	19.269002	10.66591	10.116999	19.070052	9.168498	9.37238	17.195501	9.89349	7.96994	16.686728	9.442782	7.176655
20.414125	12.094177	11.571391	18.833244	11.425222	11.107524	16.971451	10.184148	9.126326	15.866384	10.014126	8.051726	9.545815	8.41827	4.421423	19.298612	10.723449	10.141799	19.109617	9.215593	9.382809	17.239305	9.866497	8.016577	16.713804	9.384111	7.195454
20.434078	12.127343	11.581099	18.854098	11.452952	11.119147	17.009359	10.175368	9.135861	15.908507	9.938629	8.070119	9.511568	8.565058	4.470573	19.330434	10.767747	10.15729	19.180568	9.257173	9.374317	17.282634	9.858086	8.050159	16.754466	9.339291	7.214244
20.456584	12.158377	11.582962	18.87585	11.471777	11.136487	17.038514	10.171599	9.166378	15.940812	9.878879	8.096952	9.488963	8.735039	4.556541	19.367493	10.812798	10.174855	19.182158	9.313554	9.370573	17.32707	9.856921	8.091616	16.813706	9.300407	7.216166
20.484838	12.195897	11.599749	18.893822	11.49644	11.153064	17.063057	10.181192	9.192456	15.986417	9.799603	8.123961	9.458736	8.919957	4.621273	19.389404	10.846732	10.195592	19.231199	9.376404	9.353157	17.367264	9.860238	8.141241	16.855318	9.26176	7.25445
20.513161	12.223972	11.622924	18.9177	11.535835	11.169159	17.088051	10.21286	9.223362	16.035243	9.752991	8.153059	9.430762	9.075814	4.705971	19.408407	10.863785	10.206759	19.271586	9.433069	9.336356	17.419182	9.880415	8.17059	16.923988	9.265002	7.321182
20.541387	12.255772	11.637342	18.937014	11.564871	11.189115	17.102752	10.258743	9.244432	16.082376	9.736578	8.197008	9.404833	9.258393	4.777071	19.420403	10.876599	10.22253	19.305097	9.462248	9.34412	17.449266	9.903594	8.200699	17.017501	9.26801	7.406885
20.566097	12.281373	11.663118	18.961497	11.590196	11.1957	17.127259	10.30593	9.271415	16.119615	9.732931	8.236129	9.385435	9.394699	4.83487	19.449457	10.905904	10.23968	19.33605	9.501829	9.36302	17.488907	9.931584	8.225204	17.078887	9.288939	7.450816
20.597268	12.299167	11.701201	18.98919	11.618394	11.209752	17.150902	10.352223	9.304229	16.161502	9.736778	8.286809	9.360364	9.569367	4.900464	19.455647	10.926786	10.259779	19.343548	9.527962	9.367044	17.512633	9.962977	8.261403	17.152336	9.317493	7.514914
20.621478	12.307974	11.73704	19.008205	11.645307	11.22583	17.16957	10.409144	9.333033	16.18222	9.756704	8.331194	9.348142	9.728656	4.929321	19.482974	10.942782	10.278998	19.370064	9.565833	9.366949	17.538465	10.009485	8.287643	17.214863	9.357629	7.602525
20.650187	12.325721	11.755246	19.033349	11.663599	11.235847	17.19864	10.474531	9.366911	16.205173	9.779876	8.360793	9.329277	9.88957	4.940517	19.504068	10.974644	10.306972	19.375577	9.568663	9.383231	17.567417	10.074954	8.310928	17.27647	9.41596	7.617086
20.664155	12.31335	11.768377	19.058216	11.679917	11.24563	17.217161	10.524706	9.395574	16.227217	9.801255	8.386466	9.308165	10.071955	4.945502	19.521466	10.994838	10.319753	19.392391	9.569626	9.383104	17.590877	10.145917	8.337648	17.338427	9.484866	7.676259
20.691506	12.285745	11.789779	19.079081	11.69096	11.257566	17.226854	10.595091	9.401824	16.247536	9.845349	8.42111	9.303076	10.246457	4.963327	19.539367	11.007974	10.337898	19.41228	9.614409	9.403558	17.618759	10.21664	8.364662	17.393716	9.558586	7.726819
20.732471	12.252972	11.818695	19.100251	11.696547	11.267909	17.24218	10.643416	9.413396	16.266962	9.898005	8.453046	9.290726	10.438583	4.982011	19.556394	11.015434	10.355402	19.415649	9.630551	9.41348	17.638364	10.280828	8.389216	17.446724	9.649545	7.756572
20.766718	12.209666	11.838918	19.114711	11.699104	11.276886	17.253762	10.735227	9.438839	16.280315	9.959931	8.481498	9.287343	10.598837	5.005634	19.574471	11.021885	10.3567	19.420511	9.667183	9.425803	17.658485	10.355265	8.41531	17.50002	9.732596	7.776499
20.798288	12.1667	11.853357	19.144806	11.697911	11.29255	17.268284	10.806222	9.459396	16.294707	10.028191	8.507438	9.290965	10.7614	5.029264	19.58698	11.036944	10.375817	19.417241	9.667107	9.433041	17.682659	10.430811	8.422187	17.553858	9.844749	7.822342
20.826917	12.139086	11.878169	19.161263	11.688477	11.309807	17.289531	10.885545	9.475342	16.303077	10.089459	8.5345	9.320596	10.906503	5.079795	19.618395	11.036255	10.381376	19.402374	9.674928	9.444982	17.689022	10.523299	8.438945	17.608398	9.945773	7.854133
20.848545	12.095142	11.89189	19.18247	11.684726	11.315933	17.300645	10.958688	9.489805	16.318621	10.179252	8.560906	9.365601	11.020968	5.142579	19.639972	11.029658	10.409023	19.401351	9.686484	9.463222	17.703667	10.63852	8.446804	17.640327	10.038095	7.883736
20.857475	12.05969	11.900635	19.190143	11.685202	11.329593	17.305149	10.977855	9.494257	16.328347	10.222541	8.575369	9.380758	11.066422	5.153344	19.651473	11.030435	10.410596	19.40528	9.694468	9.473157	17.71138	10.68756	8.459403	17.660829	10.075523	7.89877
