# Supplementary material for: Speed‐dependent locomotor patterns during steady swimming in a demersal shark
Source: J Fish Biol. 2025 Apr 3;107(2):394–405. doi: 10.1111/jfb.70043 (PMC12360134; doi:10.1111/jfb.70043)
Supplement: Supplementary file 1 — Data S1. Supporting Information. [file JFB-107-394-s001.zip › scanicula_steady_swimming-main/angles/3Dcoords_catshark2_0.75BL_seq1_200623.csv]

pt1_X	pt1_Y	pt1_Z	pt2_X	pt2_Y	pt2_Z	pt3_X	pt3_Y	pt3_Z	pt4_X	pt4_Y	pt4_Z	pt5_X	pt5_Y	pt5_Z	pt6_X	pt6_Y	pt6_Z	pt8_X	pt8_Y	pt8_Z	pt10_X	pt10_Y	pt10_Z	pt12_X	pt12_Y	pt12_Z
16.174538	9.356308	10.24012	14.263573	9.861457	9.558336	12.089717	9.761269	7.663638	10.867794	9.080958	6.434623	3.153608	10.455542	4.355996	14.681085	9.256776	8.27732	14.218005	8.442497	7.22262	12.194343	9.481873	6.555491	12.29366	9.434772	5.808029
16.209418	9.336624	10.261022	14.304294	9.834691	9.579612	12.112044	9.762885	7.732781	10.873072	9.116932	6.479228	3.23087	10.420516	4.369609	14.705473	9.194941	8.282312	14.220647	8.410917	7.24242	12.20469	9.487129	6.588286	12.291689	9.449657	5.84235
16.242847	9.288336	10.268774	14.341898	9.800221	9.600976	12.124135	9.772896	7.764014	10.877917	9.139608	6.542966	3.307545	10.355609	4.364529	14.728059	9.173199	8.2838	14.221912	8.397923	7.255559	12.2125	9.510942	6.606635	12.279372	9.451354	5.902143
16.273841	9.242663	10.280004	14.382847	9.765179	9.628081	12.147725	9.784942	7.807674	10.866625	9.181071	6.604622	3.373177	10.227676	4.339665	14.75652	9.136623	8.294581	14.224473	8.378832	7.263256	12.218742	9.529185	6.626375	12.271601	9.478085	5.947619
16.298574	9.191502	10.292741	14.41519	9.721205	9.637504	12.172943	9.800617	7.845432	10.869409	9.23074	6.647583	3.424357	10.058759	4.333769	14.775726	9.102917	8.317483	14.229313	8.352092	7.280941	12.216056	9.552713	6.652554	12.264689	9.484456	5.987492
16.333484	9.148346	10.310588	14.450229	9.676091	9.659276	12.198086	9.807248	7.873118	10.864075	9.27164	6.68666	3.467108	9.949718	4.323149	14.804495	9.077882	8.328312	14.236066	8.327416	7.304258	12.224658	9.570355	6.682012	12.255281	9.50695	6.036666
16.369142	9.117363	10.339132	14.481692	9.64316	9.669548	12.23583	9.813508	7.91048	10.86709	9.318169	6.740551	3.536844	9.791284	4.320054	14.835816	9.023697	8.33781	14.242243	8.279935	7.321254	12.238712	9.593328	6.710104	12.245732	9.525643	6.077211
16.390563	9.072211	10.349089	14.524286	9.592627	9.6846	12.251138	9.811148	7.938091	10.872428	9.355077	6.791334	3.591621	9.649333	4.319713	14.862594	8.980252	8.34848	14.250978	8.24125	7.340953	12.246366	9.607252	6.75525	12.237226	9.54851	6.109038
16.421102	9.044779	10.362223	14.567291	9.564096	9.68269	12.283083	9.811039	7.974975	10.874301	9.413815	6.857599	3.643975	9.524854	4.315431	14.895588	8.947604	8.366637	14.261728	8.206952	7.357884	12.257186	9.622655	6.771028	12.235351	9.570913	6.146449
16.442173	9.012863	10.369072	14.596449	9.52691	9.709643	12.318405	9.783453	7.994182	10.872946	9.463508	6.904523	3.691666	9.379831	4.257317	14.926714	8.911056	8.385291	14.280899	8.160678	7.368345	12.275085	9.626368	6.795401	12.229795	9.585316	6.186961
16.474456	8.970391	10.387859	14.628685	9.475063	9.696314	12.348105	9.756669	8.007449	10.878631	9.4866	6.962198	3.745787	9.257131	4.231047	14.954834	8.86175	8.387395	14.304984	8.123275	7.384021	12.291439	9.630301	6.817211	12.225291	9.599907	6.218653
16.497301	8.940869	10.40723	14.658809	9.428583	9.710306	12.390404	9.723318	8.032979	10.885346	9.533034	7.00156	3.776483	9.111769	4.195334	15.00002	8.825506	8.398394	14.352031	8.07654	7.411785	12.304904	9.607247	6.831695	12.217757	9.627529	6.236825
16.524933	8.894182	10.428364	14.692724	9.385054	9.738696	12.427624	9.684597	8.042339	10.898768	9.562716	7.04779	3.809311	9.013652	4.154922	15.034608	8.772634	8.418171	14.394529	8.035561	7.434896	12.331672	9.605464	6.852181	12.212546	9.631674	6.237048
16.544995	8.862459	10.456884	14.721497	9.356593	9.749302	12.463303	9.633914	8.047892	10.913866	9.601885	7.094101	3.857667	8.88462	4.129268	15.078361	8.740442	8.443304	14.441359	7.984713	7.471371	12.352299	9.585081	6.86638	12.21854	9.597743	6.258144
16.562908	8.828609	10.482158	14.756416	9.293292	9.775437	12.503656	9.589469	8.053707	10.928927	9.6214	7.143596	3.892586	8.69556	4.070922	15.120298	8.690796	8.460567	14.498699	7.927847	7.50204	12.38907	9.561464	6.886667	12.23164	9.596424	6.268481
16.578501	8.801964	10.508758	14.792065	9.272156	9.78372	12.536261	9.53607	8.059088	10.943479	9.632229	7.173582	3.918831	8.544439	3.996772	15.15367	8.644826	8.475005	14.534238	7.874458	7.512034	12.418177	9.527351	6.903431	12.241216	9.555467	6.275522
16.593376	8.768789	10.533433	14.810626	9.24376	9.795291	12.575881	9.504155	8.068805	10.966555	9.636288	7.207403	3.959088	8.377869	3.911293	15.188884	8.599773	8.491826	14.567286	7.834724	7.529004	12.439047	9.502001	6.910724	12.247525	9.519979	6.257328
16.60592	8.732795	10.565819	14.828692	9.212092	9.813321	12.614685	9.446058	8.061628	10.994098	9.658813	7.253316	3.998623	8.205506	3.856295	15.218641	8.567953	8.503902	14.613435	7.778963	7.556967	12.474603	9.45487	6.920762	12.254248	9.483652	6.256083
16.62326	8.711071	10.593608	14.848457	9.170748	9.829936	12.648752	9.390671	8.060746	11.015022	9.653343	7.282153	4.027083	8.047241	3.774368	15.253918	8.529962	8.514304	14.659356	7.730252	7.566873	12.505073	9.406306	6.904945	12.279541	9.434999	6.26906
16.639471	8.680201	10.635288	14.873163	9.136633	9.841921	12.689356	9.341571	8.060163	11.064176	9.649118	7.291072	4.061198	7.918829	3.706668	15.281539	8.502072	8.544309	14.69536	7.689918	7.579859	12.53851	9.36964	6.896748	12.311226	9.398471	6.285343
16.657678	8.66178	10.654987	14.890686	9.118871	9.861093	12.73364	9.292618	8.053282	11.100378	9.622406	7.296056	4.100956	7.738758	3.641171	15.311642	8.454735	8.571349	14.731847	7.647782	7.589879	12.569534	9.32372	6.893672	12.331123	9.346136	6.295004
16.669946	8.640564	10.669418	14.90906	9.091545	9.874205	12.764391	9.235374	8.043189	11.135323	9.589169	7.309648	4.151528	7.61328	3.58726	15.330017	8.434526	8.586831	14.771342	7.617202	7.608017	12.612521	9.255582	6.887163	12.359789	9.302132	6.299284
16.682684	8.617121	10.680029	14.930566	9.067484	9.892198	12.796558	9.184009	8.033366	11.181353	9.55849	7.329572	4.21407	7.478783	3.530707	15.351517	8.393633	8.608791	14.814883	7.569511	7.625372	12.652824	9.194926	6.873491	12.367352	9.267243	6.281551
16.695826	8.589061	10.704241	14.953672	9.050185	9.906131	12.827694	9.123706	8.019959	11.219711	9.515864	7.341844	4.252374	7.371928	3.471172	15.382177	8.353236	8.629818	14.852484	7.543411	7.644348	12.682451	9.130984	6.873818	12.395648	9.200555	6.265665
16.714721	8.566049	10.718376	14.967712	9.023001	9.914854	12.854367	9.067199	8.010075	11.25355	9.459002	7.327144	4.3023	7.252126	3.410089	15.411597	8.323259	8.636701	14.912071	7.503701	7.677968	12.718371	9.059989	6.854376	12.412206	9.153552	6.250147
16.730199	8.557104	10.730735	14.987246	9.009043	9.922383	12.881991	9.013573	8.006447	11.298835	9.401787	7.32492	4.345615	7.161609	3.360815	15.432861	8.292942	8.652127	14.944063	7.454101	7.698988	12.754815	9.015379	6.842936	12.432723	9.091172	6.234596
16.732909	8.55012	10.75171	15.00147	8.978752	9.935554	12.906233	8.954098	7.999451	11.33335	9.323122	7.313037	4.390704	7.048807	3.288144	15.454517	8.276648	8.674831	14.981406	7.403574	7.722364	12.785038	8.940946	6.839603	12.455828	9.032627	6.224691
16.746417	8.555036	10.762551	15.015545	8.955062	9.945942	12.931436	8.906515	7.993126	11.360212	9.257981	7.283018	4.42977	6.97409	3.25519	15.480548	8.256918	8.708461	15.016084	7.355933	7.72728	12.816918	8.885236	6.840132	12.487607	8.959205	6.197977
16.765639	8.559459	10.780612	15.028225	8.944703	9.957464	12.956572	8.843981	7.992014	11.389883	9.186311	7.268732	4.472942	6.897114	3.200782	15.504211	8.240616	8.731344	15.045707	7.323621	7.74203	12.846446	8.800235	6.839367	12.510894	8.889072	6.20181
16.784724	8.562112	10.802929	15.038812	8.937656	9.964071	12.982933	8.785101	7.978947	11.426018	9.114487	7.252922	4.520356	6.835842	3.154048	15.528033	8.227691	8.754455	15.081962	7.290903	7.765444	12.871633	8.745202	6.833903	12.537496	8.819509	6.183318
16.799657	8.571111	10.81869	15.048955	8.924257	9.968002	13.005562	8.723034	7.977938	11.456117	9.030793	7.237825	4.581627	6.761302	3.129374	15.553099	8.211302	8.762834	15.129615	7.258496	7.780388	12.902916	8.675566	6.83384	12.569218	8.746013	6.172899
16.814875	8.586966	10.832104	15.060551	8.910677	9.979288	13.02757	8.655574	7.979666	11.498047	8.943799	7.236908	4.638345	6.723999	3.103149	15.574025	8.201534	8.783074	15.157253	7.235661	7.795331	12.935871	8.595168	6.829998	12.603517	8.661349	6.167951
16.825499	8.592277	10.844151	15.073842	8.900576	9.990501	13.05712	8.599719	7.987984	11.53842	8.860771	7.214362	4.685095	6.703	3.116012	15.5924	8.187963	8.789407	15.183216	7.20698	7.800851	12.964387	8.53735	6.827757	12.628766	8.580842	6.160295
16.841758	8.604512	10.851773	15.087196	8.897083	10.004012	13.077522	8.539211	7.999155	11.563664	8.762654	7.198154	4.735057	6.701475	3.098909	15.612513	8.182087	8.801389	15.222303	7.186443	7.815731	12.996007	8.464855	6.827349	12.666559	8.511737	6.160704
16.853751	8.612508	10.85623	15.10053	8.890233	10.017373	13.099327	8.496909	7.990179	11.595565	8.661964	7.178574	4.775816	6.680869	3.126084	15.625536	8.188448	8.812838	15.238859	7.176082	7.829514	13.025511	8.403604	6.830629	12.697862	8.431541	6.158155
16.869911	8.626875	10.860966	15.117042	8.883164	10.029131	13.123055	8.441684	8.001549	11.622668	8.570665	7.151725	4.811672	6.707243	3.178104	15.645596	8.185961	8.828568	15.259994	7.165786	7.843106	13.054162	8.322941	6.823785	12.745205	8.343581	6.157543
16.878051	8.632947	10.855768	15.125994	8.890207	10.044358	13.139966	8.403686	8.014034	11.648094	8.47999	7.147852	4.823115	6.768901	3.232526	15.657105	8.203177	8.849873	15.277181	7.163793	7.870065	13.079719	8.24886	6.836112	12.790137	8.245615	6.179158
16.899553	8.651935	10.850294	15.144544	8.886336	10.056392	13.162833	8.346947	8.028253	11.678901	8.380204	7.131109	4.832484	6.79839	3.321768	15.67427	8.187282	8.861604	15.293641	7.160002	7.880347	13.10165	8.201636	6.839957	12.82737	8.181783	6.196081
16.916241	8.666496	10.851447	15.162097	8.882743	10.06447	13.187381	8.309544	8.055549	11.711231	8.284028	7.111835	4.827634	6.872598	3.43233	15.681792	8.187437	8.868343	15.301871	7.170119	7.894158	13.128702	8.134835	6.855296	12.86334	8.107871	6.221243
16.943462	8.6815	10.847359	15.174893	8.875861	10.074396	13.203429	8.287398	8.06291	11.737612	8.197341	7.103812	4.794309	6.972955	3.523824	15.690939	8.196885	8.87685	15.307881	7.172589	7.921498	13.154371	8.084785	6.862001	12.934591	8.029246	6.245162
16.964272	8.683113	10.84741	15.18911	8.882032	10.085334	13.220887	8.263624	8.085081	11.762975	8.113832	7.092126	4.75258	7.08851	3.632108	15.69474	8.190375	8.883529	15.307534	7.173384	7.936119	13.187121	8.045272	6.878187	12.983103	7.911974	6.271543
16.988949	8.676458	10.842456	15.204738	8.878177	10.099318	13.236057	8.244481	8.110613	11.791674	8.027753	7.08053	4.70366	7.186829	3.718584	15.702267	8.193931	8.886512	15.323294	7.181984	7.952261	13.224689	7.999392	6.897016	13.055084	7.840015	6.312286
17.007576	8.678426	10.844598	15.218887	8.877665	10.109976	13.24934	8.240448	8.140028	11.822374	7.954419	7.087673	4.682725	7.3069	3.803677	15.708983	8.194069	8.889598	15.317394	7.179123	7.969419	13.248426	7.986948	6.923438	13.083093	7.791635	6.354216
17.023317	8.678392	10.840348	15.234427	8.880788	10.120154	13.253576	8.238645	8.169815	11.848816	7.886944	7.084303	4.655049	7.419689	3.895897	15.713235	8.200842	8.89682	15.309131	7.176747	7.989751	13.270335	7.958427	6.952457	13.10953	7.729189	6.39836
17.04085	8.686693	10.840413	15.248874	8.883808	10.134109	13.249814	8.238657	8.190973	11.875077	7.831514	7.085035	4.643988	7.527413	4.016281	15.722551	8.200598	8.89314	15.308792	7.180028	7.999846	13.29353	7.938842	6.960207	13.165088	7.684509	6.442349
17.075515	8.684884	10.839187	15.263014	8.877113	10.145419	13.251313	8.251094	8.206712	11.911739	7.773637	7.089396	4.619881	7.61823	4.120233	15.728453	8.20399	8.897974	15.300996	7.186333	8.028822	13.321315	7.927242	7.001755	13.198748	7.654523	6.48429
17.091247	8.676644	10.839051	15.280221	8.882995	10.15658	13.25615	8.266356	8.234521	11.940548	7.73406	7.109006	4.594914	7.736111	4.197369	15.731422	8.204142	8.902716	15.276496	7.183446	8.04255	13.343636	7.927988	7.025541	13.235072	7.649697	6.529547
17.115073	8.665787	10.836592	15.29784	8.882644	10.164929	13.268046	8.293903	8.265927	11.964416	7.697288	7.121707	4.572899	7.87538	4.270784	15.735578	8.191445	8.904193	15.266372	7.182302	8.072682	13.356761	7.932525	7.058668	13.279471	7.636812	6.563606
17.138176	8.659444	10.833795	15.316099	8.882589	10.170921	13.27516	8.313722	8.285004	11.992168	7.669481	7.141569	4.555133	8.000896	4.353033	15.743866	8.197838	8.902814	15.232224	7.189562	8.08436	13.380152	7.968643	7.078594	13.320577	7.638736	6.600788
17.156915	8.652924	10.831976	15.335009	8.875906	10.178362	13.280441	8.343076	8.307783	12.009222	7.641635	7.157953	4.526451	8.153854	4.426048	15.753494	8.194662	8.903609	15.209803	7.192345	8.103803	13.395763	7.989156	7.107926	13.373994	7.668887	6.646767
17.175627	8.642322	10.832207	15.360511	8.87609	10.169266	13.282932	8.367328	8.318318	12.028453	7.648342	7.179326	4.491179	8.322121	4.49496	15.761242	8.188219	8.906006	15.209313	7.195891	8.117395	13.405881	8.006294	7.132485	13.417744	7.691331	6.676423
17.193101	8.631734	10.820406	15.375176	8.869583	10.17135	13.284148	8.386677	8.337614	12.041941	7.654786	7.193804	4.475063	8.47575	4.574315	15.770143	8.187997	8.907771	15.221981	7.195957	8.112807	13.404182	8.029502	7.138427	13.447367	7.730808	6.696087
17.209852	8.614845	10.807833	15.394983	8.869466	10.161412	13.289196	8.408158	8.34497	12.04945	7.652912	7.211694	4.469797	8.615515	4.631622	15.789114	8.178073	8.899335	15.229581	7.195259	8.101802	13.40579	8.059301	7.151719	13.453839	7.755004	6.691396
17.226521	8.595333	10.794993	15.413713	8.860093	10.149861	13.293828	8.429977	8.355318	12.050395	7.669804	7.205502	4.482938	8.746524	4.709712	15.801519	8.161392	8.891269	15.255605	7.191524	8.075578	13.408402	8.082375	7.15749	13.465694	7.808185	6.701045
17.235692	8.575887	10.791805	15.429344	8.850365	10.139187	13.290687	8.446805	8.365571	12.057686	7.690931	7.227979	4.487287	8.870759	4.796383	15.812701	8.151574	8.888274	15.267165	7.188177	8.04142	13.408913	8.108941	7.168335	13.473431	7.847682	6.723943
17.247886	8.548429	10.787182	15.448578	8.827882	10.126828	13.295214	8.458873	8.366263	12.059956	7.714253	7.23638	4.503947	8.980789	4.870161	15.831504	8.144704	8.875287	15.305866	7.179702	8.019405	13.411389	8.125577	7.178647	13.477677	7.876033	6.724783
17.259743	8.525745	10.786702	15.463663	8.811729	10.117343	13.303526	8.475751	8.379238	12.065599	7.760598	7.249255	4.524779	9.13544	4.955369	15.844702	8.118128	8.864005	15.336705	7.173995	8.004687	13.409774	8.158562	7.187376	13.480723	7.911983	6.739473
17.271905	8.522726	10.781367	15.477704	8.795482	10.100994	13.30968	8.490136	8.38007	12.073641	7.781286	7.264454	4.55962	9.156381	4.988152	15.861376	8.1046	8.859584	15.353268	7.158121	7.992352	13.409989	8.168779	7.199948	13.462861	7.923727	6.688831
