# Supplementary material for: Speed‐dependent locomotor patterns during steady swimming in a demersal shark
Source: J Fish Biol. 2025 Apr 3;107(2):394–405. doi: 10.1111/jfb.70043 (PMC12360134; doi:10.1111/jfb.70043)
Supplement: Supplementary file 1 — Data S1. Supporting Information. [file JFB-107-394-s001.zip › scanicula_steady_swimming-main/angles/3Dcoords_catshark2_1.25BL_seq1_200623.csv]

pt1_X	pt1_Y	pt1_Z	pt2_X	pt2_Y	pt2_Z	pt3_X	pt3_Y	pt3_Z	pt4_X	pt4_Y	pt4_Z	pt5_X	pt5_Y	pt5_Z	pt6_X	pt6_Y	pt6_Z	pt8_X	pt8_Y	pt8_Z	pt10_X	pt10_Y	pt10_Z	pt12_X	pt12_Y	pt12_Z
18.265681	11.603102	9.360231	16.432404	11.602121	8.669409	13.841141	11.671453	6.525336	12.731122	11.124185	5.662438	4.800817	14.219902	2.610607	16.710048	11.043443	7.598235	16.39192	9.860428	6.521967	14.397767	11.455908	5.672638	14.235018	10.974746	4.929485
18.285576	11.567156	9.3705	16.47307	11.582967	8.663458	13.859573	11.721452	6.550381	12.734544	11.190702	5.683656	4.901529	14.275809	2.751697	16.733626	11.027169	7.60779	16.409776	9.854276	6.508052	14.422273	11.494319	5.690307	14.248052	11.066676	4.943964
18.321187	11.530289	9.386898	16.512667	11.541433	8.666465	13.881854	11.756535	6.585404	12.737909	11.281266	5.723741	4.97507	14.332041	2.834354	16.763852	11.003285	7.620004	16.409823	9.851225	6.49194	14.445497	11.534859	5.721397	14.258932	11.164508	4.954985
18.346199	11.489649	9.401717	16.539774	11.510589	8.665084	13.897808	11.808834	6.618935	12.742373	11.374213	5.745755	5.062859	14.425063	2.874069	16.773588	10.977039	7.622483	16.42303	9.854701	6.485327	14.459288	11.569148	5.723717	14.269486	11.254141	4.965938
18.369523	11.457756	9.421143	16.56108	11.485958	8.676846	13.918488	11.858169	6.630059	12.745879	11.477459	5.769314	5.130458	14.436303	2.917619	16.787812	10.94915	7.622739	16.436438	9.84514	6.472407	14.473099	11.590791	5.750946	14.274758	11.332132	4.968729
18.393841	11.425964	9.429671	16.595515	11.443279	8.676469	13.93754	11.897875	6.655807	12.75629	11.562186	5.802356	5.189237	14.398709	2.932169	16.812599	10.920636	7.638102	16.453	9.831612	6.482691	14.488903	11.618415	5.764721	14.280291	11.423544	4.974035
18.422321	11.404112	9.440107	16.628866	11.421136	8.687969	13.96219	11.915238	6.686022	12.761758	11.648193	5.829569	5.252093	14.342406	2.914516	16.832515	10.88236	7.641343	16.462141	9.802968	6.497805	14.496308	11.621713	5.772538	14.308764	11.495619	5.003269
18.447849	11.378592	9.452458	16.657829	11.386896	8.695662	13.992646	11.945155	6.723759	12.773294	11.743661	5.858866	5.220645	14.24767	2.768441	16.860129	10.849977	7.646782	16.478596	9.778542	6.521137	14.507189	11.649524	5.783918	14.316108	11.55863	5.017793
18.472437	11.346115	9.464062	16.688644	11.354867	8.706065	14.015357	11.9618	6.739172	12.784381	11.832631	5.890353	5.267006	14.10247	2.770521	16.888493	10.814952	7.643102	16.490504	9.748933	6.53786	14.513782	11.661729	5.789186	14.309809	11.62666	5.042294
18.499645	11.328722	9.475295	16.715161	11.32538	8.717159	14.042795	11.966141	6.761784	12.799177	11.905772	5.915585	5.294552	13.885136	2.726724	16.913298	10.787023	7.65449	16.499628	9.714866	6.551853	14.52202	11.655829	5.799755	14.305832	11.671549	5.0445
18.52429	11.290801	9.483936	16.746784	11.30468	8.725157	14.079155	11.964541	6.781078	12.817699	11.981064	5.945991	5.313552	13.679803	2.666156	16.939507	10.740749	7.673154	16.511359	9.672285	6.571822	14.534014	11.645561	5.80781	14.294811	11.70681	5.055586
18.561845	11.273177	9.498008	16.769765	11.262167	8.737929	14.110449	11.941022	6.809269	12.841567	12.045878	5.976434	5.298078	13.421547	2.59778	16.976581	10.705654	7.692961	16.528563	9.634084	6.591784	14.542874	11.616461	5.806421	14.275626	11.735354	5.077232
18.58853	11.251625	9.504083	16.795189	11.236039	8.744598	14.136743	11.901498	6.829876	12.867302	12.106777	6.028579	5.301625	13.18003	2.529707	17.009325	10.679229	7.698214	16.55068	9.598651	6.613933	14.545601	11.61138	5.823699	14.255233	11.750279	5.109664
18.610546	11.235933	9.508503	16.827138	11.199988	8.767368	14.161775	11.862638	6.845874	12.897541	12.154068	6.061561	5.289843	12.895053	2.442443	17.034764	10.645149	7.713727	16.57218	9.541661	6.64257	14.55133	11.573711	5.827172	14.250357	11.774758	5.126275
18.6437	11.214908	9.519523	16.852281	11.173701	8.78045	14.198382	11.785426	6.86511	12.926825	12.174797	6.091413	5.312828	12.620895	2.429585	17.071311	10.613906	7.729138	16.593393	9.502385	6.67082	14.547062	11.547292	5.842091	14.242028	11.821107	5.148279
18.673925	11.18626	9.525106	16.881631	11.142993	8.789991	14.236368	11.733652	6.884183	12.964241	12.197426	6.110376	5.338968	12.38142	2.365608	17.10555	10.578069	7.746647	16.626657	9.466121	6.697108	14.548421	11.534772	5.85364	14.265353	11.778266	5.157418
18.70508	11.162187	9.538582	16.914838	11.128966	8.808298	14.274284	11.659638	6.890893	12.99784	12.202482	6.131728	5.377929	12.125366	2.320195	17.147666	10.552267	7.77253	16.657242	9.432147	6.728665	14.557954	11.489101	5.849393	14.274462	11.707203	5.17691
18.72822	11.138444	9.535664	16.944223	11.100192	8.821104	14.31047	11.594684	6.885804	13.045356	12.188172	6.160568	5.395136	11.899471	2.250233	17.177753	10.521556	7.776797	16.689381	9.396431	6.748192	14.596938	11.419179	5.846487	14.298884	11.631607	5.196824
18.752878	11.112801	9.534187	16.963156	11.07988	8.828155	14.335976	11.536735	6.881321	13.09651	12.178158	6.165049	5.452112	11.675588	2.222853	17.200408	10.50734	7.786018	16.711824	9.362923	6.765496	14.621727	11.357547	5.856576	14.311599	11.541503	5.200307
18.778478	11.091189	9.545504	16.993867	11.049554	8.851308	14.363321	11.47513	6.879158	13.13258	12.143952	6.177383	5.496827	11.451764	2.132003	17.222305	10.484545	7.796182	16.742337	9.329563	6.785549	14.654966	11.279749	5.856236	14.322262	11.450847	5.216951
18.794714	11.072954	9.554513	17.016403	11.029456	8.875746	14.393953	11.416811	6.879316	13.168586	12.059099	6.188644	5.575695	11.203484	2.065422	17.253248	10.46007	7.807978	16.77287	9.294196	6.811589	14.684732	11.215023	5.858422	14.338641	11.353661	5.250249
18.817032	11.054272	9.570149	17.040032	11.016372	8.883779	14.423043	11.351645	6.881746	13.210886	12.023044	6.192702	5.64975	11.001201	1.995706	17.285452	10.434586	7.827115	16.799576	9.265865	6.826829	14.719369	11.128769	5.86823	14.348803	11.236952	5.282586
18.841757	11.038	9.578057	17.060134	11.00767	8.887469	14.449192	11.298887	6.894106	13.246802	11.95607	6.20159	5.73797	10.805417	1.966736	17.309183	10.411129	7.841427	16.825628	9.225396	6.857643	14.732391	11.085785	5.870937	14.358569	11.1546	5.323016
18.863336	11.020172	9.584516	17.083697	10.990132	8.896281	14.478422	11.219889	6.905462	13.278891	11.870038	6.188607	5.815491	10.598597	2.000456	17.327758	10.388909	7.851719	16.850827	9.198681	6.885945	14.764227	11.022196	5.875092	14.360302	11.064355	5.366019
18.881819	11.011285	9.588629	17.104291	10.970585	8.906368	14.506705	11.147675	6.919354	13.308899	11.810504	6.181534	5.915902	10.468399	2.040219	17.347449	10.36773	7.86574	16.86639	9.188813	6.908806	14.801873	10.961218	5.890335	14.36254	10.984628	5.400423
18.909692	10.987295	9.606162	17.123614	10.967792	8.91716	14.53046	11.09603	6.929375	13.334532	11.723169	6.182029	5.998519	10.316637	2.09979	17.365922	10.353113	7.880617	16.880526	9.172097	6.922013	14.832381	10.905398	5.900348	14.374937	10.897178	5.426797
18.927704	10.972095	9.609781	17.140405	10.962182	8.930397	14.552385	11.050718	6.946356	13.358682	11.633182	6.177258	6.084846	10.184637	2.208142	17.385722	10.338291	7.894059	16.892546	9.15748	6.95185	14.876611	10.840084	5.923195	14.393103	10.804591	5.464034
18.946488	10.955971	9.615064	17.163721	10.958487	8.938228	14.570285	11.015905	6.954889	13.37501	11.540043	6.159083	6.14543	10.187058	2.278747	17.401053	10.322067	7.907698	16.907112	9.147859	6.965029	14.903705	10.793487	5.93045	14.410471	10.725217	5.458126
18.969426	10.932746	9.624075	17.186096	10.949686	8.957842	14.594625	10.964058	6.969721	13.397039	11.424725	6.156481	6.205766	10.194327	2.383524	17.412771	10.308211	7.914815	16.929331	9.145263	6.986683	14.940057	10.73307	5.936648	14.440491	10.617258	5.449057
18.992386	10.927649	9.63322	17.207979	10.941322	8.962926	14.62245	10.92221	6.98256	13.41628	11.355493	6.154889	6.282245	10.193425	2.500628	17.436265	10.293616	7.929505	16.94892	9.135559	6.994668	14.972778	10.678819	5.971643	14.479607	10.528691	5.451298
19.011732	10.909456	9.640957	17.233327	10.935352	8.978094	14.646105	10.880297	7.002073	13.436594	11.248211	6.147273	6.338796	10.259696	2.581965	17.459202	10.287595	7.944797	16.974737	9.130768	7.006449	15.007086	10.658943	6.005031	14.514292	10.433266	5.453587
19.030296	10.884627	9.653656	17.247953	10.923431	8.98719	14.668373	10.86056	7.024988	13.464192	11.172328	6.153262	6.373061	10.385355	2.651269	17.47513	10.277182	7.957006	16.999865	9.12075	7.016417	15.050528	10.62573	6.036907	14.574113	10.330448	5.479406
19.05104	10.86651	9.666011	17.267437	10.921057	8.995385	14.684457	10.841682	7.041087	13.482677	11.074852	6.153766	6.362233	10.547808	2.700995	17.496801	10.269675	7.965451	17.032415	9.111421	7.013555	15.083266	10.606982	6.076015	14.59906	10.253464	5.499125
19.068725	10.847623	9.683295	17.286088	10.908711	9.004902	14.705772	10.830856	7.071417	13.500162	10.988302	6.172968	6.313253	10.765824	2.725372	17.515967	10.2559	7.972087	17.066743	9.097648	7.010363	15.115912	10.598976	6.100428	14.637092	10.194809	5.548019
19.081011	10.828135	9.697629	17.297699	10.900749	9.02406	14.732638	10.826746	7.097251	13.527259	10.913522	6.205235	6.266383	10.992732	2.745392	17.538449	10.238698	7.981174	17.101023	9.094908	7.011135	15.151628	10.593475	6.138275	14.66589	10.141663	5.581251
19.098264	10.811825	9.711763	17.317674	10.897778	9.037085	14.748141	10.848219	7.126572	13.551331	10.833669	6.229552	6.199848	11.278799	2.786707	17.559009	10.232774	7.993295	17.143451	9.096274	7.010135	15.186686	10.592726	6.168242	14.697954	10.101205	5.627219
19.096335	10.791659	9.748248	17.332281	10.892597	9.051837	14.770023	10.867024	7.15077	13.569914	10.786406	6.251867	6.173415	11.499517	2.827333	17.570974	10.22146	7.998784	17.183993	9.116183	7.012802	15.215564	10.585746	6.191643	14.733067	10.069033	5.644202
19.090926	10.760004	9.808428	17.346098	10.884457	9.065308	14.792799	10.888077	7.182164	13.595766	10.748595	6.276733	6.143821	11.738192	2.850902	17.583749	10.207337	8.008291	17.215344	9.114146	7.016959	15.239749	10.58904	6.221998	14.781295	10.032455	5.684372
19.092088	10.729089	9.850932	17.360566	10.877598	9.076681	14.808574	10.902332	7.18887	13.622764	10.710422	6.301718	6.104658	11.969948	2.892136	17.595146	10.1937	8.024505	17.250829	9.125849	7.020064	15.275077	10.609459	6.243659	14.797825	10.030618	5.698106
19.091064	10.708978	9.870584	17.369716	10.867424	9.093533	14.836975	10.937008	7.21107	13.647659	10.681197	6.332137	6.083363	12.191082	2.902613	17.61176	10.182535	8.038532	17.278851	9.143032	7.021445	15.299012	10.62232	6.265175	14.824163	10.032569	5.714211
19.087235	10.682236	9.909719	17.381551	10.842095	9.111683	14.855822	10.953526	7.224294	13.672236	10.66201	6.360005	6.065303	12.419823	2.930635	17.625317	10.171673	8.052235	17.302495	9.154116	7.02956	15.329147	10.658547	6.287329	14.851969	10.049715	5.740941
19.080396	10.630049	9.958815	17.393551	10.82936	9.126455	14.882353	10.9813	7.248323	13.702636	10.66548	6.377899	6.040091	12.661057	2.944109	17.641797	10.153546	8.065958	17.317686	9.148428	7.040754	15.354709	10.679035	6.309201	14.877037	10.062356	5.763
19.078241	10.593894	9.997765	17.407307	10.797896	9.154118	14.904135	11.020175	7.260786	13.733444	10.682733	6.406811	6.025902	12.887729	2.907795	17.662588	10.137588	8.081623	17.324434	9.139416	7.04225	15.375159	10.715614	6.331306	14.908202	10.084718	5.768548
19.07339	10.553278	10.035279	17.410623	10.756803	9.162015	14.927189	11.049411	7.277414	13.750395	10.696826	6.412322	6.015516	13.113654	2.852967	17.682229	10.125813	8.100283	17.334643	9.130349	7.045278	15.401391	10.76053	6.345903	14.937651	10.114827	5.769615
19.068777	10.528751	10.057587	17.420405	10.732429	9.173439	14.944073	11.078639	7.291312	13.776715	10.724339	6.436199	6.014768	13.34158	2.844864	17.700598	10.117811	8.120423	17.345609	9.130271	7.044889	15.419229	10.806216	6.360018	14.97237	10.158927	5.749157
19.075249	10.502727	10.078864	17.426641	10.705527	9.191089	14.964644	11.108607	7.29978	13.795034	10.764265	6.458159	6.01665	13.552744	2.841994	17.710757	10.116008	8.137142	17.352098	9.129798	7.050254	15.443619	10.823622	6.378392	15.001894	10.229973	5.742405
19.077035	10.477914	10.100215	17.432842	10.683282	9.209573	14.983695	11.127764	7.315167	13.814006	10.793763	6.466545	6.009506	13.77044	2.83088	17.722548	10.116268	8.146826	17.362091	9.124234	7.069398	15.466262	10.858311	6.381769	15.030653	10.285827	5.734921
19.078846	10.460555	10.112627	17.435956	10.669136	9.223609	15.003742	11.163362	7.327753	13.826465	10.822825	6.48025	6.033485	13.98522	2.8306	17.733554	10.116253	8.164041	17.364917	9.123788	7.074893	15.487648	10.869631	6.381803	15.053098	10.327226	5.716381
19.080731	10.451933	10.132258	17.441724	10.66294	9.232939	15.020644	11.176635	7.340924	13.838977	10.85221	6.491352	6.036865	14.118956	2.833205	17.744345	10.106666	8.17625	17.369905	9.127446	7.084088	15.499861	10.883252	6.395783	15.072491	10.367424	5.711321
