# Supplementary material for: Speed‐dependent locomotor patterns during steady swimming in a demersal shark
Source: J Fish Biol. 2025 Apr 3;107(2):394–405. doi: 10.1111/jfb.70043 (PMC12360134; doi:10.1111/jfb.70043)
Supplement: Supplementary file 1 — Data S1. Supporting Information. [file JFB-107-394-s001.zip › scanicula_steady_swimming-main/angles/3Dcoords_catshark2_1.5BL_seq1_200623.csv]

pt1_X	pt1_Y	pt1_Z	pt2_X	pt2_Y	pt2_Z	pt3_X	pt3_Y	pt3_Z	pt4_X	pt4_Y	pt4_Z	pt5_X	pt5_Y	pt5_Z	pt6_X	pt6_Y	pt6_Z	pt8_X	pt8_Y	pt8_Z	pt10_X	pt10_Y	pt10_Z	pt12_X	pt12_Y	pt12_Z
19.331896	10.047253	11.82263	17.673681	10.082451	11.172145	15.430561	10.245615	9.222436	14.333054	9.885305	8.387935	7.316587	12.188033	5.209618	17.952652	9.509888	9.995373	17.533962	8.552912	9.151903	15.858313	10.015668	8.340206	15.562783	9.599547	7.67744
19.335879	10.029047	11.818663	17.679069	10.060049	11.175315	15.422618	10.26091	9.2647	14.329569	9.929883	8.39448	7.342015	12.185789	5.318723	17.958487	9.490874	10.001191	17.551134	8.547711	9.17637	15.859115	10.038267	8.364969	15.566915	9.64303	7.699191
19.337326	9.996113	11.818423	17.692196	10.033208	11.184451	15.428886	10.29475	9.27185	14.331237	9.983822	8.407997	7.405106	12.110378	5.472967	17.962525	9.468952	10.002341	17.554829	8.537979	9.185159	15.854763	10.071678	8.385179	15.560864	9.688146	7.697901
19.347398	9.974356	11.832638	17.70099	10.017204	11.199005	15.434708	10.328603	9.286141	14.321143	10.055983	8.447697	7.442573	12.212143	5.578845	17.976963	9.449338	10.02231	17.559119	8.520698	9.190924	15.85795	10.094246	8.382677	15.560134	9.739668	7.705539
19.351067	9.959727	11.836805	17.713143	10.009372	11.20513	15.437112	10.338844	9.29659	14.313301	10.114746	8.483046	7.490878	12.136629	5.63369	17.986832	9.418851	10.03039	17.564392	8.498192	9.200589	15.858341	10.115518	8.389252	15.556073	9.784626	7.72233
19.361983	9.961195	11.846699	17.723157	10.001547	11.208599	15.437228	10.368756	9.311005	14.308861	10.18823	8.512003	7.528269	12.020556	5.666737	18.00708	9.399528	10.034612	17.56809	8.471204	9.226004	15.864384	10.134864	8.392959	15.551798	9.830184	7.720832
19.376816	9.968903	11.858578	17.726577	9.983186	11.20727	15.447749	10.37885	9.323714	14.307832	10.259079	8.530573	7.536251	11.861007	5.646824	18.019319	9.382389	10.052574	17.582804	8.437447	9.242208	15.863179	10.14474	8.405373	15.544128	9.87502	7.731185
19.391879	9.987568	11.864834	17.733727	9.952688	11.212753	15.460431	10.345528	9.34156	14.297218	10.327591	8.545441	7.553437	11.674806	5.627954	18.035866	9.351996	10.065486	17.590296	8.417201	9.260943	15.851698	10.117572	8.409308	15.552467	9.912577	7.740054
19.403879	9.995999	11.873255	17.745003	9.930302	11.214131	15.46635	10.321512	9.345548	14.298221	10.384508	8.566557	7.540196	11.528564	5.593956	18.054322	9.32798	10.085371	17.60817	8.374766	9.284031	15.855712	10.09975	8.406216	15.552442	9.951788	7.754227
19.406121	9.995896	11.894935	17.755529	9.928309	11.226697	15.494562	10.287947	9.363019	14.303518	10.450626	8.598643	7.534257	11.305781	5.540472	18.068791	9.31133	10.109902	17.630864	8.353044	9.32419	15.858362	10.06204	8.400074	15.551005	9.969406	7.751843
19.416723	10.001673	11.910085	17.771947	9.923201	11.241176	15.516341	10.266344	9.368469	14.301764	10.49619	8.626362	7.528953	11.060741	5.458808	18.08885	9.290984	10.130432	17.64102	8.290352	9.351178	15.871032	10.021955	8.403518	15.551778	9.969304	7.751945
19.431039	10.024125	11.923125	17.78321	9.918596	11.247728	15.522863	10.224155	9.364489	14.311101	10.535159	8.649693	7.509875	10.859383	5.389728	18.113442	9.280186	10.14013	17.658167	8.278073	9.392215	15.881387	9.97113	8.402266	15.56335	9.968763	7.765994
19.436572	10.023084	11.933332	17.800548	9.901849	11.259663	15.542179	10.1847	9.372108	14.337169	10.560669	8.667802	7.497601	10.635076	5.295133	18.129599	9.273468	10.167274	17.686846	8.259651	9.449853	15.900634	9.941435	8.393709	15.566368	9.955654	7.779732
19.451958	10.037826	11.952683	17.814054	9.911373	11.274742	15.560616	10.118476	9.377888	14.367078	10.544068	8.68013	7.486673	10.439018	5.17431	18.148913	9.27522	10.180937	17.708788	8.235978	9.4917	15.909103	9.88353	8.399397	15.579658	9.921993	7.799419
19.463965	10.058094	11.966334	17.831787	9.912551	11.292557	15.573582	10.056015	9.38748	14.385229	10.503229	8.694523	7.499287	10.170336	5.092779	18.170789	9.2765	10.205723	17.729243	8.214993	9.526911	15.92353	9.826079	8.404402	15.577	9.888871	7.812385
19.477964	10.07123	11.978355	17.853012	9.929551	11.30286	15.591574	9.997329	9.394919	14.413339	10.470178	8.705154	7.535718	9.953372	5.009518	18.193393	9.27485	10.233467	17.750457	8.192313	9.566186	15.942442	9.765101	8.405944	15.582044	9.816014	7.829547
19.485836	10.077161	11.988387	17.859425	9.935788	11.315728	15.612638	9.935793	9.400934	14.430075	10.424816	8.704894	7.572315	9.762239	4.941611	18.218819	9.282176	10.253598	17.771022	8.186882	9.625657	15.967146	9.70223	8.404957	15.594585	9.751809	7.86334
19.500246	10.090818	11.997234	17.872478	9.948601	11.331975	15.639728	9.870509	9.41201	14.458488	10.369251	8.706499	7.617752	9.553617	4.905577	18.243449	9.286158	10.282963	17.792531	8.183052	9.65028	15.995495	9.662992	8.417854	15.599368	9.676931	7.87478
19.513716	10.101682	12.0039	17.885497	9.958545	11.342932	15.656539	9.817645	9.415375	14.478966	10.297541	8.700441	7.670183	9.378403	4.890047	18.264927	9.301128	10.297394	17.811635	8.176896	9.672718	16.019266	9.596234	8.426638	15.61692	9.599288	7.895089
19.531279	10.110146	12.014209	17.899692	9.978728	11.358199	15.676419	9.760894	9.416165	14.503899	10.221294	8.710821	7.722272	9.189139	4.853537	18.287435	9.310125	10.320625	17.845918	8.163597	9.716084	16.039465	9.546243	8.444788	15.633622	9.493017	7.906534
19.556557	10.129406	12.025943	17.914865	9.999223	11.375295	15.700854	9.703825	9.422894	14.529088	10.131624	8.72369	7.777662	9.056724	4.870714	18.307419	9.33222	10.347897	17.867191	8.171895	9.748334	16.068222	9.491807	8.462646	15.665217	9.419918	7.935869
19.567538	10.145519	12.033805	17.936691	10.014412	11.394033	15.720576	9.646444	9.441596	14.5581	10.03702	8.722245	7.838474	8.893363	4.888391	18.32384	9.347259	10.355029	17.887609	8.171372	9.791876	16.101896	9.443579	8.483894	15.688744	9.330688	7.966788
19.587733	10.163485	12.041033	17.957206	10.041694	11.411171	15.739319	9.586301	9.453751	14.58438	9.95315	8.718356	7.901901	8.739388	4.963383	18.331932	9.359315	10.378271	17.905627	8.177887	9.810915	16.123118	9.388345	8.512962	15.714663	9.22322	7.996324
19.602351	10.181439	12.050427	17.971604	10.06634	11.420422	15.759865	9.533816	9.463671	14.604577	9.875554	8.728606	7.97274	8.635491	5.037912	18.358711	9.380738	10.399272	17.927856	8.187329	9.843797	16.153163	9.343216	8.536009	15.744385	9.152242	8.015812
19.621198	10.199678	12.055552	17.987138	10.086473	11.434028	15.776481	9.503206	9.489601	14.630269	9.77779	8.744324	8.021183	8.595827	5.132288	18.380055	9.405907	10.415216	17.949773	8.20882	9.878001	16.169662	9.304863	8.566461	15.774299	9.033764	8.070605
19.648881	10.22286	12.060065	18.008547	10.116848	11.448712	15.800243	9.464591	9.526816	14.649655	9.671783	8.746158	8.057677	8.580267	5.208315	18.400199	9.42353	10.419859	17.972145	8.219691	9.89925	16.193311	9.266165	8.599611	15.801497	8.955045	8.089189
19.667835	10.247495	12.070116	18.026565	10.136076	11.466923	15.826732	9.43752	9.566635	14.659358	9.563003	8.748588	8.071588	8.666581	5.24132	18.421791	9.446278	10.425325	17.9948	8.241238	9.929827	16.212066	9.226136	8.631792	15.843062	8.872245	8.129023
19.692927	10.264439	12.069669	18.043484	10.144275	11.486737	15.843097	9.403152	9.590656	14.679853	9.47339	8.7753	8.049056	8.77654	5.308745	18.438093	9.461549	10.431655	18.012902	8.261901	9.941485	16.237026	9.207398	8.659374	15.883351	8.800327	8.160357
19.720587	10.282662	12.075352	18.069158	10.157346	11.496261	15.867141	9.375826	9.631623	14.700217	9.371236	8.811202	8.0298	8.918172	5.36642	18.461814	9.481427	10.439732	18.024205	8.279073	9.953014	16.269162	9.196473	8.688636	15.92838	8.737319	8.186075
19.742025	10.304667	12.074097	18.090647	10.18464	11.506196	15.88446	9.356083	9.659511	14.731031	9.283563	8.830576	8.008151	9.068243	5.41252	18.481713	9.505518	10.45409	18.03689	8.287855	9.963009	16.323032	9.184297	8.737753	15.962404	8.674115	8.196023
19.768127	10.307999	12.07877	18.109809	10.196805	11.518548	15.899046	9.3541	9.70019	14.755985	9.199006	8.864281	7.987218	9.210395	5.468999	18.502468	9.535861	10.463746	18.052034	8.30668	9.97899	16.359848	9.172186	8.773208	16.00361	8.633312	8.220446
19.794211	10.329062	12.082463	18.126001	10.227806	11.531975	15.91561	9.373521	9.734248	14.77612	9.106838	8.880025	7.959648	9.353139	5.515369	18.521165	9.558737	10.469221	18.062907	8.315271	9.989787	16.389843	9.176603	8.800683	16.029814	8.610587	8.250736
19.816409	10.350651	12.082372	18.150158	10.253969	11.549593	15.929396	9.396906	9.765205	14.804067	9.039673	8.917582	7.942705	9.528326	5.565028	18.541498	9.586787	10.477759	18.08192	8.333784	10.000976	16.427524	9.201318	8.841141	16.059298	8.604504	8.289009
19.849997	10.36659	12.088115	18.170513	10.267717	11.555263	15.946292	9.412261	9.807661	14.829747	8.969962	8.951773	7.91992	9.696219	5.609674	18.55932	9.612242	10.486166	18.09754	8.354954	10.013368	16.460579	9.210803	8.875794	16.091706	8.593427	8.342051
19.882393	10.394304	12.093967	18.189389	10.291262	11.56913	15.962831	9.424768	9.837654	14.852646	8.910264	8.989797	7.917643	9.905057	5.663769	18.570867	9.631757	10.496405	18.111034	8.386736	10.029893	16.487658	9.238262	8.912944	16.128224	8.587703	8.39453
19.91226	10.415453	12.095726	18.218768	10.310527	11.582872	15.979085	9.451306	9.85839	14.898116	8.90137	9.029969	7.915434	10.081337	5.726399	18.580556	9.654671	10.498164	18.121067	8.411539	10.031945	16.508939	9.272541	8.93776	16.144204	8.598726	8.422623
19.935792	10.43197	12.101134	18.252574	10.315647	11.60096	15.992503	9.491859	9.880828	14.93652	8.906035	9.05985	7.933409	10.249129	5.79019	18.592908	9.671934	10.504678	18.129433	8.432613	10.034517	16.525552	9.280822	8.964179	16.152371	8.622968	8.452712
19.966016	10.456959	12.107752	18.273184	10.332278	11.61005	16.009435	9.538874	9.90744	14.963298	8.926326	9.100763	7.963948	10.416129	5.86727	18.605473	9.680587	10.513876	18.138809	8.447158	10.042156	16.541947	9.324853	8.98977	16.160664	8.661807	8.491758
19.994105	10.471004	12.108179	18.296805	10.33699	11.622308	16.019333	9.579554	9.932479	14.982367	8.937892	9.137331	7.995512	10.584035	5.931599	18.623324	9.708735	10.513674	18.141101	8.474794	10.045492	16.553098	9.369063	9.022049	16.162045	8.69818	8.51832
20.021788	10.490647	12.11838	18.321521	10.343208	11.632104	16.021488	9.627752	9.95533	15.005471	8.964504	9.168634	8.054007	10.715202	6.025195	18.632784	9.718652	10.517866	18.148467	8.504881	10.052986	16.562554	9.413575	9.053739	16.176812	8.754668	8.535044
20.050642	10.504047	12.123165	18.345337	10.355528	11.643148	16.019787	9.660953	9.975966	15.028019	9.002677	9.198607	8.103327	10.838136	6.117238	18.64146	9.720367	10.524031	18.168368	8.514323	10.04655	16.573404	9.47911	9.077014	16.188305	8.805309	8.546048
20.077751	10.516026	12.125167	18.364103	10.359861	11.656721	16.019949	9.718859	9.999128	15.049479	9.056401	9.232571	8.169354	10.951899	6.208454	18.65224	9.722884	10.523656	18.171661	8.525191	10.041671	16.572778	9.524463	9.091124	16.187962	8.859319	8.556354
20.108594	10.52805	12.125233	18.391557	10.361263	11.668458	16.026669	9.762391	10.028508	15.060347	9.101218	9.256388	8.228368	11.012802	6.31802	18.66406	9.732465	10.530611	18.169559	8.546516	10.052513	16.574566	9.586792	9.099883	16.193417	8.91248	8.585262
20.133465	10.550839	12.13294	18.405974	10.36335	11.677401	16.025464	9.801941	10.058207	15.071544	9.128315	9.265013	8.266031	11.047451	6.367835	18.677459	9.744733	10.535472	18.175139	8.557343	10.058102	16.575452	9.625317	9.122778	16.196107	8.944184	8.596192
