# Supplementary material for: Speed‐dependent locomotor patterns during steady swimming in a demersal shark
Source: J Fish Biol. 2025 Apr 3;107(2):394–405. doi: 10.1111/jfb.70043 (PMC12360134; doi:10.1111/jfb.70043)
Supplement: Supplementary file 1 — Data S1. Supporting Information. [file JFB-107-394-s001.zip › scanicula_steady_swimming-main/angles/3Dcoords_catshark2_1.75BL_seq1_200623.csv]

pt1_X	pt1_Y	pt1_Z	pt2_X	pt2_Y	pt2_Z	pt3_X	pt3_Y	pt3_Z	pt4_X	pt4_Y	pt4_Z	pt5_X	pt5_Y	pt5_Z	pt6_X	pt6_Y	pt6_Z	pt8_X	pt8_Y	pt8_Z	pt10_X	pt10_Y	pt10_Z	pt12_X	pt12_Y	pt12_Z
18.900931	4.666946	9.672615	16.911894	4.336794	9.196173	14.71091	3.587133	7.647387	13.68467	3.045735	6.900358	7.129959	3.804171	3.63036	17.232949	3.570292	8.333801	17.016022	2.531473	7.450073	15.096846	3.021374	6.618222	14.841914	2.544591	6.255205
18.927072	4.673066	9.691964	16.940185	4.341381	9.224069	14.745046	3.625693	7.681318	13.717793	3.104969	6.929235	7.238096	3.924171	3.747444	17.263079	3.568174	8.357266	17.044044	2.54228	7.494106	15.125542	3.055992	6.645381	14.902047	2.599936	6.279099
18.965292	4.671291	9.71769	16.984914	4.352668	9.257067	14.768571	3.653056	7.70628	13.745242	3.164109	6.94799	7.345583	3.938897	3.837479	17.29358	3.572712	8.378746	17.081695	2.55177	7.52402	15.15272	3.093927	6.655105	14.934359	2.655443	6.294049
19.00039	4.653167	9.736356	17.017576	4.357213	9.286612	14.799837	3.694245	7.729	13.781764	3.236221	6.969519	7.446182	3.889277	3.978344	17.325645	3.570597	8.405913	17.111998	2.559375	7.54534	15.183151	3.123152	6.666524	14.967256	2.712262	6.297374
19.036088	4.64605	9.771406	17.054569	4.360209	9.308894	14.825419	3.735254	7.752112	13.81552	3.317787	7.001338	7.528693	3.791245	4.087089	17.355771	3.565719	8.42965	17.122682	2.563622	7.568551	15.216247	3.16228	6.69711	15.01269	2.767069	6.322114
19.068262	4.620154	9.790237	17.084457	4.357806	9.327572	14.870788	3.794076	7.783612	13.849581	3.391646	7.021083	7.574533	3.64867	4.163548	17.383619	3.569042	8.463287	17.127364	2.568364	7.606463	15.251193	3.202754	6.719505	15.050669	2.825289	6.351906
19.105581	4.601758	9.819361	17.132864	4.364773	9.368488	14.912893	3.832023	7.808464	13.879309	3.472941	7.038583	7.589484	3.460192	4.161009	17.415283	3.55276	8.477263	17.12782	2.570774	7.638417	15.28604	3.237752	6.75823	15.07588	2.865703	6.374719
19.139618	4.593569	9.84265	17.178611	4.365687	9.401608	14.949341	3.868157	7.830541	13.920914	3.550523	7.058195	7.581711	3.25831	4.174171	17.449139	3.553315	8.506122	17.135559	2.572752	7.685464	15.306477	3.26363	6.772888	15.107663	2.914266	6.394649
19.175628	4.570057	9.866984	17.217695	4.357384	9.423157	14.99683	3.90004	7.854676	13.955422	3.628169	7.085276	7.576408	3.079098	4.169424	17.479155	3.539999	8.523941	17.144768	2.567688	7.721867	15.354687	3.289674	6.815834	15.137063	2.950585	6.417086
19.219877	4.563765	9.894664	17.257589	4.357468	9.453705	15.043365	3.92114	7.879894	13.998127	3.70303	7.114716	7.564667	2.882439	4.140551	17.510185	3.534501	8.565153	17.166551	2.563847	7.785084	15.385498	3.310928	6.850288	15.164285	2.984221	6.447521
19.258547	4.556955	9.92738	17.30726	4.349435	9.477354	15.099702	3.951379	7.926711	14.050005	3.765095	7.138755	7.560091	2.694671	4.138392	17.555505	3.531933	8.612803	17.190147	2.584085	7.862139	15.413771	3.325316	6.883408	15.180984	3.018615	6.497563
19.298696	4.546863	9.955368	17.348592	4.342407	9.510883	15.141369	3.961505	7.953752	14.096321	3.816133	7.159891	7.535271	2.508925	4.135556	17.590871	3.523603	8.628441	17.214647	2.576911	7.898557	15.445243	3.335364	6.907698	15.195438	3.038837	6.539713
19.333258	4.54333	9.9924	17.390778	4.334613	9.541601	15.186358	3.957598	7.97902	14.144118	3.861701	7.190109	7.526337	2.332839	4.140583	17.625595	3.515251	8.674099	17.268407	2.560362	7.934232	15.474158	3.336708	6.932715	15.20536	3.064083	6.608188
19.367597	4.541547	10.041436	17.429733	4.337931	9.57858	15.240797	3.953123	8.021515	14.187347	3.898225	7.220623	7.550614	2.174841	4.20385	17.67539	3.524876	8.726597	17.334633	2.568718	7.985292	15.494701	3.327658	6.949951	15.221587	3.087141	6.654396
19.400302	4.540018	10.084537	17.467624	4.339807	9.605794	15.281749	3.932747	8.052937	14.24808	3.937916	7.246002	7.584908	2.034585	4.283482	17.71638	3.520472	8.767122	17.380368	2.575672	8.067116	15.511345	3.321247	6.971282	15.237027	3.095319	6.699176
19.430398	4.542793	10.12908	17.507827	4.337593	9.634529	15.323061	3.917208	8.080032	14.298799	3.95695	7.286934	7.623847	1.896818	4.309981	17.762244	3.532903	8.813009	17.413068	2.566669	8.092156	15.543465	3.313521	7.009815	15.261264	3.097889	6.751362
19.45851	4.551255	10.186049	17.54728	4.341295	9.665653	15.368408	3.897642	8.115687	14.345988	3.953832	7.324508	7.671273	1.804823	4.372515	17.811176	3.535801	8.878391	17.467647	2.572643	8.149345	15.575279	3.296133	7.029698	15.287845	3.093331	6.779604
19.476828	4.553654	10.230143	17.581342	4.340424	9.698028	15.413307	3.872395	8.145436	14.389084	3.941356	7.352456	7.740503	1.69444	4.421026	17.856202	3.540639	8.92055	17.535842	2.573557	8.190991	15.594108	3.28412	7.05467	15.320675	3.075076	6.80009
19.490041	4.565947	10.294758	17.610866	4.346399	9.729205	15.441721	3.847925	8.158	14.438541	3.94483	7.390064	7.788775	1.599182	4.451397	17.899126	3.54619	8.960322	17.610749	2.577826	8.240158	15.63103	3.271114	7.093046	15.341598	3.076405	6.863924
19.509541	4.577614	10.34993	17.642753	4.351457	9.764287	15.471858	3.830931	8.175086	14.484225	3.92839	7.424803	7.851827	1.516054	4.467206	17.937162	3.551214	8.997244	17.666707	2.581547	8.288541	15.657271	3.257725	7.11235	15.367365	3.074783	6.946687
19.522535	4.583948	10.400577	17.663726	4.357843	9.794696	15.519819	3.807841	8.218339	14.520056	3.909375	7.456574	7.928705	1.442388	4.499032	17.965843	3.551897	9.026689	17.697638	2.568068	8.299528	15.693453	3.245295	7.139686	15.397933	3.054119	6.968825
19.540372	4.592749	10.440712	17.689528	4.362367	9.823939	15.563939	3.791955	8.253352	14.554018	3.87731	7.477696	8.01322	1.397413	4.507979	17.995512	3.556546	9.067412	17.740242	2.585363	8.362011	15.731192	3.230108	7.169742	15.445357	3.037532	7.010501
19.557038	4.607951	10.480773	17.718204	4.369241	9.869633	15.601233	3.780248	8.285006	14.591587	3.846814	7.503893	8.081311	1.359878	4.518954	18.02276	3.577272	9.125195	17.784087	2.596482	8.396947	15.763667	3.211084	7.20533	15.49821	3.003133	7.016315
19.59029	4.632426	10.49601	17.743238	4.371931	9.902089	15.637064	3.759608	8.31396	14.626099	3.81577	7.52769	8.145574	1.358345	4.523103	18.051152	3.58723	9.164173	17.832501	2.596675	8.440149	15.807777	3.192258	7.25051	15.558406	2.96974	7.007751
19.627152	4.659332	10.510694	17.771272	4.381266	9.936881	15.661678	3.748019	8.33857	14.662943	3.772028	7.555274	8.205294	1.367492	4.521566	18.079566	3.593783	9.197445	17.868863	2.605092	8.487292	15.845564	3.169401	7.272903	15.604142	2.935837	6.995577
19.65752	4.685072	10.522289	17.795317	4.390154	9.965845	15.695154	3.733857	8.378067	14.694964	3.747791	7.593943	8.254209	1.392941	4.488219	18.113895	3.611884	9.233739	17.906311	2.615501	8.528208	15.887506	3.150234	7.311834	15.65712	2.895335	6.97638
19.692138	4.709654	10.529515	17.825275	4.401448	9.990117	15.713421	3.716577	8.3967	14.724402	3.710222	7.626304	8.27926	1.454671	4.474597	18.149885	3.626707	9.264676	17.956441	2.631156	8.566459	15.92782	3.141273	7.351984	15.716121	2.8839	7.009378
19.716234	4.734249	10.542239	17.852666	4.416064	10.020924	15.745562	3.694804	8.440049	14.755631	3.669379	7.640984	8.32248	1.528622	4.422651	18.183185	3.644444	9.29593	18.006675	2.644791	8.621266	15.969882	3.115159	7.388128	15.756437	2.862529	7.038948
19.746924	4.756192	10.553749	17.882306	4.431602	10.044988	15.772035	3.673444	8.476277	14.768853	3.616578	7.664067	8.338785	1.613484	4.374592	18.220604	3.666592	9.331007	18.054444	2.658039	8.660678	15.993947	3.10252	7.427569	15.797822	2.83954	7.085742
19.772394	4.785075	10.555295	17.902018	4.443498	10.063364	15.799608	3.666548	8.512732	14.792409	3.59076	7.702	8.348044	1.716141	4.329302	18.259942	3.689087	9.362732	18.109054	2.672708	8.688452	16.02575	3.074151	7.442375	15.828869	2.828324	7.122503
19.796535	4.810183	10.565509	17.926004	4.46481	10.093299	15.825627	3.660541	8.555448	14.811605	3.556373	7.726586	8.344937	1.819975	4.269789	18.297727	3.701813	9.387297	18.16392	2.703604	8.732668	16.05858	3.058548	7.467617	15.849912	2.810773	7.158964
19.821156	4.821068	10.585121	17.96692	4.4972	10.13206	15.868729	3.634136	8.612726	14.849837	3.47647	7.796942	8.332968	2.011372	4.135641	18.359626	3.742994	9.416347	18.255362	2.744931	8.785327	16.117758	3.047138	7.516256	15.887242	2.783096	7.266446
19.832555	4.824889	10.601265	17.982957	4.513439	10.14633	15.892361	3.625783	8.648745	14.865784	3.423281	7.821976	8.334581	2.105141	4.071671	18.379352	3.767692	9.435832	18.275012	2.761337	8.810973	16.162157	3.02406	7.54351	15.946535	2.748934	7.279094
19.845641	4.830799	10.620206	17.996329	4.528328	10.161341	15.912181	3.61095	8.671654	14.882084	3.392318	7.843768	8.324587	2.182724	4.013274	18.394587	3.791075	9.456363	18.301065	2.784754	8.825186	16.185824	3.021321	7.572948	15.976598	2.714453	7.316442
19.853291	4.839683	10.645859	18.008645	4.546795	10.176476	15.931589	3.604763	8.69173	14.901442	3.3515	7.864756	8.326214	2.285053	3.969181	18.404833	3.807838	9.470713	18.330782	2.813305	8.866825	16.213124	3.026274	7.600167	16.001252	2.678748	7.339967
19.855306	4.835592	10.67822	18.017029	4.558681	10.191627	15.954268	3.614727	8.728876	14.910463	3.312619	7.87592	8.327811	2.386596	3.927841	18.422872	3.823572	9.489839	18.349685	2.821888	8.879653	16.22591	3.024531	7.62131	16.030765	2.657581	7.361673
19.853471	4.84028	10.707312	18.027025	4.57077	10.200815	15.974509	3.627924	8.744953	14.927575	3.283387	7.908634	8.329233	2.496323	3.890955	18.438015	3.837146	9.502853	18.374078	2.834016	8.890249	16.253969	3.029663	7.645994	16.060755	2.653346	7.400851
19.849038	4.845189	10.745718	18.03119	4.575451	10.202798	15.985913	3.642597	8.760176	14.940911	3.248328	7.923714	8.330825	2.586724	3.868044	18.445864	3.849396	9.503984	18.404572	2.846235	8.911322	16.287359	3.047246	7.670095	16.091035	2.646587	7.428803
19.843856	4.851516	10.780605	18.034177	4.584509	10.213069	15.996682	3.656849	8.771133	14.959342	3.240971	7.955499	8.342632	2.692265	3.854708	18.450651	3.856046	9.514807	18.410708	2.857145	8.928265	16.313934	3.068052	7.700623	16.111259	2.645812	7.465805
19.851455	4.861874	10.802772	18.036227	4.593113	10.228733	16.01277	3.673012	8.790387	14.980052	3.2221	7.975423	8.358009	2.807858	3.81798	18.456937	3.858856	9.522598	18.40756	2.88183	8.949738	16.34024	3.09029	7.72783	16.134667	2.652339	7.493551
19.862452	4.87291	10.818581	18.040408	4.598996	10.241654	16.031341	3.697982	8.817398	14.998816	3.212664	8.000452	8.377712	2.922563	3.808648	18.464116	3.866575	9.523243	18.407811	2.894416	8.964625	16.369001	3.116873	7.748367	16.161591	2.672256	7.534119
19.873023	4.875461	10.826042	18.044113	4.60448	10.253419	16.046353	3.714593	8.834869	15.016408	3.211114	8.026057	8.386791	3.026529	3.780587	18.469044	3.865006	9.526717	18.406496	2.902274	8.981683	16.396851	3.145353	7.769971	16.189335	2.688223	7.559096
19.884147	4.883841	10.836948	18.050551	4.611237	10.275574	16.055101	3.741956	8.84834	15.029848	3.212745	8.043157	8.420012	3.117448	3.758112	18.470994	3.871478	9.532969	18.406577	2.902416	8.985615	16.419075	3.167565	7.780923	16.221052	2.71288	7.574981
19.896588	4.881778	10.828401	18.060283	4.615147	10.291149	16.060406	3.760942	8.85531	15.034809	3.216732	8.045428	8.451119	3.228764	3.762983	18.476533	3.872387	9.535096	18.408577	2.898239	8.988905	16.436045	3.193058	7.798579	16.246727	2.737074	7.573922
19.91022	4.881094	10.820413	18.066709	4.617088	10.303692	16.06303	3.776748	8.862505	15.044756	3.229345	8.054754	8.481096	3.322985	3.749276	18.48001	3.876601	9.543126	18.422859	2.904782	8.993538	16.453166	3.221265	7.816108	16.261081	2.758988	7.559662
19.923798	4.878541	10.814167	18.072005	4.61439	10.307485	16.068545	3.801742	8.869204	15.055328	3.240411	8.063502	8.52253	3.414917	3.748968	18.481211	3.87501	9.542553	18.43572	2.918519	9.006225	16.459697	3.238681	7.814845	16.277529	2.78006	7.550742
19.931093	4.878086	10.807525	18.075357	4.616542	10.311045	16.070463	3.813419	8.873351	15.063045	3.257731	8.068697	8.538844	3.450535	3.759802	18.480635	3.88098	9.551978	18.445075	2.91999	9.012791	16.459235	3.247009	7.815788	16.284229	2.799614	7.550971
