# Supplementary material for: Speed‐dependent locomotor patterns during steady swimming in a demersal shark
Source: J Fish Biol. 2025 Apr 3;107(2):394–405. doi: 10.1111/jfb.70043 (PMC12360134; doi:10.1111/jfb.70043)
Supplement: Supplementary file 1 — Data S1. Supporting Information. [file JFB-107-394-s001.zip › scanicula_steady_swimming-main/angles/3Dcoords_catshark2_1BL_seq1_200623.csv]

pt1_X	pt1_Y	pt1_Z	pt2_X	pt2_Y	pt2_Z	pt3_X	pt3_Y	pt3_Z	pt4_X	pt4_Y	pt4_Z	pt5_X	pt5_Y	pt5_Z	pt6_X	pt6_Y	pt6_Z	pt8_X	pt8_Y	pt8_Z	pt10_X	pt10_Y	pt10_Z	pt12_X	pt12_Y	pt12_Z
19.230318	5.088198	10.029483	17.575082	5.072417	9.452207	15.610846	4.760294	7.311637	14.551964	4.399592	6.280642	8.098677	5.676021	2.612321	17.787708	4.365732	8.48163	17.488597	3.292139	7.71233	16.131941	4.205938	6.434983	15.873249	3.905284	5.735704
19.213297	5.069058	10.01321	17.560882	5.055704	9.443237	15.60485	4.779846	7.292402	14.541918	4.411881	6.260319	8.143044	5.757505	2.641377	17.767812	4.347706	8.467508	17.434507	3.26546	7.638411	16.117132	4.201148	6.408878	15.849462	3.909057	5.732923
19.201168	5.059276	9.995395	17.544702	5.043796	9.42745	15.587202	4.801301	7.27136	14.523838	4.450066	6.248162	8.1952	5.876553	2.689707	17.744629	4.341347	8.45582	17.359743	3.2552	7.60779	16.109224	4.191171	6.381798	15.821702	3.912078	5.712238
19.193339	5.053278	9.98786	17.532653	5.039827	9.421543	15.579872	4.815357	7.260903	14.505885	4.463975	6.223333	8.262	5.919503	2.751908	17.712991	4.31668	8.447667	17.285792	3.254103	7.600003	16.093167	4.197126	6.363094	15.810266	3.906382	5.638209
19.184485	5.048617	9.97497	17.522031	5.020869	9.402718	15.565685	4.816689	7.247877	14.502779	4.487244	6.222483	8.292178	5.937011	2.768032	17.697447	4.29389	8.431694	17.203115	3.258724	7.610508	16.070219	4.197726	6.344205	15.790759	3.917007	5.621401
19.179428	5.04484	9.973339	17.519074	5.014961	9.40907	15.553108	4.812736	7.242105	14.489591	4.510461	6.210567	8.323423	5.949454	2.772382	17.67726	4.274807	8.418862	17.155686	3.25729	7.600683	16.050501	4.191781	6.308997	15.780522	3.927491	5.615281
19.176441	5.03776	9.963217	17.514664	5.000787	9.396198	15.550298	4.817885	7.243415	14.482053	4.545682	6.206743	8.344866	5.902673	2.768064	17.665042	4.270168	8.406986	17.107225	3.254629	7.584796	16.032915	4.190514	6.292648	15.76269	3.927705	5.594695
19.169912	5.027065	9.951889	17.511103	4.988104	9.397819	15.538575	4.817361	7.223248	14.47418	4.571247	6.204355	8.33254	5.845953	2.745713	17.655473	4.248783	8.402927	17.088597	3.252656	7.568505	16.014288	4.185771	6.272953	15.75056	3.936487	5.594267
19.164875	5.014283	9.952911	17.514814	4.992895	9.399175	15.529215	4.811081	7.217221	14.471636	4.600134	6.198508	8.305801	5.757384	2.71629	17.650505	4.238458	8.395101	17.069331	3.255505	7.580001	15.989995	4.196299	6.258579	15.733438	3.929457	5.573106
19.162042	4.999812	9.951589	17.510674	4.968679	9.397339	15.533065	4.801673	7.216587	14.467698	4.621548	6.199066	8.253109	5.63292	2.706592	17.647661	4.233619	8.392338	17.066427	3.243976	7.604101	15.972113	4.183314	6.239316	15.718902	3.926483	5.567632
19.16277	4.994296	9.946822	17.509894	4.961354	9.394168	15.532542	4.787552	7.230896	14.464882	4.647462	6.19633	8.187336	5.487713	2.708931	17.64744	4.223139	8.397017	17.066988	3.226149	7.603556	15.947551	4.162851	6.222926	15.700176	3.926241	5.567529
19.167346	4.993604	9.951654	17.511937	4.951236	9.396244	15.528881	4.771924	7.224107	14.45767	4.671133	6.195436	8.125591	5.330776	2.727667	17.66334	4.217942	8.403295	17.075349	3.204674	7.617367	15.922093	4.14711	6.202978	15.690154	3.924966	5.556756
19.171484	4.987639	9.949041	17.514889	4.946936	9.399489	15.525168	4.73645	7.226915	14.456336	4.698169	6.199116	8.062704	5.145889	2.726428	17.674112	4.207437	8.401517	17.084141	3.204218	7.641506	15.914065	4.117532	6.192341	15.673627	3.921778	5.547566
19.174121	4.985279	9.956003	17.51786	4.937308	9.39932	15.523611	4.713398	7.242439	14.453862	4.721301	6.214038	8.009026	4.957158	2.737369	17.676536	4.199006	8.408294	17.097667	3.193074	7.659921	15.913532	4.106631	6.198821	15.663538	3.915926	5.537387
19.178248	4.983823	9.958077	17.520576	4.932752	9.40195	15.523909	4.677748	7.227866	14.467446	4.751107	6.239353	7.956809	4.784685	2.725037	17.680092	4.183132	8.402863	17.112683	3.171718	7.673768	15.902171	4.085937	6.191818	15.634546	3.885854	5.528246
19.180946	4.980277	9.956742	17.519959	4.914718	9.398807	15.521898	4.643565	7.239903	14.468156	4.750249	6.258428	7.892002	4.627184	2.688688	17.682224	4.17744	8.414545	17.130865	3.152413	7.692861	15.870992	4.074932	6.212139	15.60461	3.857417	5.508958
19.188673	4.983538	9.956254	17.524106	4.909629	9.399754	15.521819	4.618842	7.25252	14.465916	4.748921	6.258541	7.855762	4.429674	2.686707	17.690394	4.160396	8.418597	17.142904	3.140546	7.703278	15.854417	4.052814	6.220152	15.591019	3.816372	5.487592
19.189312	4.982449	9.964257	17.531903	4.900093	9.399423	15.516972	4.584213	7.252423	14.460007	4.735012	6.276125	7.823183	4.252846	2.659842	17.701083	4.148186	8.416193	17.156123	3.124686	7.712394	15.836131	4.022206	6.238282	15.576858	3.793533	5.508653
19.192693	4.978049	9.959458	17.539729	4.895028	9.399987	15.513778	4.559296	7.263292	14.461627	4.713978	6.281913	7.783494	4.067136	2.641995	17.709567	4.131296	8.420771	17.17552	3.110552	7.730909	15.827857	4.013253	6.264927	15.550011	3.773409	5.535087
19.196844	4.985729	9.963696	17.54262	4.893165	9.400669	15.514497	4.537215	7.271247	14.458934	4.711589	6.288299	7.764964	3.882158	2.607037	17.713255	4.117957	8.420259	17.178655	3.09623	7.739742	15.818442	3.976886	6.279081	15.534494	3.749412	5.565304
19.204907	4.979227	9.954174	17.549369	4.885372	9.40272	15.514607	4.500577	7.284222	14.454694	4.682172	6.295613	7.755907	3.690376	2.585988	17.724381	4.104381	8.417386	17.183257	3.081354	7.746801	15.806044	3.953142	6.291039	15.519312	3.717166	5.564346
19.218515	4.97844	9.941353	17.549608	4.883219	9.402874	15.511427	4.475123	7.292247	14.45257	4.660012	6.301352	7.764777	3.526519	2.554048	17.730306	4.08636	8.418498	17.193232	3.078148	7.761905	15.798761	3.919121	6.292963	15.50186	3.680549	5.568377
19.226842	4.982116	9.938018	17.550361	4.869624	9.404151	15.511891	4.447911	7.292178	14.451961	4.620746	6.31302	7.773885	3.359863	2.539593	17.733854	4.069657	8.419701	17.195527	3.070554	7.789766	15.788292	3.890297	6.303986	15.489171	3.655797	5.577218
19.228728	4.979968	9.929564	17.563533	4.866331	9.402051	15.51059	4.424521	7.303401	14.448798	4.586774	6.32669	7.794858	3.218104	2.551394	17.740803	4.060947	8.424893	17.203985	3.060284	7.804252	15.786868	3.875818	6.318435	15.458829	3.626006	5.608379
19.236509	4.980296	9.925841	17.571187	4.858694	9.39203	15.510204	4.398572	7.312726	14.442547	4.556796	6.331147	7.818502	3.082785	2.54237	17.749379	4.047631	8.423435	17.211209	3.043409	7.814568	15.782674	3.852186	6.348628	15.436483	3.582292	5.628174
19.241421	4.983209	9.932366	17.588141	4.84748	9.375342	15.511419	4.380439	7.329637	14.441728	4.529185	6.344975	7.85423	2.968957	2.560694	17.753469	4.039046	8.4295	17.220526	3.042224	7.834875	15.772706	3.843967	6.357349	15.426121	3.55497	5.652576
19.245413	4.97314	9.930485	17.589795	4.837988	9.367312	15.511731	4.36276	7.33181	14.436992	4.487843	6.340976	7.904878	2.876542	2.605054	17.763939	4.031661	8.42109	17.233065	3.022798	7.836958	15.771756	3.831409	6.369423	15.405281	3.52462	5.688419
19.244129	4.957846	9.929727	17.591992	4.838432	9.364773	15.515296	4.348136	7.339669	14.429165	4.428298	6.340964	7.947097	2.770651	2.620106	17.766915	4.029169	8.425839	17.246726	3.01478	7.836722	15.772438	3.815316	6.38748	15.390912	3.49839	5.708154
19.249354	4.961419	9.930303	17.591284	4.833702	9.367549	15.516468	4.330192	7.338351	14.423778	4.381272	6.347908	7.979722	2.716535	2.63998	17.772151	4.022005	8.423602	17.271284	3.015122	7.829276	15.776267	3.803905	6.39286	15.378302	3.46664	5.722256
19.245645	4.948105	9.929233	17.593887	4.828582	9.368199	15.514958	4.312251	7.345264	14.419434	4.336206	6.351515	7.997233	2.689514	2.649609	17.774364	4.022232	8.428836	17.296535	3.011323	7.811034	15.776728	3.785472	6.392487	15.370003	3.438341	5.741603
19.24648	4.941786	9.933549	17.601876	4.820563	9.360945	15.519686	4.294012	7.342268	14.413553	4.27756	6.353256	8.003672	2.684987	2.669705	17.778835	4.024995	8.42891	17.312331	3.011086	7.793271	15.798678	3.783147	6.40815	15.35749	3.402266	5.771421
19.250447	4.953264	9.931836	17.602172	4.82103	9.358869	15.520828	4.282178	7.342919	14.414761	4.253859	6.354096	7.994142	2.725054	2.684097	17.784011	4.019608	8.423409	17.330143	3.007207	7.780036	15.811683	3.762383	6.406747	15.356322	3.385522	5.78161
19.249643	4.954921	9.93421	17.599019	4.81288	9.360636	15.527424	4.264532	7.338438	14.414582	4.208646	6.349464	7.956574	2.786723	2.668346	17.794718	4.021594	8.424166	17.347291	2.9976	7.755584	15.821734	3.746042	6.393705	15.36024	3.364234	5.780789
19.252782	4.969386	9.935656	17.606455	4.817747	9.358074	15.535803	4.249665	7.336556	14.414403	4.167444	6.34669	7.927399	2.872589	2.653492	17.810269	4.024131	8.421584	17.366546	2.993168	7.730672	15.828693	3.739114	6.404717	15.362378	3.340672	5.789745
19.256553	4.982268	9.926966	17.607123	4.819574	9.356706	15.539881	4.237341	7.338853	14.412576	4.140204	6.347621	7.889749	2.960636	2.64571	17.818532	4.025702	8.421859	17.388995	2.986978	7.705181	15.841777	3.717694	6.381241	15.370979	3.327713	5.803722
19.258226	4.997527	9.927379	17.608446	4.823623	9.355633	15.539867	4.216515	7.340835	14.418753	4.104555	6.346213	7.871614	3.058353	2.645891	17.82334	4.034633	8.420919	17.412064	2.990321	7.677713	15.848851	3.696919	6.371229	15.383327	3.30149	5.801727
19.259406	5.005408	9.932571	17.614454	4.82904	9.354726	15.550103	4.202249	7.337464	14.427889	4.065514	6.349255	7.84126	3.140838	2.638363	17.83187	4.044148	8.421199	17.423735	2.986645	7.645696	15.861381	3.6849	6.373759	15.393436	3.272481	5.784288
19.257026	5.017263	9.945212	17.611225	4.832721	9.35276	15.550697	4.177132	7.330557	14.433314	4.02842	6.346277	7.825136	3.212453	2.625306	17.840996	4.057088	8.424178	17.434858	2.989634	7.628151	15.872967	3.681573	6.379823	15.405916	3.253856	5.772436
19.256797	5.027374	9.946775	17.615977	4.836816	9.351527	15.557487	4.17221	7.33097	14.439581	3.994987	6.347999	7.806791	3.31067	2.621517	17.848614	4.076888	8.432995	17.446421	3.011326	7.629733	15.889302	3.667063	6.373088	15.41867	3.224644	5.760031
19.258639	5.043978	9.948226	17.611395	4.845162	9.359451	15.558999	4.160994	7.321554	14.445768	3.949944	6.347828	7.794804	3.410778	2.623016	17.857235	4.09187	8.434085	17.451467	3.009533	7.619813	15.911323	3.65094	6.368347	15.433977	3.209075	5.758934
19.259572	5.056772	9.955746	17.616397	4.850475	9.350468	15.562343	4.158883	7.321003	14.449656	3.919857	6.349769	7.788113	3.496879	2.621292	17.857469	4.093262	8.42562	17.459012	3.011691	7.610271	15.929696	3.64431	6.361689	15.450873	3.207389	5.763825
19.249409	5.057313	9.97178	17.614835	4.854094	9.356434	15.565296	4.161277	7.325223	14.456475	3.878339	6.346574	7.772713	3.604813	2.622549	17.857584	4.097336	8.417274	17.467167	3.02279	7.611924	15.941965	3.646249	6.359018	15.471943	3.193708	5.762809
19.250644	5.054085	9.967369	17.617405	4.849419	9.350585	15.569301	4.167805	7.32067	14.463716	3.849169	6.34538	7.770576	3.683756	2.615998	17.854756	4.103523	8.416613	17.46891	3.022146	7.609868	15.954572	3.647328	6.361862	15.496776	3.176828	5.75642
19.253454	5.050157	9.96016	17.617828	4.861843	9.357049	15.571765	4.176491	7.31653	14.469086	3.824398	6.341247	7.770277	3.785564	2.615581	17.858764	4.106272	8.416594	17.468374	3.031331	7.616483	15.962681	3.648365	6.355229	15.53617	3.17258	5.750114
19.250701	5.048381	9.957903	17.615302	4.858767	9.34573	15.570465	4.182406	7.306377	14.477589	3.799744	6.341637	7.772565	3.902283	2.599056	17.848532	4.106875	8.393121	17.455568	3.038733	7.62481	15.976171	3.659899	6.358402	15.56065	3.167471	5.75574
19.245587	5.045739	9.952871	17.617977	4.85984	9.345226	15.56794	4.190892	7.298222	14.47973	3.796032	6.336689	7.769979	4.004965	2.580348	17.849516	4.110942	8.397837	17.445686	3.04279	7.653221	15.983511	3.662725	6.339312	15.577694	3.171612	5.749778
19.250123	5.055504	9.943948	17.616998	4.857708	9.341344	15.564784	4.204603	7.293307	14.480789	3.790602	6.320841	7.77733	4.137465	2.562297	17.84266	4.107573	8.382939	17.43786	3.045343	7.676468	15.988053	3.662013	6.318149	15.587923	3.173638	5.74881
19.252654	5.063331	9.940439	17.614126	4.856173	9.335223	15.564311	4.209011	7.293453	14.483453	3.785231	6.300206	7.791567	4.264456	2.546175	17.840677	4.115598	8.387745	17.432128	3.044644	7.684156	15.98575	3.676032	6.30337	15.596926	3.176121	5.737299
19.252003	5.065554	9.936558	17.612582	4.853977	9.33531	15.562184	4.217041	7.279153	14.484548	3.783173	6.287584	7.800315	4.383061	2.538904	17.84162	4.106732	8.379782	17.425091	3.039842	7.700911	15.981464	3.689138	6.294885	15.611897	3.196142	5.731259
19.251684	5.079091	9.934474	17.604963	4.849298	9.322069	15.55404	4.217994	7.263031	14.482646	3.780212	6.271917	7.811727	4.482296	2.521245	17.835055	4.110712	8.371522	17.429953	3.032966	7.700803	15.983308	3.687607	6.270255	15.617925	3.212709	5.720581
19.250828	5.07344	9.91703	17.604577	4.853259	9.324739	15.556193	4.217867	7.270147	14.48057	3.779815	6.251604	7.830379	4.6129	2.509802	17.834849	4.112618	8.368685	17.429387	3.029254	7.699788	15.976448	3.686784	6.249119	15.621855	3.223707	5.714851
19.245356	5.082491	9.910692	17.594025	4.861029	9.322766	15.551795	4.215688	7.258089	14.479068	3.78571	6.236325	7.835833	4.716784	2.511425	17.826691	4.1119	8.362738	17.427921	3.034131	7.70407	15.966257	3.687667	6.233094	15.618804	3.244451	5.690147
19.240718	5.078777	9.901185	17.589172	4.859212	9.31162	15.542926	4.210117	7.229448	14.479157	3.787767	6.230344	7.855645	4.826155	2.519153	17.826089	4.114567	8.362754	17.420791	3.022156	7.700472	15.957226	3.686736	6.221354	15.630223	3.264877	5.678498
19.232146	5.082986	9.897064	17.582478	4.85773	9.306414	15.53104	4.206091	7.22382	14.472357	3.787744	6.216338	7.872855	4.951761	2.553395	17.82477	4.1151	8.355313	17.422829	3.016628	7.704613	15.947494	3.685872	6.207759	15.626361	3.274836	5.658303
