# Supplementary material for: Speed‐dependent locomotor patterns during steady swimming in a demersal shark
Source: J Fish Biol. 2025 Apr 3;107(2):394–405. doi: 10.1111/jfb.70043 (PMC12360134; doi:10.1111/jfb.70043)
Supplement: Supplementary file 1 — Data S1. Supporting Information. [file JFB-107-394-s001.zip › scanicula_steady_swimming-main/angles/3Dcoords_catshark2_2BL_seq1_200623.csv]

pt1_X	pt1_Y	pt1_Z	pt2_X	pt2_Y	pt2_Z	pt3_X	pt3_Y	pt3_Z	pt4_X	pt4_Y	pt4_Z	pt5_X	pt5_Y	pt5_Z	pt6_X	pt6_Y	pt6_Z	pt8_X	pt8_Y	pt8_Z	pt10_X	pt10_Y	pt10_Z	pt12_X	pt12_Y	pt12_Z
19.487686	10.979724	10.50193	17.463643	11.109947	10.042999	14.822555	11.177193	8.486032	13.744795	10.770953	7.799466	6.228236	11.898988	5.293263	17.77118	10.51319	9.026057	17.344894	9.601239	7.93187	15.373922	11.00587	7.668294	15.094022	10.634134	6.948591
19.501314	10.947579	10.505374	17.469477	11.0654	10.03984	14.829185	11.195694	8.484959	13.730184	10.831937	7.811044	6.291699	12.063917	5.347725	17.783471	10.478913	9.030591	17.360653	9.570271	7.940106	15.358398	11.002672	7.659363	15.052779	10.667038	6.968723
19.514153	10.924173	10.505934	17.48285	11.02041	10.037705	14.847056	11.231723	8.495612	13.719854	10.899069	7.836465	6.334184	12.105901	5.419766	17.79915	10.439537	9.034709	17.371767	9.541794	7.981071	15.346928	11.012788	7.639479	15.017068	10.691176	6.975415
19.524928	10.904623	10.511303	17.499049	10.991858	10.04401	14.850432	11.248463	8.505925	13.70242	10.95457	7.851996	6.347998	12.09869	5.465633	17.822899	10.410551	9.04958	17.382502	9.497567	8.003664	15.346698	11.012273	7.640066	14.979425	10.704116	6.991842
19.539523	10.889904	10.513784	17.514282	10.967442	10.048551	14.860645	11.258103	8.508316	13.697131	11.036563	7.858871	6.363251	11.956888	5.486425	17.844064	10.375607	9.050929	17.38749	9.435844	8.034222	15.334194	11.010505	7.633819	14.948692	10.710318	7.018315
19.553503	10.871217	10.515788	17.528204	10.93751	10.046383	14.869185	11.238165	8.510613	13.6953	11.082605	7.873271	6.356396	11.769883	5.459898	17.862754	10.344778	9.052439	17.388033	9.390956	8.050176	15.316131	10.987546	7.629781	14.923875	10.705843	7.038287
19.57171	10.858237	10.521307	17.543042	10.916875	10.053955	14.885399	11.191849	8.510033	13.696163	11.148068	7.891215	6.343574	11.553547	5.455125	17.875559	10.306777	9.060827	17.39603	9.334807	8.076673	15.312796	10.959434	7.619705	14.907211	10.698631	7.061946
19.583156	10.845406	10.52374	17.556257	10.895174	10.053273	14.889875	11.151608	8.512222	13.707407	11.176806	7.901978	6.353929	11.31648	5.46052	17.888978	10.272396	9.072161	17.40084	9.286154	8.094737	15.320978	10.921304	7.620574	14.878861	10.679304	7.08356
19.59758	10.834875	10.52445	17.574837	10.876483	10.049196	14.901441	11.109429	8.512418	13.716719	11.216947	7.918478	6.358754	11.081832	5.418486	17.904159	10.246696	9.077189	17.412338	9.252	8.130726	15.32859	10.893613	7.618501	14.865993	10.635542	7.106372
19.60934	10.831682	10.530027	17.593513	10.857503	10.045653	14.907018	11.064972	8.51602	13.732952	11.241819	7.919391	6.356283	10.88093	5.384683	17.923848	10.209156	9.082957	17.42163	9.192614	8.153399	15.335563	10.842606	7.61206	14.855124	10.594201	7.117973
19.61977	10.834456	10.534262	17.608355	10.844022	10.047796	14.923318	11.006878	8.514515	13.746882	11.227071	7.932556	6.348018	10.670627	5.330664	17.948518	10.192295	9.09515	17.433961	9.154772	8.190294	15.341858	10.792761	7.599926	14.860818	10.54981	7.145396
19.629322	10.829496	10.537084	17.625612	10.825542	10.055574	14.952764	10.936698	8.509994	13.770628	11.204905	7.938265	6.355564	10.417705	5.243964	17.960995	10.160884	9.101724	17.450297	9.112381	8.227869	15.358007	10.725918	7.600546	14.868471	10.477626	7.163254
19.641938	10.828223	10.540722	17.643942	10.820657	10.056379	14.972039	10.86307	8.496632	13.794009	11.164987	7.930738	6.337044	10.220881	5.123781	17.980712	10.135599	9.114537	17.467435	9.078965	8.260813	15.383099	10.658347	7.601905	14.888069	10.414111	7.17708
19.658811	10.825098	10.54227	17.658218	10.819156	10.062655	15.004304	10.799984	8.481716	13.816689	11.115785	7.932623	6.361974	10.008272	5.015631	17.991177	10.120056	9.121252	17.480167	9.034728	8.291249	15.398756	10.600026	7.599842	14.893982	10.334617	7.182725
19.674978	10.826465	10.546717	17.665497	10.829013	10.069034	15.029102	10.725519	8.479745	13.833525	11.040787	7.925889	6.364816	9.84162	4.913804	18.00509	10.106334	9.129754	17.49819	9.001275	8.32368	15.416536	10.523146	7.599608	14.9072	10.243211	7.192729
19.693536	10.826217	10.545381	17.680099	10.829293	10.076062	15.043192	10.65998	8.489494	13.855814	10.982729	7.924695	6.418199	9.648009	4.808748	18.020904	10.095643	9.143507	17.507816	8.981156	8.357746	15.441871	10.440203	7.609165	14.930686	10.171389	7.200053
19.714843	10.826437	10.530517	17.69539	10.829154	10.083789	15.053889	10.614643	8.495935	13.866371	10.901212	7.917623	6.466797	9.4771	4.788161	18.031397	10.085001	9.153706	17.512376	8.96784	8.382049	15.463128	10.372066	7.62894	14.94981	10.091845	7.213255
19.74136	10.831369	10.497334	17.710028	10.82874	10.083253	15.071258	10.54096	8.508892	13.883379	10.801932	7.914316	6.534315	9.325694	4.783752	18.039093	10.077163	9.154153	17.516754	8.950472	8.416938	15.487275	10.315043	7.649201	14.973056	10.015015	7.224857
19.759858	10.832501	10.486377	17.724592	10.826112	10.084315	15.080762	10.476739	8.509347	13.902724	10.71546	7.913777	6.586026	9.175503	4.801442	18.04788	10.073962	9.158386	17.524575	8.924645	8.442031	15.507156	10.265565	7.66539	14.994335	9.926378	7.252729
19.778795	10.834862	10.467186	17.740961	10.825852	10.084931	15.098523	10.428291	8.518402	13.919026	10.595712	7.906927	6.669997	9.019541	4.838622	18.054361	10.073185	9.157561	17.525137	8.92186	8.480106	15.532088	10.220177	7.678811	15.009796	9.830646	7.263834
19.800394	10.832602	10.438451	17.758665	10.831249	10.085636	15.109466	10.381466	8.529173	13.930582	10.525263	7.904982	6.744035	8.901419	4.869937	18.062574	10.07573	9.165266	17.531873	8.921149	8.497308	15.550204	10.18188	7.695543	15.031726	9.771573	7.281518
19.815274	10.806232	10.420958	17.771712	10.829103	10.08277	15.119276	10.335899	8.548089	13.949671	10.429603	7.91114	6.79925	8.839376	4.912263	18.068837	10.073186	9.164304	17.53098	8.900192	8.512375	15.577654	10.146972	7.712387	15.053901	9.710039	7.308059
19.830831	10.791524	10.404473	17.782015	10.824372	10.08242	15.128541	10.323495	8.574963	13.965079	10.347256	7.913199	6.863406	8.784465	4.966015	18.073973	10.075634	9.168494	17.53538	8.899392	8.523649	15.596625	10.129816	7.742157	15.080657	9.656888	7.328424
19.847645	10.781199	10.389809	17.798471	10.826905	10.075607	15.139476	10.306116	8.609713	13.98172	10.26395	7.92492	6.875737	8.814556	4.994655	18.077276	10.077136	9.164966	17.541906	8.89306	8.527876	15.626357	10.111364	7.770941	15.107445	9.606798	7.348906
19.85957	10.766038	10.380284	17.806476	10.823379	10.070069	15.147386	10.301277	8.62258	13.993773	10.173066	7.931374	6.855022	8.899777	5.026913	18.085635	10.078136	9.170046	17.54684	8.891209	8.522078	15.642347	10.118983	7.793062	15.142146	9.573986	7.376123
19.871328	10.753013	10.368454	17.821457	10.825307	10.0645	15.15686	10.310386	8.645212	14.01368	10.122876	7.942261	6.817953	9.021906	5.042939	18.097941	10.086204	9.173397	17.546207	8.893139	8.509884	15.668845	10.144076	7.811211	15.166528	9.555604	7.390191
19.878361	10.733222	10.391252	17.829169	10.819499	10.057519	15.166394	10.337792	8.659735	14.025094	10.092833	7.961551	6.75193	9.199095	5.088514	18.10618	10.088994	9.176589	17.536165	8.890296	8.494808	15.683537	10.162682	7.831063	15.187937	9.537572	7.392644
19.883383	10.722472	10.41136	17.84021	10.814525	10.059142	15.169754	10.375816	8.683514	14.043896	10.058541	7.987392	6.69805	9.389532	5.123673	18.118058	10.093548	9.179636	17.548268	8.89688	8.474423	15.689118	10.175065	7.840748	15.223883	9.548995	7.382088
19.877341	10.719384	10.445852	17.848738	10.80761	10.060498	15.173012	10.40479	8.701714	14.057363	10.042289	8.023667	6.637954	9.579768	5.191257	18.122683	10.09637	9.185029	17.565948	8.901548	8.448393	15.693682	10.205291	7.85345	15.240912	9.552297	7.36493
19.873324	10.724439	10.476401	17.857048	10.805291	10.061556	15.176339	10.437183	8.724831	14.066859	10.039442	8.034897	6.597309	9.759042	5.234352	18.131505	10.101128	9.185904	17.586554	8.907383	8.429397	15.699611	10.232568	7.860576	15.262904	9.594854	7.342017
19.867379	10.724626	10.514165	17.868397	10.804608	10.061813	15.183118	10.489529	8.725544	14.070153	10.046715	8.060857	6.55739	9.939656	5.271056	18.13995	10.105663	9.189258	17.612099	8.921049	8.410347	15.685743	10.267789	7.856701	15.283269	9.647733	7.327755
19.856263	10.717516	10.547259	17.875674	10.802779	10.072498	15.186862	10.519609	8.733694	14.078092	10.075407	8.090586	6.53109	10.070313	5.306969	18.148923	10.106253	9.197106	17.630426	8.924913	8.397508	15.685045	10.306915	7.856474	15.28098	9.700359	7.335297
19.843842	10.709648	10.597906	17.883964	10.789847	10.072785	15.186317	10.55176	8.742123	14.085365	10.111098	8.106451	6.500452	10.271853	5.338825	18.164124	10.112919	9.199283	17.650123	8.925105	8.384662	15.683327	10.352681	7.857452	15.282687	9.755637	7.345391
19.832912	10.702006	10.624844	17.889434	10.775214	10.069224	15.184205	10.595065	8.754614	14.085343	10.142528	8.127194	6.473801	10.417707	5.366272	18.176438	10.117111	9.20699	17.675521	8.923128	8.363562	15.673594	10.37798	7.856601	15.283597	9.803247	7.349866
19.824693	10.699015	10.659151	17.892088	10.763937	10.072669	15.188612	10.639913	8.757806	14.084503	10.189694	8.137249	6.451044	10.603799	5.383292	18.187721	10.115819	9.216702	17.693026	8.925137	8.345322	15.665062	10.420988	7.850173	15.269627	9.839439	7.348134
19.818481	10.696687	10.688978	17.894741	10.752673	10.076112	15.186331	10.682572	8.761633	14.079598	10.253263	8.153098	6.439303	10.691157	5.422681	18.199938	10.109594	9.22317	17.720894	8.928878	8.330638	15.664412	10.46247	7.840636	15.262942	9.918191	7.354529
19.813794	10.697588	10.709091	17.899922	10.737971	10.075972	15.182452	10.712458	8.758322	14.064222	10.313403	8.166892	6.435649	10.817358	5.46302	18.208411	10.099561	9.232243	17.738787	8.929065	8.321103	15.657725	10.490475	7.845698	15.246633	9.974009	7.358795
19.810857	10.702823	10.728557	17.902111	10.718663	10.078133	15.189774	10.747312	8.76303	14.054393	10.382573	8.166879	6.441541	10.950423	5.498788	18.217722	10.089744	9.244768	17.765504	8.923369	8.306395	15.650342	10.519264	7.845353	15.218439	10.018645	7.367445
19.816165	10.729019	10.735333	17.906513	10.709599	10.079896	15.189728	10.762996	8.760505	14.046543	10.430552	8.172689	6.448982	11.0682	5.561505	18.22712	10.074831	9.250585	17.784802	8.92338	8.301951	15.643244	10.530601	7.838894	15.205491	10.054676	7.381876
19.818277	10.751184	10.743633	17.911086	10.69651	10.082593	15.191035	10.771744	8.768074	14.04048	10.493496	8.183783	6.482847	11.165216	5.624568	18.232706	10.05972	9.259173	17.793377	8.918423	8.304621	15.637659	10.534291	7.839266	15.182974	10.088084	7.391937
19.821013	10.756129	10.750236	17.916157	10.694909	10.085676	15.195651	10.772699	8.774764	14.039558	10.493714	8.18625	6.489055	11.164326	5.630592	18.235821	10.057428	9.261913	17.798336	8.92019	8.305263	15.642007	10.533762	7.844195	15.179754	10.095982	7.397656
