# Supplementary material for: Speed‐dependent locomotor patterns during steady swimming in a demersal shark
Source: J Fish Biol. 2025 Apr 3;107(2):394–405. doi: 10.1111/jfb.70043 (PMC12360134; doi:10.1111/jfb.70043)
Supplement: Supplementary file 1 — Data S1. Supporting Information. [file JFB-107-394-s001.zip › scanicula_steady_swimming-main/angles/3Dcoords_catshark2_3BL_seq1_200623.csv]

pt1_X	pt1_Y	pt1_Z	pt2_X	pt2_Y	pt2_Z	pt3_X	pt3_Y	pt3_Z	pt4_X	pt4_Y	pt4_Z	pt5_X	pt5_Y	pt5_Z	pt6_X	pt6_Y	pt6_Z	pt8_X	pt8_Y	pt8_Z	pt10_X	pt10_Y	pt10_Z	pt12_X	pt12_Y	pt12_Z
19.824498	6.130254	10.392558	18.066749	5.765236	10.361195	15.323393	5.027061	9.294145	14.231784	4.620407	8.841862	7.330683	4.362449	6.844384	18.037621	4.922978	9.59773	17.516903	3.918781	8.836668	15.704838	4.57704	8.470615	15.248565	4.095513	8.151618
19.818859	6.154266	10.400686	18.074497	5.766994	10.363969	15.324967	5.054861	9.288042	14.239991	4.677256	8.810965	7.421005	4.45085	6.945075	18.055592	4.926922	9.599846	17.513578	3.922173	8.848398	15.697449	4.592555	8.450379	15.244327	4.150034	8.124474
19.819063	6.173386	10.3997	18.086933	5.780765	10.368361	15.323573	5.074573	9.282134	14.236112	4.742259	8.788763	7.507229	4.500169	7.063795	18.070575	4.928583	9.597803	17.523431	3.930672	8.874788	15.694662	4.622999	8.448403	15.242914	4.182527	8.084797
19.826163	6.197015	10.399022	18.094722	5.793732	10.377016	15.328636	5.083744	9.269162	14.239694	4.804488	8.768462	7.591047	4.448691	7.196071	18.086906	4.940038	9.603391	17.557501	3.935519	8.880227	15.686978	4.632485	8.441363	15.227533	4.207133	8.081736
19.833036	6.225151	10.410715	18.104378	5.806268	10.376699	15.33242	5.092503	9.24797	14.24543	4.875542	8.757468	7.622684	4.320334	7.226706	18.106033	4.956529	9.606926	17.577676	3.933714	8.886189	15.687384	4.633349	8.425889	15.213579	4.223946	8.074065
19.840756	6.237386	10.405928	18.113923	5.821066	10.379399	15.351759	5.087274	9.244402	14.257175	4.936937	8.748342	7.627591	4.164234	7.255153	18.121284	4.970279	9.615032	17.601195	3.944696	8.898638	15.695687	4.63026	8.422014	15.217601	4.251649	8.065557
19.852088	6.258236	10.412675	18.127418	5.839667	10.38303	15.374873	5.068561	9.246936	14.272348	4.980079	8.741646	7.614758	4.007444	7.273339	18.142287	4.9905	9.625623	17.614115	3.96191	8.932506	15.70852	4.624039	8.431869	15.218647	4.260337	8.054121
19.8668	6.273422	10.411943	18.137632	5.855144	10.386758	15.393143	5.046765	9.249058	14.288593	5.000141	8.73646	7.608188	3.847692	7.288589	18.155403	4.9951	9.627479	17.622648	3.976015	8.9703	15.724869	4.609063	8.434553	15.227807	4.256023	8.045913
19.881051	6.284578	10.412367	18.152192	5.877681	10.388558	15.413709	5.024092	9.254356	14.322024	5.009653	8.728586	7.600991	3.665171	7.299129	18.172966	5.021154	9.6309	17.622274	4.001441	9.039236	15.747138	4.586126	8.434495	15.228216	4.249373	8.054846
19.895091	6.293352	10.412024	18.168015	5.903172	10.394556	15.443053	5.014446	9.272532	14.353439	5.00852	8.729657	7.614781	3.517866	7.311575	18.191992	5.043132	9.640671	17.633881	4.01682	9.094392	15.765399	4.568817	8.446846	15.249895	4.227999	8.081499
19.912542	6.304947	10.414094	18.186778	5.925726	10.395565	15.466018	4.991033	9.280706	14.375666	4.978277	8.726563	7.616951	3.33892	7.322603	18.210089	5.064066	9.646637	17.653815	4.022549	9.124235	15.78477	4.558756	8.459434	15.270987	4.217109	8.105087
19.930946	6.325361	10.417554	18.205005	5.952303	10.395837	15.485306	4.970882	9.287947	14.405432	4.943049	8.727375	7.619592	3.192753	7.316631	18.231575	5.090794	9.652205	17.673808	4.053103	9.16715	15.809912	4.53605	8.468234	15.293505	4.203722	8.137265
19.943161	6.33261	10.420623	18.217266	5.979308	10.398821	15.505825	4.957736	9.293999	14.426165	4.905762	8.7281	7.651986	3.057995	7.301863	18.247886	5.115317	9.64941	17.69162	4.065237	9.197941	15.836826	4.524593	8.483812	15.314387	4.174895	8.164241
19.946853	6.341745	10.435825	18.22787	5.995507	10.400034	15.521027	4.944578	9.300156	14.439852	4.863945	8.729304	7.696391	2.956544	7.292535	18.26297	5.135578	9.65235	17.712541	4.089208	9.213536	15.860182	4.523386	8.494926	15.342934	4.165845	8.213923
19.952542	6.35554	10.452537	18.23747	6.009586	10.39576	15.540902	4.930139	9.300183	14.454881	4.83212	8.736163	7.748996	2.853494	7.284406	18.274562	5.151434	9.653485	17.723954	4.106429	9.23498	15.888448	4.523063	8.508618	15.372927	4.142104	8.242192
19.956128	6.373745	10.46987	18.242118	6.03115	10.402834	15.560002	4.918641	9.305922	14.466018	4.785842	8.734141	7.855478	2.780933	7.322476	18.28293	5.17593	9.659539	17.746478	4.123349	9.234152	15.917061	4.521118	8.516017	15.396564	4.120932	8.267351
19.958865	6.394627	10.490192	18.251949	6.049974	10.404977	15.576738	4.920138	9.315035	14.481654	4.752129	8.740842	7.927665	2.733664	7.330292	18.293172	5.194904	9.665738	17.778968	4.129636	9.210458	15.946978	4.525495	8.521614	15.422905	4.120356	8.298267
19.964585	6.43601	10.51602	18.261105	6.074113	10.412534	15.587909	4.922367	9.322436	14.48898	4.708975	8.758988	8.018114	2.733457	7.380278	18.306433	5.221664	9.671584	17.81684	4.145222	9.182095	15.981372	4.542586	8.53094	15.450386	4.099595	8.279741
19.971606	6.482637	10.534446	18.269695	6.089402	10.410844	15.602557	4.93766	9.333698	14.510486	4.679725	8.773058	8.064564	2.824683	7.42242	18.325984	5.245543	9.680526	17.86882	4.14688	9.13321	16.0054	4.550871	8.542761	15.479162	4.094179	8.266113
19.977068	6.526818	10.551173	18.28404	6.10921	10.416986	15.630396	4.954052	9.342848	14.531219	4.652946	8.786681	8.016922	2.935759	7.352357	18.342609	5.261413	9.680635	17.911916	4.15456	9.100025	16.031694	4.573337	8.546904	15.52008	4.082568	8.252153
19.987341	6.586227	10.566476	18.297367	6.131876	10.42316	15.650535	4.963628	9.354986	14.552009	4.628704	8.810782	7.93171	3.082386	7.288734	18.370238	5.302591	9.682271	17.959623	4.182438	9.068776	16.058958	4.590272	8.546906	15.578694	4.074347	8.237448
19.992636	6.635217	10.585072	18.312995	6.151656	10.428707	15.667892	4.972863	9.359861	14.576835	4.616372	8.815775	7.849791	3.221767	7.171156	18.386079	5.316107	9.680832	18.00599	4.220269	9.038827	16.077788	4.614277	8.557295	15.620906	4.098843	8.199883
19.996683	6.67639	10.5955	18.326378	6.176167	10.437329	15.689855	5.003388	9.373188	14.607283	4.607406	8.832965	7.772474	3.369877	7.139518	18.412917	5.341426	9.670319	18.054545	4.256942	9.016268	16.101465	4.635142	8.554042	15.650378	4.110123	8.197378
19.99929	6.718749	10.613806	18.339699	6.200434	10.444948	15.704722	5.029428	9.380762	14.630788	4.607584	8.839326	7.6995	3.510973	7.075646	18.433098	5.364363	9.666615	18.111424	4.297213	8.998846	16.124274	4.662388	8.558515	15.69588	4.139536	8.184822
20.000185	6.752165	10.63197	18.347104	6.220137	10.452154	15.718712	5.053743	9.39386	14.66025	4.611382	8.843286	7.637229	3.664215	7.033094	18.456467	5.411037	9.664798	18.160386	4.329715	8.967627	16.14102	4.687989	8.565665	15.746077	4.164573	8.161067
20.004788	6.790668	10.653831	18.352112	6.236822	10.461713	15.73114	5.071016	9.402286	14.679304	4.619368	8.847461	7.590308	3.803557	6.982585	18.469742	5.437681	9.66077	18.201955	4.362927	8.952208	16.158307	4.716824	8.567699	15.784137	4.197938	8.145852
20.011099	6.80008	10.673716	18.356627	6.268878	10.47389	15.744374	5.104589	9.415296	14.690191	4.634796	8.850841	7.544726	3.959048	6.948693	18.474191	5.465441	9.671365	18.222752	4.390635	8.933239	16.170419	4.754376	8.576745	15.819783	4.220465	8.117585
20.020134	6.807614	10.695417	18.365457	6.297544	10.483132	15.752412	5.131271	9.419444	14.708626	4.662365	8.852108	7.512502	4.093805	6.909381	18.476351	5.495652	9.675224	18.220625	4.415476	8.913721	16.179641	4.784839	8.576037	15.847953	4.248131	8.104317
20.029106	6.810626	10.716247	18.36497	6.316132	10.504486	15.75816	5.166821	9.409998	14.720444	4.688439	8.855916	7.501852	4.229498	6.874949	18.472538	5.52559	9.679307	18.209506	4.435552	8.891158	16.188512	4.827381	8.576525	15.876931	4.295426	8.093108
20.035128	6.790984	10.732366	18.370843	6.332539	10.512853	15.764176	5.210725	9.402932	14.73312	4.725845	8.856055	7.515999	4.342919	6.842624	18.461115	5.54023	9.685022	18.187152	4.470767	8.889286	16.190661	4.865139	8.57793	15.895013	4.33813	8.088761
20.039645	6.761864	10.743144	18.374965	6.349214	10.522699	15.761417	5.255859	9.394956	14.737854	4.763217	8.856656	7.526032	4.450859	6.820829	18.449029	5.563502	9.694668	18.15522	4.490562	8.896002	16.19383	4.920673	8.583389	15.914801	4.384327	8.081924
20.041323	6.751781	10.748643	18.377753	6.353569	10.53067	15.759641	5.268565	9.385413	14.740978	4.774422	8.860008	7.533109	4.48959	6.815742	18.449789	5.576094	9.698082	18.153418	4.500641	8.897759	16.200264	4.941589	8.590619	15.922452	4.417835	8.086271
