# Supplementary material for: Speed‐dependent locomotor patterns during steady swimming in a demersal shark
Source: J Fish Biol. 2025 Apr 3;107(2):394–405. doi: 10.1111/jfb.70043 (PMC12360134; doi:10.1111/jfb.70043)
Supplement: Supplementary file 1 — Data S1. Supporting Information. [file JFB-107-394-s001.zip › scanicula_steady_swimming-main/angles/3Dcoords_catshark2_4BL_seq1_200623.csv]

pt1_X	pt1_Y	pt1_Z	pt2_X	pt2_Y	pt2_Z	pt3_X	pt3_Y	pt3_Z	pt4_X	pt4_Y	pt4_Z	pt5_X	pt5_Y	pt5_Z	pt6_X	pt6_Y	pt6_Z	pt8_X	pt8_Y	pt8_Z	pt10_X	pt10_Y	pt10_Z	pt12_X	pt12_Y	pt12_Z
16.38621	8.92723	6.413431	14.12881	9.197573	6.251533	10.964465	9.676771	5.057091	9.487422	9.630789	4.545985	0.68382	11.28317	2.989446	14.053346	8.264064	5.251027	13.107844	7.084061	4.513325	11.172394	9.130459	4.118808	10.601292	8.609048	3.752252
16.370887	8.906546	6.392996	14.104353	9.191956	6.242717	10.957219	9.662032	5.057725	9.451757	9.670015	4.53515	0.697324	11.486259	2.979979	14.054237	8.234576	5.244181	13.12311	7.020816	4.537178	11.143892	9.106394	4.097678	10.557125	8.614598	3.740757
16.35024	8.875058	6.37105	14.077978	9.149573	6.215657	10.936914	9.635486	5.05278	9.416145	9.705984	4.506516	0.721781	11.503324	3.012878	14.043494	8.204272	5.19972	13.134605	6.971652	4.545387	11.086016	9.095501	4.074877	10.503822	8.612144	3.745109
16.33469	8.83992	6.357035	14.066593	9.126676	6.181016	10.913879	9.599077	5.025593	9.387747	9.762922	4.49784	0.713457	11.392131	3.021424	14.023438	8.167424	5.186571	13.124845	6.93237	4.542066	11.036778	9.084008	4.064932	10.469738	8.60946	3.773067
16.311734	8.819306	6.339028	14.049312	9.101445	6.151732	10.871274	9.560306	4.998932	9.368679	9.805591	4.486987	0.69771	11.133558	3.025219	14.004588	8.138465	5.181039	13.097159	6.878382	4.546701	10.994234	9.047654	4.02953	10.427844	8.603749	3.781169
16.290146	8.801532	6.31456	14.029406	9.069786	6.127437	10.848241	9.523483	4.980264	9.343263	9.848842	4.471927	0.647478	10.867934	3.01613	13.98976	8.108585	5.160216	13.072466	6.860005	4.53939	10.949903	9.00685	4.011077	10.383207	8.60118	3.778714
16.270219	8.793787	6.298737	14.004226	9.040371	6.095503	10.831234	9.48357	4.970367	9.318545	9.871704	4.448911	0.58843	10.594021	2.992869	13.975027	8.082309	5.142124	13.032183	6.819675	4.52859	10.897941	8.970689	3.979864	10.331257	8.589394	3.770843
16.250331	8.781647	6.265394	13.971072	9.004237	6.071513	10.789661	9.425486	4.942775	9.302631	9.884223	4.435848	0.565989	10.378205	2.974887	13.946639	8.044608	5.131825	12.997805	6.79688	4.509921	10.860257	8.921446	3.955906	10.281855	8.580594	3.777177
16.23011	8.786658	6.234435	13.932807	8.99204	6.053394	10.766718	9.347761	4.936314	9.284045	9.84345	4.419005	0.558686	10.184038	2.95422	13.926792	8.023669	5.11897	12.967268	6.763868	4.502818	10.807961	8.864358	3.92814	10.254152	8.54085	3.776278
16.210251	8.7873	6.196026	13.906975	8.977453	6.040247	10.739642	9.262323	4.920742	9.25722	9.803564	4.388721	0.55575	9.995888	2.8958	13.902312	7.997647	5.111439	12.937086	6.734522	4.491939	10.753033	8.794319	3.923481	10.214594	8.482976	3.751731
16.186576	8.785394	6.160996	13.884627	8.969285	6.027229	10.709139	9.183985	4.893649	9.242755	9.707441	4.375497	0.569328	9.807377	2.843186	13.877249	7.984708	5.098501	12.889331	6.702389	4.492686	10.712749	8.703607	3.935937	10.180704	8.397766	3.753595
16.168438	8.775699	6.139496	13.862769	8.948013	6.021748	10.681985	9.104213	4.883584	9.210705	9.627143	4.360253	0.587168	9.609598	2.746718	13.840683	7.966635	5.085701	12.85356	6.687032	4.516309	10.669718	8.642168	3.917772	10.137027	8.321963	3.750126
16.145222	8.75294	6.103189	13.832994	8.944367	6.003673	10.649751	9.030411	4.878501	9.176863	9.515429	4.337119	0.610915	9.398663	2.643508	13.815238	7.961667	5.075298	12.809931	6.67129	4.574496	10.632908	8.564302	3.905547	10.105262	8.231843	3.768015
16.128563	8.734491	6.079261	13.81815	8.947098	5.982868	10.626213	8.971575	4.873441	9.158551	9.391924	4.324825	0.641066	9.199462	2.536728	13.778313	7.950857	5.05483	12.761384	6.645192	4.59822	10.604489	8.510818	3.89147	10.091798	8.150598	3.786193
16.110263	8.71391	6.050198	13.797406	8.938962	5.972381	10.616526	8.924417	4.876674	9.126827	9.29886	4.320909	0.672369	8.983895	2.485411	13.751955	7.948067	5.042022	12.73198	6.630109	4.625468	10.576846	8.47019	3.892596	10.064604	8.085889	3.786002
16.094746	8.689067	6.043947	13.784816	8.934848	5.961984	10.592185	8.889344	4.86818	9.108603	9.196826	4.310912	0.722857	8.801701	2.497399	13.729012	7.942272	5.024084	12.708793	6.623148	4.625788	10.562574	8.421009	3.887361	10.046026	8.005099	3.779311
16.076911	8.655205	6.033801	13.774621	8.930798	5.951497	10.554641	8.887281	4.847386	9.086467	9.093459	4.2973	0.801772	8.749995	2.605679	13.709085	7.942202	5.013761	12.689025	6.638525	4.602722	10.567875	8.380033	3.895505	10.054539	7.92974	3.771721
16.065436	8.631669	6.028596	13.769218	8.937626	5.941148	10.553343	8.896275	4.851053	9.063596	9.005206	4.289752	0.815768	8.932341	2.715074	13.694157	7.938724	5.001153	12.667772	6.650384	4.576064	10.578581	8.354803	3.85501	10.068544	7.862236	3.757076
16.047972	8.596748	6.035651	13.762663	8.944915	5.912282	10.545928	8.902305	4.854192	9.050881	8.92339	4.295674	0.741614	9.242082	2.738144	13.674209	7.935885	4.985604	12.625313	6.661898	4.549289	10.578506	8.358317	3.827148	10.085731	7.829468	3.736946
16.032184	8.564067	6.053386	13.759676	8.936537	5.888438	10.543671	8.926033	4.851515	9.047644	8.861289	4.305544	0.647199	9.535651	2.728247	13.655029	7.935295	4.972868	12.607185	6.688572	4.529881	10.58133	8.354086	3.808846	10.09427	7.802076	3.716038
16.008023	8.550041	6.079821	13.750438	8.932645	5.877836	10.539205	8.955788	4.849088	9.049551	8.812465	4.302541	0.570191	9.820181	2.713442	13.641296	7.937597	4.957255	12.585826	6.693824	4.50711	10.586996	8.374386	3.792591	10.126913	7.766685	3.699311
15.992699	8.538821	6.06891	13.739658	8.904404	5.864318	10.544424	8.98279	4.833488	9.049728	8.805986	4.299079	0.485863	10.144299	2.700095	13.62935	7.931617	4.939218	12.581067	6.697424	4.468662	10.599658	8.398798	3.75312	10.140976	7.784179	3.670269
15.981769	8.541777	6.070821	13.721007	8.887529	5.835253	10.54261	9.019298	4.79921	9.049561	8.812588	4.289424	0.391428	10.465874	2.642689	13.625341	7.920706	4.931578	12.566218	6.689349	4.422559	10.604652	8.423512	3.734869	10.155187	7.796067	3.633765
15.971517	8.542124	6.06537	13.716018	8.887573	5.832714	10.539914	9.03441	4.794284	9.044519	8.819338	4.269299	0.328219	10.74783	2.577303	13.622061	7.912513	4.921213	12.576171	6.673124	4.403436	10.608984	8.444211	3.706571	10.164691	7.842387	3.581652
15.964385	8.546845	6.052669	13.697477	8.859611	5.811365	10.535828	9.055655	4.780719	9.035494	8.842365	4.257139	0.259137	11.030946	2.491457	13.625689	7.90513	4.926295	12.583822	6.651004	4.364853	10.614636	8.469047	3.680648	10.159324	7.867289	3.524675
15.95917	8.551545	6.05032	13.683868	8.844469	5.80079	10.515942	9.050286	4.761159	9.01966	8.87864	4.242958	0.223733	11.262373	2.415639	13.62947	7.891712	4.907921	12.626503	6.621021	4.311438	10.606911	8.473118	3.643384	10.150641	7.903297	3.469335
15.947514	8.542254	6.042624	13.670078	8.822686	5.792762	10.495367	9.044961	4.742003	9.000581	8.911924	4.219497	0.196479	11.49134	2.398893	13.631836	7.883429	4.892233	12.641692	6.608087	4.250167	10.581924	8.46924	3.617642	10.133693	7.937145	3.42177
15.946346	8.539838	6.040155	13.649723	8.805544	5.784828	10.482065	9.033375	4.734231	8.994425	8.931838	4.210061	0.199985	11.634324	2.399167	13.626164	7.873091	4.886993	12.647104	6.609359	4.223374	10.573253	8.469221	3.60146	10.121486	7.949762	3.38657
