# Supplementary material for: Speed‐dependent locomotor patterns during steady swimming in a demersal shark
Source: J Fish Biol. 2025 Apr 3;107(2):394–405. doi: 10.1111/jfb.70043 (PMC12360134; doi:10.1111/jfb.70043)
Supplement: Supplementary file 1 — Data S1. Supporting Information. [file JFB-107-394-s001.zip › scanicula_steady_swimming-main/angles/3Dcoords_catshark2_5BL_seq2_200623.csv]

pt1_X	pt1_Y	pt1_Z	pt2_X	pt2_Y	pt2_Z	pt3_X	pt3_Y	pt3_Z	pt4_X	pt4_Y	pt4_Z	pt5_X	pt5_Y	pt5_Z	pt6_X	pt6_Y	pt6_Z	pt8_X	pt8_Y	pt8_Z	pt10_X	pt10_Y	pt10_Z	pt12_X	pt12_Y	pt12_Z
14.161914	5.321564	4.445564	11.655921	5.077777	4.427243	8.773874	4.459041	3.535024	7.260186	3.915293	3.033704	-0.261045	5.077957	1.06914	11.837526	4.004644	3.701416	10.852639	2.772244	3.417081	8.934787	3.746494	2.683019	8.439495	3.086112	2.496769
14.183358	5.345126	4.447801	11.681139	5.071235	4.432031	8.787121	4.486667	3.544113	7.267709	3.987468	3.017929	-0.235685	4.871223	1.1378	11.870667	4.021231	3.715727	10.892282	2.793957	3.424733	8.946029	3.772754	2.674779	8.427374	3.156107	2.494817
14.199483	5.389205	4.451718	11.705099	5.073541	4.440329	8.801287	4.501041	3.546181	7.281149	4.086741	2.995226	-0.207775	4.630296	1.246799	11.894918	4.022825	3.710891	10.932273	2.799212	3.429703	8.965469	3.802547	2.665933	8.426051	3.225823	2.490537
14.219689	5.420729	4.460977	11.720733	5.08064	4.445431	8.817729	4.51212	3.554814	7.271158	4.178804	2.976746	-0.210001	4.406509	1.33438	11.914602	4.036868	3.713781	10.974465	2.810371	3.422147	8.972656	3.847527	2.663248	8.407156	3.300295	2.477407
14.228953	5.448089	4.48767	11.732512	5.089986	4.450902	8.839707	4.512768	3.556744	7.27918	4.255575	2.971766	-0.244994	4.14902	1.384892	11.942113	4.051249	3.718083	11.021982	2.806428	3.41495	8.975155	3.879284	2.664259	8.416727	3.343358	2.484211
14.240257	5.481966	4.504253	11.743161	5.115221	4.458423	8.862741	4.502413	3.561355	7.29196	4.314947	2.973213	-0.265976	3.85278	1.413452	11.972703	4.055468	3.724648	11.068056	2.822282	3.37682	8.993039	3.886186	2.662354	8.404962	3.372857	2.483171
14.243477	5.513677	4.535823	11.757756	5.119531	4.460603	8.886786	4.483479	3.580686	7.296767	4.345335	2.976084	-0.3307	3.571671	1.420302	11.996234	4.072075	3.729069	11.108187	2.837707	3.34849	9.002172	3.883252	2.664357	8.415661	3.389811	2.485966
14.2421	5.549114	4.565219	11.764126	5.138315	4.475886	8.905576	4.479479	3.594171	7.325489	4.366119	2.972102	-0.365834	3.273381	1.403612	12.022194	4.093043	3.743236	11.152221	2.839268	3.304344	9.011882	3.892492	2.674163	8.416683	3.396769	2.496106
14.236651	5.58562	4.59921	11.769022	5.157937	4.48588	8.918615	4.463039	3.6028	7.347768	4.381638	2.984798	-0.381863	3.016138	1.384855	12.044961	4.116613	3.759173	11.191541	2.867071	3.299246	9.021287	3.872204	2.693337	8.436127	3.394017	2.532858
14.236975	5.61954	4.633648	11.780863	5.181896	4.498208	8.932477	4.443062	3.616463	7.372985	4.365006	2.995493	-0.37668	2.782872	1.351401	12.063821	4.147943	3.771462	11.243128	2.892558	3.271874	9.041346	3.861877	2.708939	8.443955	3.375775	2.562354
14.241354	5.656829	4.675423	11.784334	5.204135	4.500657	8.947492	4.423195	3.630286	7.387177	4.326213	3.000825	-0.385365	2.581379	1.304526	12.080575	4.175386	3.776915	11.271032	2.904686	3.244313	9.058049	3.848773	2.728004	8.455766	3.356932	2.588343
14.232234	5.704468	4.71501	11.782164	5.24505	4.520466	8.964474	4.418659	3.640741	7.401454	4.309873	3.023919	-0.384531	2.425983	1.245332	12.092919	4.199241	3.795872	11.312067	2.935525	3.236407	9.072593	3.82454	2.743767	8.478114	3.320463	2.616077
14.233936	5.739719	4.729717	11.775807	5.277999	4.529905	8.982447	4.394083	3.653207	7.42434	4.263588	3.043012	-0.382086	2.248875	1.16011	12.10199	4.238969	3.817782	11.331402	2.980453	3.261007	9.099542	3.801618	2.764276	8.501289	3.286483	2.64336
14.235116	5.770485	4.744565	11.772194	5.320862	4.551659	8.995492	4.377833	3.66205	7.43821	4.215701	3.063844	-0.358919	2.066249	1.080332	12.10482	4.289048	3.837721	11.344089	3.012611	3.287203	9.118079	3.770174	2.793413	8.523895	3.257632	2.663356
14.234217	5.822471	4.751685	11.772999	5.365186	4.556261	9.016804	4.34957	3.678085	7.456203	4.168908	3.078674	-0.313887	1.916386	1.021633	12.109392	4.33114	3.861178	11.349189	3.052747	3.306597	9.142242	3.764442	2.812811	8.547239	3.223279	2.688068
14.235134	5.866877	4.751367	11.770107	5.420628	4.568242	9.028965	4.356931	3.702724	7.476267	4.091854	3.096096	-0.211364	1.852221	0.996963	12.116236	4.381133	3.880938	11.353655	3.098477	3.34831	9.166325	3.748263	2.831699	8.59711	3.196909	2.715151
14.239767	5.91902	4.751373	11.767438	5.470741	4.570408	9.043793	4.357562	3.738464	7.496859	4.046868	3.126467	-0.17385	1.995946	1.047058	12.116076	4.434738	3.897347	11.366636	3.128917	3.366409	9.190644	3.748333	2.861456	8.641013	3.162449	2.73644
14.238177	5.938968	4.743962	11.764863	5.514848	4.585075	9.04869	4.365726	3.756279	7.517818	4.002235	3.157226	-0.265464	2.21159	1.03031	12.113146	4.489576	3.897419	11.379655	3.168698	3.383987	9.221253	3.763943	2.898764	8.671317	3.155263	2.777826
14.229792	5.981829	4.746042	11.7644	5.561083	4.587149	9.062134	4.388917	3.781148	7.537091	3.946286	3.191264	-0.35324	2.406469	0.931171	12.104663	4.537841	3.88612	11.391948	3.214646	3.401125	9.235196	3.779157	2.92012	8.701908	3.135043	2.793024
14.229541	6.027582	4.750452	11.760954	5.606671	4.586242	9.065793	4.412302	3.796428	7.556819	3.902688	3.214572	-0.421886	2.616043	0.913511	12.101766	4.594033	3.891168	11.396842	3.267204	3.431817	9.250769	3.812813	2.947394	8.725913	3.127273	2.813814
14.227172	6.062822	4.750487	11.753835	5.66224	4.585065	9.06651	4.462749	3.800557	7.578521	3.859398	3.247304	-0.479013	2.845163	0.891387	12.100319	4.646548	3.887987	11.423856	3.301353	3.423991	9.262955	3.835444	2.971565	8.756848	3.138803	2.839834
14.226972	6.094838	4.760364	11.746504	5.713267	4.59181	9.067473	4.504914	3.819717	7.594079	3.84735	3.274301	-0.517881	3.069756	0.91394	12.099451	4.703651	3.883391	11.439786	3.356091	3.396178	9.269388	3.866842	2.989348	8.787754	3.154313	2.864052
14.220953	6.124596	4.773053	11.739749	5.77514	4.588421	9.069187	4.563274	3.828759	7.606636	3.84462	3.307064	-0.563417	3.296839	0.936348	12.103856	4.747849	3.879619	11.443586	3.388743	3.370622	9.272056	3.91583	3.009298	8.802626	3.180113	2.877118
14.214549	6.153551	4.798307	11.724636	5.822114	4.592867	9.056726	4.652764	3.834361	7.61419	3.866724	3.333764	-0.587537	3.501151	0.954393	12.096704	4.796204	3.887279	11.420099	3.442722	3.329426	9.270686	3.977524	3.024315	8.810286	3.225408	2.879203
14.210296	6.173809	4.808232	11.720573	5.864391	4.589806	9.04942	4.726329	3.83795	7.616371	3.917695	3.363757	-0.588635	3.659245	0.975999	12.069126	4.835074	3.880566	11.383548	3.464753	3.344688	9.262957	4.057321	3.02661	8.809252	3.287816	2.878235
14.207183	6.182427	4.82081	11.713775	5.896889	4.594391	9.030725	4.811187	3.839748	7.612686	3.980685	3.375039	-0.575897	3.802616	0.978757	12.050673	4.852009	3.874724	11.325708	3.510813	3.365683	9.245019	4.142781	3.021977	8.806658	3.366679	2.86042
14.209032	6.177048	4.836007	11.708965	5.923488	4.606514	9.014146	4.904255	3.833509	7.605508	4.048269	3.378882	-0.570322	3.961929	0.977749	12.017636	4.867701	3.865185	11.260432	3.550745	3.374058	9.230117	4.224006	3.011071	8.809786	3.432038	2.830711
14.212288	6.173879	4.851368	11.704349	5.949524	4.613711	8.992441	4.991931	3.833614	7.587953	4.138356	3.382968	-0.554056	4.105722	0.970122	12.004668	4.898484	3.861504	11.180303	3.578332	3.398062	9.210946	4.309726	2.985199	8.801053	3.516875	2.805386
14.222932	6.167565	4.859014	11.707327	5.955385	4.6237	8.975641	5.076963	3.828975	7.57124	4.225268	3.379462	-0.548278	4.27172	0.976339	11.981387	4.915589	3.858022	11.11362	3.61294	3.410983	9.183368	4.384571	2.973544	8.790507	3.612859	2.786138
14.23608	6.155153	4.856785	11.707179	5.961183	4.633644	8.947467	5.173434	3.820641	7.54621	4.343721	3.377423	-0.551853	4.43643	0.980168	11.958115	4.93047	3.854593	11.038317	3.663904	3.423916	9.163923	4.480511	2.95786	8.770682	3.710726	2.762473
14.242267	6.151248	4.861562	11.712525	5.96168	4.638462	8.938872	5.222559	3.82022	7.534259	4.410122	3.378542	-0.556235	4.582281	0.990301	11.944792	4.936844	3.854114	11.024678	3.673014	3.421786	9.148581	4.512942	2.942096	8.761956	3.766232	2.752795
