# Supplementary material for: Speed‐dependent locomotor patterns during steady swimming in a demersal shark
Source: J Fish Biol. 2025 Apr 3;107(2):394–405. doi: 10.1111/jfb.70043 (PMC12360134; doi:10.1111/jfb.70043)
Supplement: Supplementary file 1 — Data S1. Supporting Information. [file JFB-107-394-s001.zip › scanicula_steady_swimming-main/angles/3Dcoords_catshark2_6BL_seq1_200623.csv]

pt1_X	pt1_Y	pt1_Z	pt2_X	pt2_Y	pt2_Z	pt3_X	pt3_Y	pt3_Z	pt4_X	pt4_Y	pt4_Z	pt5_X	pt5_Y	pt5_Z	pt6_X	pt6_Y	pt6_Z	pt8_X	pt8_Y	pt8_Z	pt10_X	pt10_Y	pt10_Z	pt12_X	pt12_Y	pt12_Z
18.423395	12.300335	8.670603	16.176416	12.332404	8.709945	13.192954	12.152478	8.025611	11.653064	11.668998	7.564227	3.111193	13.834124	6.699847	16.110503	11.564702	7.678706	15.02435	10.597322	6.932311	13.200847	12.787085	7.058182	12.702367	11.250108	6.695408
18.428018	12.280311	8.677917	16.170902	12.317129	8.704637	13.180354	12.211939	8.03195	11.649434	11.765267	7.572955	3.148519	13.91325	6.699204	16.107988	11.547185	7.685903	14.998291	10.604151	6.948667	13.17812	12.839851	7.060588	12.685008	11.318428	6.721876
18.418243	12.245915	8.696385	16.165933	12.296954	8.705404	13.170749	12.275814	8.046818	11.643353	11.865006	7.589344	3.245087	13.955915	6.678326	16.089274	11.542568	7.672428	14.959673	10.599822	6.964876	13.152472	12.931486	7.056839	12.659029	11.393821	6.738675
18.4138	12.239049	8.710202	16.168863	12.269546	8.697899	13.148981	12.338488	8.045185	11.619166	12.002165	7.612845	3.324281	13.812647	6.680668	16.063844	11.517638	7.658174	14.926656	10.608685	6.96374	13.1347	13.013074	7.070239	12.62259	11.490768	6.753204
18.410513	12.211673	8.715395	16.159918	12.252919	8.692436	13.132381	12.381404	8.047907	11.594856	12.125124	7.616367	3.403021	13.577924	6.697257	16.0532	11.488136	7.655924	14.887726	10.591349	6.953543	13.115076	13.066214	7.069992	12.597686	11.550835	6.777722
18.396644	12.174438	8.714349	16.144646	12.235743	8.690895	13.121923	12.400564	8.04914	11.56825	12.269839	7.612433	3.484137	13.278557	6.720297	16.035905	11.443884	7.655973	14.861087	10.56842	6.963386	13.110143	13.124595	7.067106	12.567702	11.613742	6.791678
18.388954	12.161951	8.723204	16.138814	12.220855	8.690113	13.100089	12.428371	8.051039	11.53541	12.379801	7.620267	3.50619	12.936759	6.709032	16.026793	11.408732	7.645743	14.828449	10.535793	6.984904	13.085663	13.132836	7.070356	12.53256	11.681272	6.791628
18.378219	12.152562	8.718587	16.135004	12.203649	8.688815	13.08675	12.426066	8.053897	11.510121	12.466579	7.621607	3.479004	12.599692	6.722388	16.024797	11.369158	7.650083	14.81291	10.506913	7.003584	13.074975	13.128797	7.060288	12.501947	11.733136	6.805218
18.376729	12.185398	8.706706	16.12964	12.185074	8.682733	13.071319	12.391578	8.043874	11.50067	12.545461	7.633979	3.448776	12.283162	6.679751	16.019737	11.33206	7.638893	14.799806	10.488186	7.033361	13.059334	13.121766	7.065374	12.450601	11.755735	6.815364
18.372192	12.205505	8.716155	16.120582	12.170551	8.681784	13.054431	12.356172	8.03666	11.4866	12.600044	7.636919	3.420378	11.947209	6.659418	16.014074	11.309841	7.644905	14.78731	10.444575	7.046364	13.042276	13.088956	7.056876	12.42363	11.782738	6.814561
18.371712	12.245552	8.707509	16.108061	12.145796	8.682407	13.039727	12.30713	8.031431	11.488853	12.615225	7.642781	3.40263	11.650062	6.643326	16.014784	11.290712	7.636139	14.783522	10.411784	7.064794	13.024301	13.039861	7.055393	12.385236	11.756838	6.828479
18.369105	12.308714	8.697299	16.102665	12.146247	8.672289	13.01783	12.243071	8.019981	11.472115	12.611596	7.642426	3.377503	11.389174	6.58227	16.022217	11.290495	7.638139	14.793549	10.383732	7.072348	13.009194	12.980831	7.04842	12.347485	11.711199	6.827585
18.360573	12.349633	8.700859	16.092774	12.144749	8.67162	13.017578	12.182019	8.019398	11.467116	12.54164	7.635849	3.383051	11.15086	6.553193	16.024869	11.303381	7.638301	14.821177	10.37372	7.059981	12.981342	12.917872	7.033959	12.332339	11.653552	6.828781
18.360836	12.403046	8.702878	16.087039	12.160066	8.666087	13.007159	12.111687	8.001833	11.463186	12.464687	7.643602	3.39124	10.947543	6.512752	16.034747	11.326805	7.642316	14.836995	10.347878	7.046013	12.958366	12.86168	7.01961	12.309661	11.583065	6.826852
18.345937	12.444222	8.689999	16.071348	12.194363	8.663888	12.983303	12.010342	7.980103	11.457333	12.386419	7.639578	3.380432	10.775724	6.429139	16.039104	11.36038	7.626883	14.886815	10.339278	7.02406	12.941412	12.774692	7.009191	12.279515	11.489391	6.818695
18.337721	12.501749	8.690608	16.059336	12.227511	8.654656	12.976388	11.936111	7.967883	11.451072	12.283976	7.634952	3.395927	10.640608	6.3268	16.043527	11.384036	7.628861	14.936372	10.335722	6.984147	12.927412	12.699211	6.999166	12.266449	11.392004	6.81572
18.311591	12.559805	8.692184	16.044236	12.263267	8.649199	12.972838	11.860953	7.961105	11.442204	12.16685	7.623532	3.437096	10.489733	6.253068	16.046507	11.42462	7.632889	14.965159	10.328707	6.97023	12.909049	12.633859	6.987019	12.258033	11.288052	6.823737
18.293883	12.629174	8.689628	16.023794	12.319297	8.653695	12.965804	11.814009	7.950406	11.436529	12.02588	7.61095	3.471225	10.352904	6.166566	16.047172	11.466844	7.624587	15.016541	10.346773	6.948542	12.901527	12.564169	6.979631	12.23721	11.1738	6.834107
18.282478	12.683537	8.685658	16.002486	12.374561	8.652863	12.960359	11.756888	7.94742	11.431226	11.907507	7.591162	3.513528	10.374604	6.130415	16.040662	11.510016	7.629466	15.024035	10.363277	6.937662	12.895048	12.511433	6.975334	12.241476	11.074399	6.833385
18.271262	12.729892	8.672115	15.979165	12.428081	8.657781	12.960868	11.722141	7.937254	11.414179	11.781797	7.575222	3.493527	10.581646	6.202907	16.017228	11.562958	7.624874	15.030443	10.416442	6.948235	12.892395	12.45677	6.980952	12.256127	10.98776	6.819261
18.252482	12.754976	8.658504	15.96185	12.489708	8.662437	12.968327	11.735896	7.948885	11.406867	11.667705	7.561951	3.472439	10.881808	6.391566	15.989094	11.612165	7.614634	15.006353	10.449352	6.968249	12.897783	12.447729	6.988098	12.286045	10.913313	6.810582
18.24556	12.784437	8.652835	15.956796	12.514973	8.663073	12.96451	11.762102	7.953129	11.40269	11.569772	7.548841	3.410086	11.174622	6.505626	15.969828	11.653539	7.605945	14.975994	10.497722	6.981749	12.895457	12.458475	6.998661	12.336183	10.864368	6.808063
18.234382	12.770576	8.64618	15.94289	12.572093	8.661734	12.960547	11.811823	7.958683	11.401055	11.505028	7.554173	3.276326	11.470644	6.592024	15.945934	11.707668	7.607953	14.935433	10.535063	6.997365	12.888824	12.499884	7.013044	12.371347	10.865405	6.809954
18.2207	12.761023	8.618003	15.939391	12.602205	8.654964	12.945359	11.879539	7.954384	11.404189	11.478294	7.547751	3.174612	11.782959	6.655178	15.931668	11.744534	7.594057	14.888049	10.570704	7.026917	12.885036	12.559679	7.020654	12.394074	10.897202	6.808262
18.212197	12.746776	8.582744	15.933289	12.634944	8.646862	12.93143	11.980425	7.971285	11.401214	11.497634	7.551273	3.066406	12.072869	6.685008	15.912417	11.760032	7.57811	14.853487	10.614917	7.04809	12.875714	12.62214	7.028425	12.406974	10.945666	6.801543
18.188718	12.686754	8.559589	15.928696	12.654748	8.639639	12.915057	12.0701	7.979332	11.396857	11.537609	7.554341	2.979264	12.329094	6.735139	15.890181	11.783661	7.557157	14.817635	10.649058	7.053463	12.861641	12.716853	7.035034	12.43168	11.051872	6.77979
18.180195	12.664701	8.521405	15.925392	12.643109	8.622826	12.893218	12.168146	7.97397	11.391256	11.61787	7.556522	2.916726	12.56931	6.774202	15.863327	11.799549	7.533936	14.775001	10.68467	7.060048	12.845452	12.803981	7.038987	12.424422	11.138194	6.777059
18.169145	12.627549	8.50367	15.923517	12.638609	8.608743	12.873501	12.271651	7.982756	11.391024	11.704813	7.567618	2.884368	12.775463	6.806533	15.839145	11.817528	7.51554	14.723468	10.756091	7.062355	12.829436	12.899893	7.0432	12.418048	11.259147	6.745096
18.162513	12.590514	8.485473	15.918051	12.614061	8.592928	12.857361	12.390083	7.986677	11.371733	11.817025	7.57598	2.842297	13.013162	6.835847	15.809554	11.810334	7.486622	14.670141	10.817072	7.044767	12.807218	13.020698	7.043227	12.411407	11.374297	6.740521
18.156945	12.570741	8.475583	15.914595	12.586501	8.577275	12.843178	12.489724	7.992332	11.364373	11.954875	7.580664	2.830088	13.215591	6.838262	15.798499	11.797562	7.46619	14.628148	10.856438	7.015148	12.774014	13.135202	7.025026	12.400573	11.500357	6.74186
18.154055	12.556214	8.47144	15.915776	12.58846	8.568228	12.839677	12.505675	7.993197	11.362287	11.990821	7.585258	2.834793	13.269289	6.850952	15.793738	11.803869	7.456975	14.618271	10.8732	7.007836	12.768037	13.173398	7.0265	12.401834	11.540529	6.732069
