# Supplementary material for: Speed‐dependent locomotor patterns during steady swimming in a demersal shark
Source: J Fish Biol. 2025 Apr 3;107(2):394–405. doi: 10.1111/jfb.70043 (PMC12360134; doi:10.1111/jfb.70043)
Supplement: Supplementary file 1 — Data S1. Supporting Information. [file JFB-107-394-s001.zip › scanicula_steady_swimming-main/angles/3Dcoords_catshark7_0.5BL_seq1_170623.csv]

pt1_X	pt1_Y	pt1_Z	pt2_X	pt2_Y	pt2_Z	pt3_X	pt3_Y	pt3_Z	pt4_X	pt4_Y	pt4_Z	pt5_X	pt5_Y	pt5_Z	pt6_X	pt6_Y	pt6_Z	pt8_X	pt8_Y	pt8_Z	pt10_X	pt10_Y	pt10_Z	pt12_X	pt12_Y	pt12_Z
16.758631	11.064114	13.179457	14.516417	11.476641	13.456598	11.288795	12.046371	12.182854	10.363938	11.697429	11.515776	0.871648	12.609492	7.730024	14.500394	11.058582	12.090426	13.477307	10.193173	11.279482	11.994787	11.836455	11.07906	11.693671	11.738865	10.178942
16.807738	11.015859	13.135479	14.568303	11.448175	13.417606	11.341544	12.08978	12.214371	10.389884	11.753796	11.589627	0.925429	12.663414	7.79019	14.529969	11.041382	12.059304	13.514165	10.184245	11.250361	12.032384	11.841034	11.119781	11.718288	11.778905	10.216112
16.859562	10.963005	13.078648	14.61969	11.423298	13.371125	11.405366	12.117461	12.270786	10.438134	11.807035	11.666414	0.979892	12.690149	7.817902	14.575124	11.014872	12.022252	13.536624	10.152583	11.228127	12.059858	11.84334	11.147752	11.752875	11.805768	10.25057
16.902763	10.925549	13.03214	14.662183	11.392089	13.340243	11.450357	12.135021	12.300301	10.454603	11.85859	11.730531	1.073435	12.688372	7.880882	14.60114	11.000081	11.994128	13.559111	10.145869	11.217085	12.105468	11.866433	11.172623	11.777113	11.839293	10.28683
16.960169	10.871887	12.987796	14.729916	11.360314	13.315818	11.513582	12.147357	12.346426	10.483175	11.902568	11.807199	1.133743	12.698075	7.918706	14.648626	10.955569	11.979603	13.588346	10.117481	11.199925	12.122031	11.878032	11.199198	11.799163	11.853826	10.310395
17.000606	10.849474	12.955124	14.770847	11.319899	13.278111	11.555352	12.159205	12.381436	10.517508	11.958281	11.852704	1.237167	12.660582	7.966207	14.690983	10.924611	11.977452	13.616519	10.100603	11.189792	12.136998	11.878566	11.213875	11.822222	11.876677	10.361045
17.044848	10.791181	12.912924	14.828836	11.276053	13.260721	11.603416	12.17598	12.413669	10.541202	11.994223	11.899757	1.311709	12.592488	7.978814	14.734399	10.888169	11.950352	13.65393	10.069345	11.191074	12.161813	11.878304	11.242111	11.848418	11.90086	10.384619
17.092492	10.77173	12.874686	14.87574	11.237006	13.224896	11.660573	12.181373	12.455395	10.575268	12.047391	11.94975	1.380496	12.51028	8.012299	14.778676	10.847701	11.921406	13.679838	10.040389	11.189448	12.174497	11.878177	11.263494	11.861365	11.938962	10.407857
17.131705	10.735405	12.840404	14.915771	11.200944	13.193658	11.718568	12.185275	12.476803	10.61678	12.08307	12.021981	1.432146	12.376665	8.011092	14.82296	10.813011	11.90863	13.717805	10.013511	11.202693	12.208565	11.883659	11.276678	11.87545	11.979754	10.431253
17.174042	10.703457	12.831935	14.979799	11.153396	13.183307	11.770027	12.192132	12.499623	10.6535	12.126189	12.075601	1.481217	12.242264	7.973532	14.86691	10.773505	11.884485	13.7446	9.974323	11.214661	12.240021	11.897909	11.291996	11.885251	12.003821	10.451727
17.217512	10.670817	12.831837	15.022215	11.111519	13.152794	11.812421	12.195384	12.506048	10.698446	12.15866	12.141121	1.518106	12.121637	7.99057	14.905901	10.730848	11.850977	13.777416	9.953876	11.214501	12.26138	11.902272	11.298745	11.89483	12.015453	10.470355
17.264889	10.636612	12.820137	15.071738	11.067573	13.122454	11.867027	12.191333	12.528982	10.755704	12.19841	12.177594	1.562363	11.979135	7.952382	14.953035	10.69329	11.822218	13.804997	9.923046	11.216534	12.296918	11.908689	11.308356	11.917406	12.003871	10.4795
17.301947	10.613428	12.809344	15.111633	11.027889	13.095339	11.914125	12.191119	12.543863	10.796248	12.220002	12.211396	1.605407	11.86374	8.006865	14.99435	10.646746	11.793916	13.840129	9.8933	11.218857	12.325402	11.906839	11.309094	11.932038	12.005663	10.496063
17.343066	10.580641	12.79053	15.164387	10.970151	13.055372	11.975303	12.179732	12.554306	10.848339	12.241652	12.235118	1.663324	11.727311	8.014557	15.037316	10.598621	11.763535	13.877122	9.865519	11.220969	12.361437	11.886786	11.316653	11.960881	11.996087	10.522318
17.377142	10.538146	12.777205	15.205992	10.933633	13.029386	12.024677	12.169304	12.562999	10.890447	12.266329	12.266613	1.711854	11.605042	8.036406	15.071867	10.561674	11.745919	13.911602	9.819971	11.214298	12.394469	11.875657	11.318676	11.984594	11.981272	10.535179
17.415183	10.506362	12.763049	15.246612	10.882529	12.990742	12.071603	12.153624	12.567141	10.939314	12.28235	12.280393	1.771442	11.469663	8.041564	15.109142	10.528747	11.719997	13.93778	9.763733	11.203644	12.422148	11.85165	11.314879	12.006916	11.979114	10.559074
17.450103	10.473074	12.747412	15.280165	10.850937	12.961318	12.114119	12.131384	12.56371	10.981016	12.295553	12.294207	1.837771	11.338806	8.046906	15.146556	10.490792	11.704371	13.986329	9.725137	11.196646	12.452292	11.843316	11.313803	12.032014	11.971072	10.559888
17.487877	10.442484	12.725441	15.331498	10.799292	12.926684	12.16308	12.096036	12.552886	11.040974	12.303629	12.322987	1.895794	11.193562	8.027542	15.18444	10.44573	11.687256	14.029146	9.695363	11.189656	12.473864	11.813339	11.297487	12.064617	11.940184	10.569284
17.520853	10.411759	12.703852	15.36378	10.777586	12.896028	12.213653	12.050261	12.539168	11.092997	12.316073	12.335732	1.958687	11.080837	8.038168	15.231546	10.401113	11.666782	14.082721	9.652005	11.192419	12.499763	11.794014	11.290651	12.091138	11.907105	10.565838
17.556073	10.387958	12.671579	15.396206	10.749659	12.872832	12.253759	12.013731	12.522693	11.137954	12.322586	12.350625	2.031053	10.955241	8.043492	15.274632	10.368079	11.648657	14.125148	9.610983	11.178781	12.530392	11.77028	11.279005	12.117159	11.878863	10.537682
17.590663	10.360411	12.656392	15.434528	10.724197	12.852516	12.296426	11.971909	12.504592	11.185539	12.317116	12.353459	2.11274	10.857117	8.071926	15.315552	10.338702	11.631228	14.174938	9.559571	11.154787	12.56813	11.737461	11.26854	12.150902	11.845543	10.516089
17.636358	10.368689	12.657735	15.475075	10.693809	12.833616	12.348175	11.934497	12.473231	11.237763	12.29618	12.3462	2.201248	10.735765	8.071371	15.358365	10.297475	11.606786	14.207486	9.508877	11.132762	12.602073	11.707724	11.255259	12.191582	11.795994	10.51315
17.676141	10.369073	12.648167	15.516098	10.670097	12.821961	12.384398	11.906077	12.449479	11.28258	12.285087	12.339059	2.273177	10.656793	8.083154	15.40037	10.24867	11.585763	14.245085	9.465507	11.119714	12.644229	11.669231	11.231733	12.207391	11.762651	10.505684
17.717673	10.373197	12.648461	15.549136	10.643207	12.802561	12.430677	11.841467	12.418895	11.331668	12.260679	12.340128	2.353872	10.559334	8.073801	15.441026	10.204753	11.564515	14.289578	9.411135	11.103439	12.677652	11.611851	11.209009	12.227485	11.738612	10.499467
17.75389	10.373846	12.63954	15.589585	10.608262	12.779797	12.471385	11.795156	12.390365	11.386428	12.22811	12.312069	2.441777	10.463983	8.06896	15.482397	10.177159	11.557908	14.333231	9.354965	11.093153	12.721649	11.553135	11.174249	12.255442	11.689252	10.475421
17.80065	10.380302	12.641893	15.62695	10.580709	12.765285	12.511663	11.728107	12.350011	11.433624	12.191854	12.301599	2.532865	10.384913	8.065331	15.525721	10.155921	11.543175	14.384254	9.313627	11.069541	12.743076	11.523753	11.150802	12.289614	11.657996	10.466759
17.848531	10.389053	12.637552	15.668328	10.549163	12.748221	12.54785	11.682589	12.302976	11.470246	12.162846	12.279199	2.633405	10.301032	8.072304	15.562415	10.124235	11.536636	14.42716	9.288431	11.064113	12.782811	11.45659	11.111011	12.316822	11.623232	10.445544
17.880007	10.387687	12.635984	15.700745	10.529044	12.730444	12.583325	11.639001	12.262872	11.511614	12.103348	12.243241	2.722655	10.230728	8.060154	15.599244	10.08354	11.521772	14.465694	9.235254	11.049264	12.815055	11.402703	11.074456	12.352745	11.567898	10.424656
17.915499	10.38311	12.627545	15.73321	10.510524	12.721277	12.6151	11.57713	12.237996	11.555299	12.050114	12.202781	2.797176	10.181494	8.075122	15.636343	10.051843	11.514411	14.501148	9.19865	11.062171	12.840448	11.343696	11.048941	12.402168	11.490099	10.416291
17.94816	10.389867	12.62862	15.760164	10.49908	12.711459	12.649707	11.523302	12.199619	11.592294	12.012327	12.175539	2.903992	10.119279	8.098627	15.672889	10.034921	11.507844	14.532701	9.15786	11.048072	12.883437	11.277501	11.023873	12.428937	11.424938	10.38548
17.984833	10.393894	12.629303	15.793084	10.485524	12.703637	12.682099	11.455607	12.147982	11.622736	11.950511	12.131681	3.001017	10.07176	8.133815	15.715648	9.992717	11.494041	14.570082	9.127888	11.033669	12.918459	11.213401	10.999624	12.4675	11.360183	10.36724
18.020945	10.39969	12.629029	15.828803	10.475824	12.691766	12.711647	11.394061	12.111479	11.656649	11.888538	12.084665	3.090745	10.040873	8.197228	15.752596	9.984788	11.485134	14.61148	9.086763	11.033224	12.951255	11.14633	10.971791	12.487973	11.286177	10.340011
18.055347	10.409807	12.630582	15.866926	10.471808	12.680035	12.73693	11.332177	12.071963	11.687225	11.792627	12.03606	3.203068	10.020162	8.29568	15.786453	9.963365	11.476932	14.648621	9.042206	11.043292	12.987151	11.093788	10.93234	12.524846	11.194396	10.316838
18.093224	10.421213	12.633136	15.898067	10.471226	12.678171	12.763073	11.269734	12.041663	11.717548	11.740054	11.991945	3.26912	10.03668	8.381977	15.834856	9.943184	11.482291	14.681944	9.00162	11.04016	13.026864	11.028553	10.890075	12.556408	11.122679	10.293214
18.13172	10.434783	12.635035	15.932539	10.463493	12.672449	12.79963	11.213129	11.996177	11.751136	11.671592	11.952629	3.338162	10.064218	8.528413	15.876403	9.924285	11.476701	14.727605	8.963444	11.050291	13.073435	10.951368	10.845249	12.585578	11.049098	10.277963
18.170219	10.450631	12.639318	15.968783	10.46309	12.67722	12.827576	11.150857	11.953359	11.782956	11.599741	11.918526	3.406824	10.12062	8.633132	15.915997	9.912218	11.476164	14.772568	8.940783	11.054069	13.111366	10.884108	10.818227	12.61303	10.954442	10.254953
18.2029	10.465681	12.646338	16.000239	10.458995	12.668965	12.856584	11.088525	11.907406	11.814444	11.521845	11.877411	3.450282	10.192329	8.763517	15.956801	9.900409	11.47912	14.816481	8.916209	11.059631	13.149206	10.813286	10.783083	12.646161	10.868316	10.23729
18.23557	10.479194	12.651753	16.028657	10.459907	12.675793	12.885538	11.026066	11.871002	11.840017	11.447394	11.83496	3.478509	10.2699	8.884005	15.999161	9.896439	11.481139	14.856594	8.902508	11.068141	13.181838	10.757277	10.751131	12.670809	10.782957	10.224736
18.270567	10.49588	12.660274	16.069605	10.464009	12.678133	12.911136	10.966535	11.838882	11.870905	11.369703	11.788556	3.494957	10.358486	9.006875	16.041281	9.89124	11.484561	14.905525	8.870991	11.071655	13.216481	10.694053	10.720876	12.702801	10.701047	10.203599
18.305546	10.510259	12.666379	16.104224	10.465095	12.668283	12.955943	10.90502	11.808394	11.902037	11.295473	11.74323	3.509566	10.485287	9.140282	16.080635	9.883338	11.482147	14.955747	8.847333	11.077421	13.259016	10.621189	10.689481	12.733225	10.616795	10.206567
18.344155	10.531462	12.670556	16.149076	10.465086	12.667915	12.990799	10.836114	11.776217	11.933732	11.208956	11.689598	3.512619	10.613802	9.260995	16.127403	9.878488	11.482901	15.002674	8.829891	11.08061	13.293837	10.547487	10.661795	12.756724	10.528892	10.184867
18.380926	10.544113	12.671872	16.175066	10.472915	12.667863	13.028279	10.783519	11.745138	11.967127	11.125108	11.642204	3.517591	10.734111	9.385391	16.171629	9.873066	11.479934	15.052114	8.819319	11.092177	13.341738	10.483826	10.628545	12.772358	10.454411	10.170454
18.417955	10.567062	12.677355	16.211661	10.476474	12.670076	13.062921	10.710914	11.721595	12.000929	11.059774	11.60478	3.511208	10.868212	9.520427	16.210311	9.878034	11.489925	15.109215	8.80447	11.105069	13.382575	10.431566	10.601275	12.801255	10.36916	10.153221
18.452575	10.583313	12.684421	16.246529	10.489294	12.682153	13.099895	10.667803	11.692602	12.029798	10.978928	11.561555	3.509762	10.985789	9.627595	16.255404	9.886322	11.496043	15.163571	8.796355	11.11504	13.430241	10.376961	10.580743	12.837359	10.274832	10.157634
18.489886	10.593425	12.69181	16.28272	10.493765	12.689308	13.136429	10.616901	11.667709	12.065572	10.903871	11.521882	3.509408	11.147525	9.722451	16.299692	9.89939	11.508436	15.224259	8.793121	11.116862	13.462674	10.322222	10.568265	12.876216	10.201918	10.153081
18.524585	10.599258	12.691312	16.317181	10.510661	12.687494	13.178452	10.55641	11.643354	12.100623	10.824329	11.495193	3.503145	11.3122	9.824405	16.346012	9.904149	11.509014	15.276502	8.784103	11.129585	13.493708	10.264444	10.551758	12.91	10.139007	10.151739
18.559354	10.604408	12.687453	16.350662	10.528541	12.698332	13.212623	10.513616	11.627067	12.14014	10.759662	11.449453	3.52072	11.458579	9.962649	16.388603	9.90695	11.515824	15.319669	8.756649	11.120184	13.538505	10.219619	10.540911	12.945801	10.074942	10.157601
18.59189	10.612095	12.693566	16.401539	10.543964	12.711911	13.251781	10.475293	11.61717	12.178477	10.677999	11.42213	3.521153	11.626435	10.029049	16.434371	9.922915	11.521887	15.371759	8.763219	11.127908	13.577532	10.180861	10.52105	12.992499	9.974273	10.144634
18.626433	10.616239	12.701567	16.452863	10.551075	12.712674	13.291027	10.433971	11.609197	12.208914	10.609422	11.384894	3.534772	11.785687	10.084346	16.471504	9.925721	11.529131	15.41925	8.751775	11.124252	13.614834	10.153723	10.49972	13.033316	9.893133	10.139743
18.65921	10.623	12.70446	16.502025	10.560749	12.706903	13.331153	10.388035	11.594233	12.248892	10.536422	11.354164	3.536506	11.944094	10.157565	16.51312	9.9333	11.532288	15.476672	8.774315	11.127032	13.656194	10.111406	10.48588	13.088517	9.833039	10.144964
18.692414	10.626191	12.709365	16.545694	10.570467	12.720827	13.378157	10.354478	11.581678	12.284038	10.466997	11.335338	3.537405	12.115638	10.205337	16.551889	9.943873	11.538686	15.53466	8.784237	11.131413	13.700229	10.090321	10.472408	13.143817	9.780107	10.140012
18.722585	10.62515	12.707448	16.590381	10.578618	12.723277	13.421565	10.322889	11.575499	12.322506	10.402674	11.309666	3.55504	12.290088	10.273741	16.589788	9.953444	11.544147	15.595686	8.771135	11.129117	13.745712	10.076656	10.468246	13.188758	9.718705	10.140679
18.75967	10.624291	12.709457	16.638775	10.588502	12.722443	13.465847	10.321887	11.571175	12.366436	10.346206	11.292951	3.568603	12.478158	10.322795	16.628438	9.959932	11.552369	15.653772	8.772659	11.13004	13.785555	10.064875	10.470949	13.228695	9.67737	10.149695
18.796232	10.626772	12.70883	16.681508	10.599385	12.731825	13.516575	10.315046	11.576257	12.410548	10.285182	11.278171	3.593862	12.642466	10.374211	16.659896	9.964523	11.552594	15.715273	8.773617	11.137164	13.83233	10.053233	10.469903	13.285456	9.640949	10.159792
18.829231	10.62259	12.707261	16.724277	10.603263	12.734874	13.56602	10.325968	11.585974	12.458038	10.235753	11.270873	3.633964	12.81449	10.437141	16.69981	9.975378	11.562517	15.766189	8.787407	11.127848	13.869119	10.046836	10.469801	13.340869	9.600666	10.153274
18.866765	10.612802	12.698398	16.775696	10.605416	12.72554	13.596984	10.330521	11.581438	12.508219	10.197871	11.268355	3.694382	12.932914	10.475419	16.738898	9.980725	11.559557	15.821601	8.803979	11.135581	13.912425	10.053365	10.47238	13.398323	9.587262	10.15459
18.903735	10.597385	12.69105	16.817251	10.612256	12.728198	13.648731	10.329082	11.592397	12.56136	10.172363	11.260475	3.754724	13.080826	10.51729	16.773942	9.974441	11.555576	15.866754	8.801299	11.132822	13.96192	10.044065	10.46878	13.4488	9.564708	10.139409
18.939848	10.586613	12.671874	16.853769	10.618161	12.724905	13.688051	10.346345	11.596405	12.607318	10.142118	11.249584	3.816299	13.212801	10.573699	16.813356	9.987703	11.56204	15.907159	8.814572	11.12386	14.019535	10.048297	10.477848	13.497766	9.563576	10.135667
18.975819	10.568252	12.665151	16.886324	10.619397	12.720018	13.744221	10.345915	11.598971	12.660556	10.124576	11.261856	3.87394	13.34826	10.591759	16.852943	9.994727	11.564065	15.950393	8.812079	11.114418	14.063343	10.066077	10.480983	13.556084	9.56227	10.131248
19.010712	10.550568	12.657408	16.927668	10.620688	12.713012	13.783593	10.354054	11.611557	12.714366	10.111242	11.259364	3.934567	13.489334	10.604946	16.893446	9.998248	11.558427	15.98782	8.809644	11.116066	14.120295	10.088806	10.478219	13.605109	9.567319	10.124805
19.046604	10.533021	12.647804	16.957092	10.622988	12.716839	13.83075	10.373457	11.616734	12.760857	10.116313	11.266709	4.024799	13.638404	10.647378	16.93351	9.998569	11.561188	16.031394	8.816288	11.109734	14.186529	10.106997	10.485692	13.658873	9.587389	10.116376
19.083042	10.513929	12.642088	16.998064	10.632451	12.713233	13.878594	10.400623	11.632852	12.801238	10.119321	11.267489	4.10732	13.754561	10.679106	16.970439	9.997573	11.563827	16.073785	8.816454	11.096566	14.243026	10.130305	10.486135	13.722424	9.614428	10.121294
19.104841	10.50498	12.637643	17.020588	10.631042	12.712478	13.897651	10.417115	11.643765	12.82949	10.128012	11.278955	4.165247	13.831856	10.694871	17.002811	9.992649	11.559782	16.094392	8.819487	11.102005	14.279087	10.141111	10.493801	13.750733	9.624837	10.116345
