# Supplementary material for: Speed‐dependent locomotor patterns during steady swimming in a demersal shark
Source: J Fish Biol. 2025 Apr 3;107(2):394–405. doi: 10.1111/jfb.70043 (PMC12360134; doi:10.1111/jfb.70043)
Supplement: Supplementary file 1 — Data S1. Supporting Information. [file JFB-107-394-s001.zip › scanicula_steady_swimming-main/angles/3Dcoords_catshark7_0.75BL_seq1_170623.csv]

pt1_X	pt1_Y	pt1_Z	pt2_X	pt2_Y	pt2_Z	pt3_X	pt3_Y	pt3_Z	pt4_X	pt4_Y	pt4_Z	pt5_X	pt5_Y	pt5_Z	pt6_X	pt6_Y	pt6_Z	pt8_X	pt8_Y	pt8_Z	pt10_X	pt10_Y	pt10_Z	pt12_X	pt12_Y	pt12_Z
18.598181	4.712842	10.148707	16.682374	4.374309	9.385584	14.375916	3.700315	7.601806	13.62296	3.214475	7.046221	6.878145	4.234527	2.858985	16.870006	3.642061	8.69843	16.376573	2.474156	7.971545	14.920584	3.382707	7.010657	14.761468	2.898444	6.423511
18.6119	4.701349	10.158914	16.699715	4.379411	9.398471	14.400427	3.755237	7.608717	13.643204	3.268078	7.057564	6.917266	4.332318	2.913755	16.886832	3.644409	8.708844	16.404361	2.5042	7.970301	14.93154	3.401247	6.982367	14.770935	2.96975	6.408195
18.628184	4.688488	10.170083	16.719684	4.372794	9.403692	14.408273	3.789926	7.58565	13.656911	3.326769	7.069406	6.980711	4.445533	3.040043	16.902125	3.641239	8.708598	16.443234	2.518401	7.946429	14.948078	3.449205	6.969177	14.786647	3.03788	6.382762
18.6416	4.677674	10.182451	16.743865	4.369035	9.42151	14.424368	3.83443	7.572236	13.680744	3.380392	7.067593	7.022096	4.527183	3.163152	16.915357	3.644318	8.720078	16.474126	2.538235	7.944778	14.977734	3.490229	6.967157	14.79836	3.100922	6.348311
18.654966	4.673673	10.202358	16.764931	4.360075	9.428788	14.442258	3.880082	7.567181	13.697155	3.456998	7.077787	7.053449	4.548409	3.265672	16.931045	3.639227	8.726651	16.507917	2.540131	7.931344	15.003719	3.533294	6.960991	14.827399	3.17243	6.319141
18.661092	4.65413	10.212086	16.784012	4.352703	9.437891	14.45851	3.934892	7.564249	13.716901	3.5227	7.086722	7.066123	4.530701	3.334696	16.953567	3.637898	8.741442	16.539616	2.547079	7.934337	15.032252	3.566646	6.94615	14.857717	3.232499	6.295831
18.673976	4.643063	10.236935	16.803918	4.339872	9.447874	14.48123	3.995184	7.572827	13.736624	3.588913	7.07409	7.094186	4.473811	3.426204	16.978068	3.635938	8.766618	16.573475	2.550854	7.942296	15.056239	3.59744	6.952101	14.871088	3.287421	6.286159
18.681405	4.637578	10.251452	16.823923	4.325635	9.458469	14.500271	4.031459	7.58378	13.779117	3.672411	7.067943	7.116848	4.410324	3.507561	16.996598	3.630588	8.777135	16.604538	2.548994	7.957052	15.075064	3.621239	6.936182	14.888378	3.34678	6.268419
18.696744	4.633962	10.2779	16.839182	4.316437	9.470465	14.529406	4.072428	7.583037	13.795026	3.742056	7.075748	7.13717	4.331083	3.553621	17.013042	3.62686	8.789625	16.635132	2.553138	7.98347	15.093822	3.644211	6.925833	14.903437	3.401095	6.254522
18.707165	4.632437	10.313516	16.851415	4.302314	9.481744	14.555535	4.109646	7.587193	13.816437	3.8146	7.086269	7.164178	4.228849	3.596828	17.030087	3.624471	8.805814	16.646685	2.549565	7.981124	15.106964	3.667764	6.919801	14.929156	3.455132	6.246169
18.71633	4.625309	10.338687	16.867879	4.292862	9.493299	14.578486	4.142781	7.590948	13.841849	3.868704	7.077964	7.174422	4.14253	3.636412	17.050123	3.618738	8.824702	16.646392	2.54734	7.987283	15.110256	3.678522	6.919294	14.944952	3.496399	6.23998
18.728119	4.619587	10.365158	16.882353	4.277456	9.505095	14.612321	4.15955	7.597022	13.865129	3.934086	7.076072	7.180406	4.05654	3.671324	17.068164	3.615	8.848211	16.636076	2.528778	7.981438	15.127495	3.702976	6.917557	14.955536	3.538742	6.241491
18.736848	4.613542	10.387302	16.885737	4.265129	9.509452	14.630647	4.188264	7.60009	13.894178	3.999183	7.080998	7.195031	3.954875	3.684967	17.087122	3.601512	8.862798	16.632518	2.527917	7.983826	15.139623	3.700528	6.913942	14.968592	3.578189	6.242922
18.745977	4.60647	10.412415	16.905105	4.241073	9.510945	14.655278	4.207062	7.611241	13.920403	4.061913	7.091163	7.198523	3.812493	3.656476	17.103475	3.59366	8.874969	16.634333	2.537997	7.990621	15.153615	3.713593	6.905473	14.988052	3.606772	6.251522
18.754557	4.597117	10.437092	16.925366	4.228762	9.535431	14.675613	4.225457	7.619673	13.94281	4.119192	7.095807	7.202053	3.659369	3.607467	17.123201	3.58645	8.892032	16.620028	2.520551	7.995525	15.168021	3.713851	6.901692	15.01281	3.634476	6.249248
18.765281	4.592317	10.4645	16.938509	4.213783	9.540607	14.705428	4.242711	7.626467	13.972202	4.171623	7.107979	7.201286	3.524048	3.569919	17.138316	3.565548	8.907305	16.617151	2.502793	8.013968	15.162191	3.711691	6.894564	15.032284	3.654549	6.254803
18.774374	4.585296	10.489543	16.946064	4.197944	9.557152	14.727917	4.241369	7.63533	13.999721	4.207519	7.11855	7.205402	3.364538	3.598686	17.157037	3.549306	8.920793	16.636687	2.489879	8.038465	15.161958	3.73135	6.89182	15.048544	3.662786	6.263511
18.780929	4.577123	10.519883	16.959253	4.183359	9.572081	14.748061	4.229212	7.649177	14.026313	4.245368	7.130994	7.216491	3.217445	3.594784	17.172503	3.539062	8.936832	16.663623	2.473367	8.087034	15.15873	3.723414	6.900064	15.058438	3.656329	6.27221
18.793642	4.580772	10.541726	16.979726	4.170489	9.588696	14.764517	4.223383	7.662293	14.049889	4.262447	7.145094	7.234246	3.062759	3.622958	17.189172	3.536058	8.947609	16.675287	2.449745	8.121886	15.157561	3.712287	6.897192	15.066266	3.638862	6.288127
18.801248	4.580062	10.561304	16.994748	4.144412	9.604392	14.780012	4.209199	7.674113	14.072121	4.270475	7.160243	7.250889	2.906849	3.630118	17.21144	3.539558	8.965287	16.691943	2.429647	8.163788	15.158511	3.6953	6.900332	15.077153	3.617485	6.299566
18.811669	4.584866	10.582627	17.016772	4.130974	9.629479	14.791733	4.17221	7.684479	14.090806	4.281281	7.175824	7.284005	2.782297	3.651069	17.239426	3.534792	8.979726	16.698855	2.414928	8.178289	15.164931	3.677925	6.895778	15.075789	3.587052	6.310878
18.826635	4.605887	10.600713	17.033761	4.125515	9.645358	14.808675	4.132377	7.692751	14.112727	4.280959	7.190037	7.304195	2.651758	3.647457	17.258468	3.531354	9.005284	16.714337	2.40411	8.208577	15.15791	3.639131	6.913639	15.067611	3.568767	6.32943
18.84524	4.645915	10.633789	17.052778	4.122516	9.656735	14.827717	4.097435	7.712133	14.131704	4.273007	7.206635	7.336894	2.52426	3.614203	17.283545	3.534041	9.032816	16.732883	2.392523	8.214681	15.175411	3.611424	6.936891	15.046145	3.534092	6.346194
18.860956	4.67302	10.654647	17.069344	4.1157	9.668459	14.841133	4.062073	7.733638	14.155377	4.269574	7.237915	7.38845	2.386027	3.609347	17.307668	3.534332	9.055463	16.767926	2.385437	8.240274	15.192409	3.572508	6.997064	15.016317	3.487068	6.378198
18.878828	4.709237	10.677257	17.085808	4.112317	9.69134	14.854538	4.015051	7.751339	14.174345	4.231546	7.258733	7.438944	2.253036	3.59074	17.333844	3.546148	9.093302	16.800702	2.366124	8.291925	15.203132	3.535115	7.031969	14.999099	3.449205	6.48369
18.894975	4.744156	10.702111	17.107445	4.107101	9.718672	14.869554	3.980887	7.781016	14.196074	4.193144	7.284048	7.474894	2.130962	3.583502	17.351874	3.554477	9.123441	16.833507	2.355952	8.358458	15.218655	3.510508	7.078866	14.976898	3.414155	6.537834
18.910038	4.776153	10.719204	17.125845	4.117396	9.733729	14.888936	3.95322	7.79508	14.210585	4.15996	7.307226	7.504789	2.022762	3.554377	17.374969	3.566656	9.157564	16.863443	2.355756	8.386396	15.226286	3.466537	7.105229	14.955722	3.375041	6.641219
18.925729	4.816953	10.735195	17.141133	4.135666	9.746806	14.907174	3.911997	7.824136	14.225069	4.113064	7.326113	7.54344	1.928641	3.549929	17.401175	3.580806	9.187038	16.889106	2.356309	8.404072	15.23857	3.437181	7.132296	14.936368	3.332994	6.715153
18.942579	4.858367	10.749632	17.16237	4.153852	9.771015	14.918247	3.86958	7.852031	14.242339	4.064665	7.348086	7.600654	1.78357	3.534129	17.421397	3.594433	9.209817	16.901907	2.34731	8.424584	15.249169	3.400981	7.167488	14.920612	3.264095	6.764369
18.962049	4.895141	10.772456	17.181371	4.173229	9.794652	14.936073	3.815695	7.87817	14.259309	4.018841	7.372527	7.635786	1.686881	3.517636	17.445688	3.614502	9.244151	16.929754	2.353221	8.481122	15.26106	3.361119	7.197907	14.910794	3.217021	6.8093
18.979361	4.922752	10.79356	17.198745	4.197638	9.817275	14.954243	3.777825	7.901482	14.27275	3.975873	7.397311	7.677571	1.60281	3.555562	17.468955	3.638063	9.267098	16.957002	2.366254	8.518204	15.269877	3.327651	7.229307	14.898903	3.17715	6.87457
18.99757	4.958099	10.809822	17.210495	4.220812	9.848505	14.971479	3.744215	7.9231	14.285758	3.90252	7.420147	7.725966	1.504212	3.569729	17.4903	3.657209	9.298524	16.975025	2.375228	8.562266	15.290983	3.286085	7.263258	14.899054	3.124544	6.937103
19.013964	4.98372	10.826066	17.232102	4.240927	9.870427	14.985307	3.694354	7.942067	14.301414	3.837539	7.448653	7.84038	1.486381	3.640311	17.503556	3.671234	9.320347	16.991921	2.386964	8.596441	15.313534	3.256969	7.298746	14.896672	3.061751	6.977995
19.030824	5.024815	10.83786	17.248422	4.271433	9.893244	15.005295	3.638418	7.968396	14.313212	3.786105	7.478587	7.914586	1.457982	3.69347	17.520901	3.705682	9.347839	17.006283	2.399554	8.617426	15.334355	3.22115	7.342211	14.900394	3.00628	7.041874
19.054969	5.062715	10.859301	17.265628	4.290677	9.909862	15.022572	3.605942	7.995335	14.314753	3.724692	7.495966	7.958228	1.484677	3.733578	17.545692	3.736002	9.367629	17.018708	2.411251	8.639958	15.359889	3.195927	7.368803	14.902457	2.955065	7.097754
19.066591	5.090499	10.874084	17.280345	4.323348	9.926218	15.039111	3.570996	8.014769	14.326985	3.666059	7.503375	7.98902	1.518899	3.759103	17.562858	3.758756	9.388211	17.032954	2.428108	8.663492	15.380619	3.172008	7.393521	14.90292	2.895443	7.128044
19.084258	5.123258	10.887233	17.295861	4.351688	9.939604	15.059761	3.534434	8.047481	14.335164	3.601237	7.514059	8.020131	1.565997	3.77658	17.581158	3.790189	9.405538	17.044927	2.450411	8.677943	15.401047	3.157853	7.423996	14.914832	2.844875	7.17378
19.10071	5.156149	10.898207	17.308711	4.374221	9.949635	15.080737	3.504037	8.067514	14.338947	3.53903	7.524976	8.037159	1.645718	3.790266	17.597956	3.816292	9.427999	17.064817	2.483824	8.697296	15.438918	3.150325	7.464001	14.93084	2.786958	7.207422
19.122901	5.20339	10.91518	17.325404	4.411939	9.964298	15.102717	3.490841	8.10068	14.347661	3.480098	7.538784	8.051216	1.739101	3.810594	17.617592	3.851298	9.442678	17.08673	2.504692	8.723126	15.46481	3.148442	7.502588	14.950372	2.74081	7.232802
19.14237	5.238254	10.930987	17.340194	4.435698	9.972536	15.121167	3.474731	8.119133	14.355027	3.426581	7.550765	8.050386	1.828751	3.814332	17.636398	3.88591	9.457013	17.102664	2.538629	8.755685	15.490418	3.145065	7.536173	14.966895	2.703592	7.264932
19.156595	5.268133	10.9434	17.358093	4.473469	9.992535	15.13959	3.4588	8.135352	14.364825	3.372409	7.559412	8.042896	1.937825	3.853046	17.650729	3.918081	9.47116	17.114819	2.558162	8.760358	15.512542	3.139927	7.554612	14.987298	2.680733	7.292101
19.16709	5.298377	10.959547	17.371286	4.501153	10.007619	15.159381	3.454293	8.152885	14.377281	3.319843	7.571739	8.047545	2.047949	3.896807	17.667624	3.944586	9.480661	17.139916	2.574358	8.776314	15.540323	3.134981	7.582413	15.012538	2.651639	7.323627
19.179979	5.339901	10.980017	17.382837	4.535107	10.013882	15.177112	3.46695	8.171039	14.389351	3.279455	7.584476	8.05123	2.149231	3.934134	17.681598	3.97874	9.492274	17.163302	2.605416	8.78856	15.581713	3.136172	7.613236	15.044838	2.615022	7.35489
19.19048	5.370114	10.996224	17.397215	4.566515	10.026256	15.200074	3.468387	8.187639	14.40375	3.241344	7.594566	8.043867	2.259058	3.949818	17.695067	4.005863	9.508959	17.192161	2.649314	8.807482	15.606382	3.144439	7.634715	15.08351	2.597109	7.376944
19.203844	5.40529	11.020853	17.414132	4.604438	10.036679	15.219514	3.482594	8.207346	14.420028	3.203758	7.604978	8.031623	2.400402	3.979221	17.709986	4.036276	9.531763	17.215395	2.685304	8.831115	15.631523	3.149305	7.655276	15.118026	2.57583	7.404348
19.21424	5.439674	11.042427	17.425394	4.63226	10.047612	15.234222	3.500965	8.225871	14.433034	3.178962	7.61669	8.020438	2.533369	4.002168	17.721235	4.060257	9.54269	17.247871	2.716663	8.847278	15.662244	3.182716	7.6718	15.157558	2.558804	7.418
19.221343	5.46835	11.049329	17.436958	4.661849	10.053343	15.247757	3.52206	8.236786	14.448418	3.163153	7.61863	7.997794	2.673867	4.016271	17.731815	4.089429	9.553767	17.259913	2.739961	8.857081	15.686672	3.211273	7.689075	15.20942	2.57325	7.413284
19.232003	5.50049	11.065376	17.446044	4.682411	10.065452	15.258587	3.554694	8.232902	14.462945	3.158818	7.634513	7.987719	2.810562	4.027535	17.746453	4.119148	9.563564	17.274729	2.772628	8.870971	15.713748	3.232115	7.700076	15.255828	2.58236	7.385296
19.244307	5.532193	11.091007	17.452616	4.710527	10.074658	15.262899	3.578099	8.233852	14.479043	3.148977	7.647055	7.972579	2.967929	4.032874	17.759255	4.147215	9.583116	17.295463	2.803658	8.886001	15.73995	3.268056	7.700636	15.306494	2.588244	7.371231
19.252224	5.56636	11.114939	17.466595	4.732639	10.090517	15.273738	3.601122	8.233993	14.497175	3.148363	7.65482	7.963674	3.1049	4.022206	17.765893	4.16446	9.591769	17.3115	2.833592	8.899057	15.764374	3.297873	7.690639	15.365862	2.607658	7.339275
19.263114	5.588022	11.134708	17.477121	4.756273	10.106291	15.286533	3.637015	8.248921	14.514347	3.155556	7.661221	7.94688	3.23732	4.007265	17.776802	4.18735	9.603737	17.330358	2.859923	8.921789	15.790848	3.328048	7.68424	15.409334	2.646299	7.327066
19.274018	5.60987	11.157305	17.489349	4.78039	10.119924	15.310656	3.671067	8.246936	14.528628	3.162046	7.667053	7.930849	3.363956	3.948886	17.790144	4.209874	9.616635	17.349851	2.877263	8.925753	15.823005	3.364972	7.672983	15.449492	2.679178	7.302419
19.278985	5.629667	11.180359	17.495151	4.793041	10.137294	15.335602	3.700904	8.246356	14.542189	3.178775	7.676306	7.928051	3.490088	3.939281	17.805178	4.23244	9.632569	17.367419	2.901312	8.936685	15.845811	3.38693	7.673033	15.48542	2.713923	7.283067
19.28656	5.64431	11.209159	17.503596	4.806196	10.142791	15.351167	3.739386	8.248374	14.560243	3.197319	7.680181	7.917397	3.618833	3.919857	17.823437	4.255517	9.645696	17.384347	2.918599	8.940831	15.862714	3.427776	7.664006	15.516086	2.763569	7.274683
19.292855	5.65874	11.230148	17.516957	4.833736	10.150843	15.362399	3.776892	8.239971	14.574896	3.225976	7.685163	7.924324	3.733863	3.884838	17.834554	4.267458	9.657538	17.418683	2.940876	8.962332	15.873519	3.471163	7.655165	15.539761	2.820577	7.268955
19.299828	5.671036	11.243425	17.530552	4.852158	10.167055	15.380713	3.815637	8.242009	14.588732	3.264426	7.690791	7.922037	3.845779	3.858276	17.847925	4.277778	9.66419	17.442196	2.95185	8.975079	15.887708	3.517326	7.659326	15.58303	2.861452	7.2258
19.306284	5.688389	11.263151	17.539585	4.86391	10.178158	15.39049	3.841087	8.238734	14.606354	3.310023	7.691758	7.932359	3.947699	3.819331	17.856903	4.287075	9.673809	17.468807	2.966471	8.99806	15.896761	3.544647	7.643056	15.605125	2.909441	7.206627
19.316434	5.705281	11.27723	17.552691	4.877104	10.195521	15.406019	3.879019	8.240047	14.625783	3.339672	7.68809	7.937457	4.069283	3.796062	17.869442	4.294112	9.681102	17.491537	2.978805	9.009387	15.905358	3.565525	7.645439	15.636463	2.961649	7.179497
19.322229	5.718517	11.299601	17.564091	4.880667	10.203831	15.417923	3.900967	8.229126	14.645025	3.373375	7.681488	7.948009	4.170157	3.779323	17.883322	4.303982	9.690935	17.510353	3.000651	9.01704	15.922479	3.603133	7.625001	15.666593	3.020203	7.165388
19.328284	5.72901	11.323006	17.569219	4.88464	10.218261	15.42775	3.926697	8.223607	14.667282	3.439897	7.679815	7.967272	4.26641	3.758681	17.894561	4.308403	9.697511	17.527797	3.012276	9.024935	15.943347	3.65266	7.619009	15.700915	3.077741	7.140532
19.338057	5.739217	11.343561	17.577934	4.885461	10.223402	15.43609	3.940502	8.221106	14.684853	3.499062	7.682615	7.999613	4.354178	3.771565	17.909103	4.31705	9.702746	17.559946	3.03184	9.034196	15.955961	3.702653	7.607531	15.737958	3.130607	7.110059
