# Supplementary material for: Speed‐dependent locomotor patterns during steady swimming in a demersal shark
Source: J Fish Biol. 2025 Apr 3;107(2):394–405. doi: 10.1111/jfb.70043 (PMC12360134; doi:10.1111/jfb.70043)
Supplement: Supplementary file 1 — Data S1. Supporting Information. [file JFB-107-394-s001.zip › scanicula_steady_swimming-main/angles/3Dcoords_catshark7_1.25BL_seq1_170623.csv]

pt1_X	pt1_Y	pt1_Z	pt2_X	pt2_Y	pt2_Z	pt3_X	pt3_Y	pt3_Z	pt4_X	pt4_Y	pt4_Z	pt5_X	pt5_Y	pt5_Z	pt6_X	pt6_Y	pt6_Z	pt8_X	pt8_Y	pt8_Z	pt10_X	pt10_Y	pt10_Z	pt12_X	pt12_Y	pt12_Z
17.121111	3.722006	9.602127	15.310924	4.124414	8.737254	13.10611	4.218104	6.852925	12.217033	3.961432	6.354692	4.676589	4.489189	3.251954	15.470584	3.355433	8.028814	14.987487	2.383891	7.264771	13.574082	3.737793	6.214246	13.296318	3.352908	5.585532
17.132143	3.716903	9.629484	15.323118	4.106038	8.770136	13.140364	4.264888	6.880803	12.256109	4.030238	6.375149	4.741334	4.562001	3.315214	15.484478	3.344196	8.08935	14.962597	2.38347	7.306798	13.608521	3.776596	6.244841	13.312546	3.419748	5.597696
17.144245	3.703821	9.66576	15.337329	4.08417	8.815499	13.183315	4.314239	6.905371	12.28065	4.104106	6.37742	4.852234	4.575828	3.400708	15.488768	3.329971	8.13094	14.93861	2.377404	7.338853	13.62976	3.807563	6.26685	13.330111	3.509549	5.611721
17.153334	3.694492	9.707726	15.347925	4.063031	8.839849	13.206462	4.357772	6.923404	12.314362	4.198822	6.385921	4.927234	4.498044	3.44955	15.494247	3.309901	8.166224	14.914532	2.363601	7.378091	13.653291	3.842366	6.29399	13.352604	3.564843	5.633754
17.163528	3.680085	9.745436	15.367258	4.055446	8.878855	13.231978	4.404906	6.949041	12.337991	4.266762	6.398112	4.941517	4.367345	3.450259	15.501057	3.296034	8.209406	14.88668	2.352801	7.400935	13.670385	3.863734	6.311354	13.377404	3.619647	5.648155
17.172183	3.674684	9.776985	15.380412	4.042062	8.91638	13.258081	4.432452	6.969545	12.360213	4.353605	6.410684	4.963507	4.224354	3.448382	15.506628	3.281715	8.251734	14.854312	2.333227	7.439926	13.688199	3.877371	6.3408	13.395137	3.676036	5.673392
17.183511	3.657072	9.810039	15.398428	4.028974	8.948669	13.284872	4.454811	6.993197	12.383359	4.421583	6.420687	4.986356	4.08064	3.462824	15.511289	3.262758	8.281553	14.823565	2.320445	7.475387	13.698725	3.892871	6.36382	13.421477	3.728988	5.705157
17.195536	3.645928	9.84124	15.402353	4.007742	8.966941	13.310456	4.480884	7.021479	12.405708	4.484718	6.441282	5.007245	3.920418	3.458087	15.515026	3.239958	8.311118	14.797176	2.313895	7.50938	13.717671	3.904547	6.39986	13.444684	3.792469	5.739703
17.210539	3.642165	9.86479	15.412093	3.987466	8.981427	13.331242	4.490651	7.051988	12.440037	4.544554	6.477186	5.03654	3.735595	3.452769	15.527014	3.224558	8.348109	14.775319	2.303937	7.573814	13.727324	3.904175	6.418821	13.465037	3.830756	5.76812
17.229302	3.636663	9.890432	15.434154	3.968957	9.040486	13.347326	4.493412	7.089793	12.47901	4.606912	6.51305	5.064378	3.551773	3.461397	15.536407	3.206123	8.384485	14.751368	2.281042	7.625876	13.7371	3.905457	6.447825	13.485957	3.860794	5.807837
17.250574	3.63137	9.920552	15.445033	3.948648	9.059527	13.365099	4.491064	7.12745	12.510713	4.653227	6.549079	5.09388	3.368111	3.460964	15.546206	3.180537	8.424108	14.74224	2.261863	7.687977	13.742372	3.90003	6.475929	13.502718	3.886169	5.868892
17.269908	3.629032	9.951972	15.460118	3.935054	9.088678	13.378279	4.48665	7.168963	12.540868	4.691694	6.58804	5.119874	3.205587	3.442848	15.556155	3.158463	8.447166	14.746551	2.263151	7.754497	13.747169	3.898386	6.510469	13.51261	3.898602	5.923264
17.289286	3.627335	9.966074	15.476086	3.917527	9.117903	13.393856	4.479169	7.209707	12.558793	4.717327	6.614126	5.169484	3.031977	3.458556	15.572709	3.145665	8.48485	14.741924	2.214809	7.778072	13.752574	3.891097	6.55061	13.515964	3.893966	5.941506
17.311842	3.629589	9.984401	15.493729	3.899556	9.155699	13.412211	4.455819	7.252507	12.590149	4.743148	6.667236	5.240219	2.871081	3.459269	15.590087	3.130704	8.521285	14.746806	2.215331	7.838467	13.755108	3.873749	6.581046	13.519069	3.887069	6.001278
17.332569	3.630354	10.00803	15.517233	3.881946	9.184008	13.425576	4.431561	7.284599	12.623518	4.762634	6.71385	5.307737	2.736155	3.499646	15.609848	3.120595	8.557181	14.754443	2.212529	7.895519	13.762282	3.855024	6.615649	13.52539	3.880408	6.055843
17.355791	3.632253	10.021314	15.535692	3.87158	9.209566	13.437223	4.410346	7.32367	12.646598	4.756457	6.755698	5.377926	2.596769	3.524293	15.628027	3.108808	8.590902	14.762517	2.194887	7.940835	13.764007	3.832004	6.645996	13.5203	3.855016	6.101086
17.380871	3.634802	10.039778	15.552533	3.861679	9.250279	13.445873	4.372737	7.357734	12.659177	4.753106	6.79799	5.450527	2.472591	3.535028	15.648487	3.099245	8.617595	14.774827	2.175668	7.979537	13.765239	3.809036	6.679036	13.518228	3.825027	6.166185
17.394945	3.638143	10.048913	15.56115	3.856465	9.259107	13.450264	4.340691	7.392434	12.673627	4.75476	6.831905	5.528503	2.367947	3.552322	15.669216	3.097845	8.648683	14.777479	2.16364	8.0395	13.762806	3.778911	6.702305	13.513755	3.797144	6.206066
17.416861	3.654257	10.067706	15.576199	3.847749	9.279715	13.463229	4.304704	7.415339	12.694207	4.727675	6.878807	5.623298	2.258285	3.589594	15.693395	3.093501	8.68341	14.790199	2.150545	8.07918	13.766847	3.748794	6.739214	13.512613	3.772684	6.227938
17.436707	3.661829	10.081264	15.598461	3.851176	9.315065	13.466862	4.266444	7.44183	12.714996	4.701528	6.91027	5.71353	2.194525	3.627794	15.715686	3.094168	8.718566	14.798182	2.135842	8.122206	13.76842	3.712423	6.775364	13.509576	3.748654	6.272416
17.456965	3.667467	10.094748	15.621341	3.851385	9.348862	13.468683	4.232907	7.48029	12.724918	4.650265	6.934293	5.79477	2.107376	3.671744	15.739016	3.092801	8.745981	14.818697	2.132458	8.181952	13.774986	3.68176	6.808482	13.508072	3.717356	6.296194
17.477148	3.68114	10.110879	15.637555	3.856443	9.377198	13.475521	4.202911	7.510467	12.729334	4.609022	6.990139	5.872777	2.060239	3.70168	15.761762	3.093677	8.775012	14.83985	2.111021	8.212791	13.775279	3.642193	6.838407	13.503432	3.6711	6.315074
17.494527	3.695393	10.123423	15.662645	3.857974	9.400542	13.477464	4.156151	7.528757	12.728737	4.554494	7.02643	5.952791	2.020492	3.744473	15.789014	3.100335	8.806555	14.864806	2.099039	8.257007	13.779759	3.602652	6.865301	13.500289	3.623884	6.358159
17.509375	3.706384	10.131173	15.678532	3.863168	9.414971	13.483379	4.11313	7.560723	12.72831	4.501924	7.053773	6.014632	2.027255	3.804975	15.810203	3.105793	8.830663	14.898246	2.085855	8.291072	13.782733	3.561555	6.882309	13.495143	3.588535	6.392643
17.523143	3.717902	10.158641	15.690526	3.872206	9.434326	13.49036	4.061498	7.584566	12.722432	4.453214	7.06916	6.080313	2.024254	3.88108	15.83387	3.118916	8.863636	14.93405	2.077241	8.316453	13.78698	3.53736	6.915695	13.499287	3.541193	6.416091
17.547093	3.730506	10.186539	15.709726	3.880294	9.45208	13.49265	4.025274	7.606307	12.728346	4.390651	7.082712	6.141385	2.035696	3.91503	15.860547	3.127908	8.89376	14.966293	2.063458	8.34615	13.794936	3.497521	6.938904	13.494983	3.492252	6.443125
17.55857	3.742148	10.23151	15.727695	3.891837	9.472238	13.498292	3.986105	7.624005	12.729632	4.34128	7.0942	6.228592	2.061028	4.012205	15.877664	3.128585	8.913202	15.009848	2.057813	8.383846	13.804013	3.467906	6.966607	13.49156	3.442121	6.463008
17.574556	3.757926	10.270833	15.740372	3.904915	9.482838	13.504833	3.949349	7.641525	12.728045	4.27512	7.101191	6.280598	2.105555	4.131617	15.892306	3.135168	8.927246	15.057406	2.053402	8.424557	13.810643	3.442004	7.005885	13.492323	3.397072	6.474451
17.586371	3.769165	10.295831	15.756497	3.915395	9.501522	13.513155	3.910561	7.660512	12.724382	4.218611	7.11812	6.338294	2.155583	4.200403	15.9034	3.1391	8.944342	15.105281	2.05107	8.454215	13.822231	3.406109	7.032318	13.490211	3.345722	6.496474
17.601299	3.785485	10.331413	15.768794	3.924898	9.517066	13.516759	3.879627	7.680037	12.72349	4.155674	7.125455	6.387532	2.23434	4.279952	15.922059	3.150425	8.963043	15.149933	2.051902	8.479981	13.830707	3.3717	7.052017	13.493323	3.311415	6.539026
17.612193	3.80117	10.35581	15.780592	3.936309	9.532793	13.520624	3.847489	7.700733	12.718456	4.09726	7.142634	6.423478	2.326667	4.332516	15.941432	3.160465	8.98762	15.186388	2.057371	8.508707	13.849924	3.348764	7.082571	13.493784	3.267929	6.558315
17.625394	3.818194	10.376922	15.793056	3.948973	9.545467	13.530017	3.817272	7.723759	12.718274	4.037464	7.152821	6.42997	2.413818	4.360501	15.959142	3.175678	9.008374	15.215633	2.052219	8.521361	13.865256	3.331575	7.11867	13.492307	3.226775	6.56926
17.636323	3.833789	10.394383	15.812075	3.965607	9.562366	13.539643	3.799079	7.755958	12.715704	3.986422	7.166844	6.454928	2.531476	4.385752	15.971689	3.184572	9.018584	15.255493	2.059053	8.535415	13.883227	3.30807	7.145731	13.489271	3.185031	6.586635
17.64733	3.849738	10.414567	15.830308	3.982358	9.586826	13.550898	3.769161	7.775713	12.717852	3.924173	7.176601	6.45605	2.645268	4.403272	15.982971	3.193012	9.028401	15.293154	2.074943	8.538307	13.89842	3.287002	7.172453	13.494196	3.156438	6.635851
17.659397	3.864453	10.435026	15.844939	3.99852	9.606105	13.566318	3.742804	7.802915	12.7225	3.870736	7.190085	6.43785	2.807446	4.403031	16.000305	3.209927	9.048538	15.333426	2.068688	8.536286	13.915936	3.274371	7.199258	13.498983	3.130362	6.663533
17.673541	3.88301	10.45152	15.862648	4.013676	9.61932	13.581053	3.727772	7.823091	12.723499	3.819369	7.218313	6.406071	2.97624	4.350536	16.016458	3.222176	9.063502	15.367204	2.08022	8.531177	13.935884	3.257787	7.232716	13.505403	3.104845	6.695654
17.685714	3.898616	10.471266	15.878792	4.02451	9.631088	13.592372	3.715779	7.847375	12.729729	3.770269	7.240838	6.354298	3.168286	4.314645	16.031208	3.242065	9.074433	15.402752	2.120393	8.528667	13.95552	3.250247	7.26048	13.520492	3.084801	6.735238
17.700987	3.910782	10.492608	15.889475	4.043169	9.646	13.601184	3.710924	7.865426	12.733461	3.724569	7.251611	6.298123	3.343939	4.255513	16.050945	3.260605	9.090177	15.431569	2.144044	8.522159	13.974879	3.239407	7.294134	13.536421	3.049642	6.77409
17.714879	3.922584	10.516019	15.90899	4.06802	9.65802	13.62207	3.700213	7.90033	12.743339	3.681546	7.294894	6.235812	3.546243	4.203315	16.062655	3.279853	9.106227	15.459879	2.167258	8.508904	14.000103	3.240991	7.319483	13.548599	3.004679	6.808043
17.72441	3.925567	10.532265	15.922223	4.086238	9.675363	13.646357	3.689368	7.930403	12.757402	3.645483	7.332323	6.17257	3.743252	4.136126	16.078936	3.30423	9.121023	15.489652	2.176038	8.497494	14.019557	3.240872	7.350366	13.562395	2.971444	6.844533
17.73374	3.927299	10.546555	15.939971	4.109712	9.691086	13.661527	3.686992	7.966853	12.775471	3.615858	7.360993	6.096766	3.930463	4.037146	16.095352	3.327904	9.141806	15.518873	2.203158	8.491963	14.041697	3.245487	7.378913	13.586473	2.94139	6.871992
17.747276	3.927892	10.56314	15.959577	4.13086	9.718424	13.684629	3.684391	8.002612	12.789098	3.582359	7.378224	6.048023	4.135841	3.967643	16.111431	3.347224	9.157658	15.551063	2.20813	8.474716	14.066035	3.247924	7.406448	13.607401	2.905657	6.90308
17.757198	3.929663	10.582021	15.975514	4.149079	9.741807	13.701559	3.691116	8.014772	12.80492	3.548494	7.392373	6.011308	4.33387	3.912519	16.127832	3.365767	9.175692	15.584678	2.224703	8.454928	14.092501	3.257425	7.436457	13.639754	2.89635	6.942625
17.767696	3.927952	10.598045	15.989907	4.164253	9.754715	13.716834	3.698525	8.027744	12.818154	3.524909	7.407184	6.003634	4.498191	3.845974	16.143123	3.385575	9.194077	15.619045	2.253187	8.447675	14.120902	3.26988	7.467039	13.675549	2.874612	6.968289
17.777912	3.925209	10.612894	16.000907	4.178386	9.771809	13.735085	3.713492	8.041286	12.831416	3.51109	7.432004	5.994764	4.673935	3.782693	16.152322	3.402492	9.204702	15.64819	2.276722	8.452526	14.141725	3.285433	7.485711	13.701121	2.858426	6.988636
17.785772	3.923117	10.62875	16.011941	4.194618	9.783082	13.75566	3.733707	8.059787	12.836838	3.502315	7.440048	5.982836	4.850789	3.710535	16.166709	3.422207	9.216325	15.665475	2.287473	8.458775	14.167146	3.315391	7.50709	13.736467	2.836058	7.003698
17.796719	3.924237	10.651348	16.028083	4.21082	9.800088	13.770984	3.759007	8.072603	12.84904	3.510468	7.45783	5.99191	5.002005	3.637784	16.178926	3.43973	9.22808	15.675828	2.296433	8.466792	14.190299	3.335896	7.520769	13.776748	2.840947	7.016962
17.80637	3.915761	10.662574	16.040692	4.224603	9.816725	13.788618	3.792449	8.091044	12.864392	3.511242	7.480205	6.009823	5.129653	3.5663	16.188962	3.448925	9.240905	15.691106	2.340223	8.487943	14.216098	3.367895	7.536636	13.817331	2.845754	7.020413
17.814366	3.905354	10.671189	16.05389	4.231207	9.839386	13.818948	3.834158	8.105924	12.881336	3.521631	7.495167	6.020287	5.255128	3.482779	16.197783	3.45586	9.248762	15.707073	2.362478	8.511591	14.246695	3.400495	7.55297	13.867613	2.851949	7.007537
17.82144	3.887161	10.681991	16.064225	4.230665	9.85408	13.846377	3.87823	8.121084	12.908386	3.55464	7.518328	6.020386	5.378645	3.396635	16.207545	3.463692	9.266221	15.723047	2.384609	8.539886	14.274974	3.440621	7.569963	13.915571	2.876657	6.997347
17.835588	3.87334	10.707241	16.076347	4.23149	9.865084	13.865738	3.906101	8.136314	12.931667	3.588626	7.535277	6.066933	5.480681	3.354398	16.218118	3.468395	9.273808	15.728675	2.392865	8.557233	14.297703	3.47656	7.582592	13.951811	2.912022	6.973892
17.849493	3.863693	10.726855	16.090172	4.226719	9.881769	13.887229	3.939842	8.152818	12.958177	3.644436	7.557498	6.112468	5.606012	3.283143	16.227091	3.468568	9.283079	15.73527	2.406903	8.57926	14.320769	3.523487	7.594348	13.987097	2.959011	6.955209
17.856909	3.852343	10.741196	16.104782	4.222247	9.898684	13.901043	3.983118	8.15692	12.975523	3.687139	7.576466	6.153128	5.711046	3.232123	16.236311	3.466578	9.296013	15.718735	2.414762	8.624302	14.343819	3.559441	7.604385	14.019341	3.01745	6.945012
17.867944	3.84056	10.754568	16.117441	4.219579	9.918905	13.912762	4.028588	8.158807	12.994922	3.745158	7.593955	6.19804	5.800023	3.194455	16.247254	3.464731	9.308945	15.71016	2.440852	8.653511	14.36041	3.599916	7.61454	14.058735	3.070802	6.928874
17.873457	3.833747	10.763352	16.124863	4.220098	9.933066	13.927398	4.070183	8.172356	13.008474	3.776001	7.605732	6.227311	5.888136	3.18547	16.256771	3.464927	9.320046	15.700078	2.446238	8.640173	14.376678	3.627627	7.623643	14.080471	3.111366	6.917075
