# Supplementary material for: Speed‐dependent locomotor patterns during steady swimming in a demersal shark
Source: J Fish Biol. 2025 Apr 3;107(2):394–405. doi: 10.1111/jfb.70043 (PMC12360134; doi:10.1111/jfb.70043)
Supplement: Supplementary file 1 — Data S1. Supporting Information. [file JFB-107-394-s001.zip › scanicula_steady_swimming-main/angles/3Dcoords_catshark7_1.5BL_seq1_170623.csv]

pt1_X	pt1_Y	pt1_Z	pt2_X	pt2_Y	pt2_Z	pt3_X	pt3_Y	pt3_Z	pt4_X	pt4_Y	pt4_Z	pt5_X	pt5_Y	pt5_Z	pt6_X	pt6_Y	pt6_Z	pt8_X	pt8_Y	pt8_Z	pt10_X	pt10_Y	pt10_Z	pt12_X	pt12_Y	pt12_Z
19.163354	5.113728	11.001735	17.274406	4.710459	10.497968	14.837811	4.310798	8.747486	14.026927	4.463801	8.284044	6.594361	3.249327	5.963627	17.480652	4.034405	9.831534	16.74079	2.72602	9.392586	15.148638	3.826256	7.99547	14.656019	3.597351	7.546439
19.176869	5.151291	11.01946	17.292867	4.721394	10.509592	14.853274	4.285086	8.772538	14.045807	4.418421	8.310757	6.646053	3.13024	5.962281	17.504009	4.04461	9.849548	16.776776	2.741944	9.407696	15.164922	3.798703	8.021768	14.660123	3.531962	7.570445
19.182845	5.167015	11.031783	17.301728	4.73531	10.521731	14.865948	4.241029	8.781744	14.066284	4.359752	8.333957	6.69998	3.040088	5.949861	17.528999	4.059176	9.871135	16.814399	2.743503	9.405898	15.187509	3.774704	8.043084	14.671101	3.478235	7.616713
19.195092	5.179778	11.048018	17.309589	4.748806	10.528468	14.869298	4.204954	8.790475	14.070853	4.289166	8.340295	6.748538	3.016073	5.922881	17.543763	4.07729	9.884782	16.861833	2.751263	9.391618	15.20374	3.756961	8.075016	14.696175	3.433738	7.659954
19.207597	5.195407	11.057029	17.312702	4.75153	10.532461	14.882636	4.154012	8.803989	14.078764	4.228345	8.340714	6.830477	3.015955	5.909102	17.559395	4.103677	9.896941	16.897343	2.775804	9.398405	15.218207	3.742555	8.099331	14.710611	3.379142	7.691695
19.215598	5.21104	11.063246	17.320706	4.766457	10.542439	14.900353	4.132648	8.815839	14.081211	4.171288	8.339144	6.894143	3.013254	5.881014	17.573788	4.122542	9.91054	16.938174	2.787497	9.393761	15.233597	3.73119	8.131538	14.729997	3.331104	7.73642
19.236429	5.232773	11.070899	17.330037	4.784137	10.553252	14.91977	4.113317	8.832397	14.091257	4.116097	8.349174	6.926342	3.061768	5.850368	17.586976	4.138924	9.923442	16.975832	2.80462	9.395716	15.252308	3.720686	8.151291	14.746542	3.304524	7.769297
19.249511	5.250801	11.082207	17.345647	4.794704	10.558406	14.935064	4.101733	8.838004	14.100317	4.06245	8.368285	6.956859	3.136325	5.800626	17.59854	4.150721	9.93527	17.010786	2.833813	9.397711	15.277459	3.706965	8.175468	14.763098	3.261099	7.794593
19.264431	5.265926	11.085388	17.362193	4.81828	10.567136	14.965452	4.080068	8.853514	14.10816	4.012051	8.38711	6.963578	3.229036	5.799357	17.612341	4.170264	9.940716	17.038247	2.843322	9.37512	15.298805	3.711755	8.197146	14.783372	3.228841	7.814222
19.276469	5.286722	11.089593	17.377058	4.833191	10.576451	14.972514	4.066847	8.865158	14.11737	3.964609	8.40018	6.993515	3.326856	5.739051	17.617458	4.182212	9.951002	17.062229	2.858546	9.369888	15.319236	3.712311	8.219076	14.804736	3.204833	7.835148
19.287719	5.29603	11.092328	17.389743	4.845983	10.584019	14.982339	4.065325	8.880146	14.132521	3.91632	8.425323	6.99491	3.46696	5.716241	17.628835	4.192248	9.958117	17.093511	2.878864	9.355493	15.345398	3.723709	8.249078	14.833468	3.161975	7.857702
19.305776	5.30798	11.100714	17.404708	4.8617	10.59592	14.995037	4.072296	8.899614	14.140212	3.881848	8.446187	6.991519	3.613519	5.678262	17.637987	4.199069	9.968538	17.121338	2.913202	9.339206	15.368733	3.733444	8.270027	14.864084	3.15412	7.880511
19.322322	5.322724	11.104941	17.423915	4.886827	10.604396	15.020685	4.096824	8.938227	14.149016	3.83128	8.4589	6.971236	3.783854	5.658983	17.652521	4.218615	9.971581	17.143271	2.936625	9.31879	15.39473	3.755343	8.284942	14.891606	3.148351	7.901966
19.340793	5.340475	11.119162	17.443555	4.905205	10.613289	15.037	4.116807	8.954944	14.163216	3.811801	8.473382	6.965315	3.939893	5.654173	17.660427	4.240032	9.982112	17.168488	2.970575	9.30215	15.417645	3.775809	8.298546	14.919724	3.160899	7.922703
19.359141	5.356908	11.125169	17.459814	4.923452	10.624111	15.06467	4.149429	8.970469	14.18466	3.811406	8.492478	6.975744	4.122162	5.635595	17.671381	4.254234	9.987709	17.189127	2.98928	9.286583	15.447246	3.805733	8.310103	14.964724	3.186176	7.939157
19.376116	5.364603	11.136344	17.482122	4.951039	10.634668	15.084965	4.186725	8.979403	14.195217	3.817317	8.501983	6.985805	4.294558	5.622681	17.680021	4.272179	9.998173	17.201727	3.00735	9.292098	15.493325	3.841243	8.3076	15.003443	3.207689	7.925811
19.395073	5.365853	11.142332	17.502126	4.96138	10.642627	15.103522	4.221351	8.998058	14.214912	3.819248	8.505241	7.007202	4.453926	5.617767	17.697992	4.289065	9.995073	17.217146	3.029508	9.278851	15.521901	3.873951	8.324674	15.03613	3.236917	7.90975
19.408857	5.374589	11.155097	17.527445	4.977988	10.654512	15.121816	4.262483	9.011865	14.237063	3.83254	8.512337	7.032996	4.624816	5.602919	17.704879	4.310133	10.002505	17.229723	3.055984	9.2816	15.551346	3.918346	8.33532	15.067362	3.268299	7.888243
19.428261	5.375834	11.166504	17.547428	4.990903	10.663004	15.138223	4.291443	9.024195	14.255552	3.865218	8.525154	7.057298	4.781725	5.593607	17.713862	4.327065	10.009428	17.237196	3.083241	9.281572	15.572923	3.97	8.339979	15.102883	3.326813	7.889883
19.447337	5.378716	11.176056	17.569223	4.993294	10.675377	15.161949	4.335897	9.038913	14.271066	3.896832	8.534574	7.081189	4.936828	5.582745	17.72568	4.336391	10.015759	17.241732	3.114884	9.284931	15.603776	4.030599	8.351412	15.151514	3.395067	7.879825
19.466289	5.380386	11.187541	17.586244	4.997821	10.685102	15.176574	4.383325	9.040181	14.288025	3.933769	8.532562	7.114401	5.047904	5.589058	17.739451	4.3475	10.02391	17.240273	3.135585	9.28424	15.629114	4.079133	8.349904	15.182752	3.450903	7.852172
19.48316	5.381211	11.202073	17.602891	5.004493	10.696907	15.195235	4.436023	9.052046	14.306439	3.996751	8.544417	7.165109	5.151953	5.589543	17.75664	4.365611	10.038566	17.245598	3.16151	9.289153	15.646972	4.12194	8.352217	15.217829	3.50264	7.845695
19.497814	5.385814	11.213692	17.628931	5.012641	10.705883	15.218813	4.496276	9.044505	14.323828	4.050721	8.548771	7.205304	5.260712	5.594337	17.769624	4.376346	10.046389	17.2506	3.177436	9.286426	15.66337	4.156417	8.345424	15.255205	3.567138	7.827494
19.51464	5.392544	11.230457	17.646368	5.014298	10.717907	15.238923	4.536427	9.041667	14.347211	4.108875	8.553606	7.244677	5.349235	5.600169	17.786242	4.385406	10.056321	17.267866	3.190524	9.302696	15.685054	4.203383	8.347149	15.29424	3.628797	7.791329
19.535294	5.406586	11.249459	17.664319	5.020066	10.730586	15.262285	4.58425	9.039872	14.364934	4.153199	8.549616	7.290986	5.434772	5.622856	17.803702	4.395874	10.065815	17.275765	3.201055	9.316779	15.707781	4.242518	8.345001	15.327473	3.694443	7.776219
19.553566	5.410406	11.268568	17.678998	5.009831	10.738532	15.284097	4.62838	9.04652	14.391923	4.208741	8.541185	7.338257	5.521062	5.68582	17.823098	4.40185	10.078298	17.285251	3.202905	9.322319	15.727555	4.266014	8.337948	15.352135	3.754775	7.761539
19.57077	5.416456	11.281603	17.689379	5.004591	10.747797	15.307672	4.66928	9.046667	14.417953	4.283637	8.532925	7.394698	5.584696	5.767433	17.843056	4.410565	10.09667	17.295127	3.201796	9.328663	15.745181	4.299335	8.329591	15.373283	3.809279	7.733803
19.586604	5.426542	11.298667	17.705301	4.99538	10.756408	15.322901	4.695273	9.042547	14.432838	4.340242	8.531184	7.444408	5.632024	5.846791	17.86768	4.417356	10.107612	17.305302	3.200785	9.343569	15.767688	4.330666	8.328446	15.397409	3.88463	7.729954
19.606065	5.44168	11.315355	17.718764	4.990738	10.767935	15.343375	4.729838	9.042889	14.459608	4.416921	8.534728	7.475788	5.624921	5.899604	17.888311	4.41984	10.124714	17.308635	3.206738	9.382608	15.781253	4.350891	8.325391	15.417492	3.936554	7.704919
19.615348	5.446298	11.322174	17.73613	4.989906	10.779454	15.361104	4.751399	9.046272	14.485927	4.474708	8.533298	7.523255	5.574581	5.942357	17.905364	4.421527	10.141259	17.314929	3.207259	9.418968	15.797682	4.369273	8.320064	15.43388	3.989014	7.699115
19.634431	5.462139	11.334283	17.756956	4.989141	10.794097	15.380844	4.777269	9.05701	14.508441	4.532739	8.540124	7.552668	5.464199	5.971712	17.92797	4.426864	10.159433	17.325368	3.204803	9.453278	15.806458	4.373345	8.31667	15.449084	4.033111	7.687532
19.654791	5.484089	11.350914	17.774604	4.988044	10.803297	15.401567	4.793921	9.064376	14.529283	4.58762	8.547198	7.547593	5.365376	6.000524	17.950586	4.426949	10.177924	17.329273	3.19943	9.489039	15.81415	4.374815	8.320274	15.464382	4.078087	7.697721
19.672513	5.503785	11.365223	17.791571	4.989359	10.816881	15.418383	4.79565	9.070272	14.547418	4.640179	8.563358	7.53293	5.231636	6.033776	17.976247	4.436751	10.192401	17.337429	3.171529	9.50754	15.827283	4.373797	8.325655	15.47887	4.110409	7.707962
19.692307	5.523466	11.38141	17.816435	5.002094	10.832372	15.436117	4.797109	9.083303	14.56635	4.688426	8.573205	7.530343	5.066624	5.988793	17.998277	4.44298	10.207779	17.353823	3.182835	9.534317	15.82789	4.360851	8.333502	15.494765	4.132358	7.724852
19.71215	5.549359	11.395231	17.830715	5.001988	10.842985	15.457162	4.792442	9.091543	14.588307	4.72235	8.587206	7.518079	4.865788	5.934167	18.022609	4.454202	10.229021	17.375776	3.190801	9.567212	15.841722	4.352588	8.348156	15.507668	4.150522	7.743817
19.736996	5.576175	11.402801	17.848898	5.008632	10.852851	15.472494	4.780411	9.107025	14.611401	4.752041	8.602923	7.498011	4.712987	5.885865	18.048563	4.465648	10.245574	17.395335	3.182515	9.590966	15.846344	4.330706	8.355605	15.518617	4.15779	7.759189
19.754152	5.593202	11.411145	17.870132	5.014792	10.865562	15.492435	4.757583	9.127221	14.631317	4.778225	8.618685	7.481367	4.540157	5.868134	18.071783	4.473178	10.257001	17.40932	3.184441	9.606709	15.850105	4.305434	8.371559	15.523328	4.156482	7.793941
19.771212	5.614131	11.420316	17.893152	5.023933	10.882488	15.506592	4.725494	9.142076	14.649517	4.781886	8.645336	7.489605	4.347558	5.866236	18.09953	4.489216	10.275715	17.431237	3.187118	9.630699	15.858682	4.280163	8.389599	15.522044	4.130799	7.828683
19.800591	5.647347	11.434953	17.914008	5.036067	10.894089	15.522703	4.69829	9.15734	14.671561	4.79036	8.686619	7.480412	4.154272	5.838331	18.127243	4.497201	10.293468	17.458374	3.197968	9.66001	15.863705	4.254736	8.405132	15.519316	4.103967	7.87233
19.820849	5.667282	11.444292	17.935778	5.052188	10.905981	15.536962	4.655177	9.168917	14.69249	4.767288	8.706796	7.469762	3.941455	5.789968	18.152266	4.511837	10.304617	17.48842	3.212777	9.695933	15.873757	4.214778	8.418748	15.515666	4.07163	7.907842
19.839533	5.69322	11.451176	17.961476	5.07115	10.920294	15.552618	4.617363	9.184273	14.707796	4.729052	8.730521	7.481896	3.801325	5.788973	18.174231	4.532446	10.32336	17.508485	3.220561	9.722268	15.88305	4.186792	8.445528	15.512299	4.017869	7.911604
19.855942	5.71627	11.462162	17.983648	5.084349	10.934398	15.575364	4.585672	9.203538	14.727386	4.707228	8.754447	7.510308	3.645092	5.772673	18.199	4.548335	10.334537	17.538095	3.227788	9.748932	15.900404	4.149466	8.456414	15.505076	3.975281	7.942562
19.869614	5.735846	11.480459	18.002815	5.098655	10.946357	15.594908	4.545886	9.226114	14.739311	4.653147	8.769976	7.520784	3.482861	5.708645	18.221734	4.565521	10.345963	17.566222	3.243021	9.77497	15.918985	4.118688	8.474315	15.501563	3.933328	7.979156
19.88595	5.768711	11.496391	18.022376	5.110532	10.959342	15.612286	4.504428	9.249078	14.745299	4.59813	8.779436	7.547219	3.335801	5.68273	18.239148	4.585339	10.355646	17.586304	3.252324	9.790503	15.944675	4.089561	8.49328	15.496333	3.890582	8.025559
19.889213	5.795994	11.50677	18.041973	5.123568	10.97188	15.622963	4.454676	9.252346	14.758251	4.53117	8.783465	7.59869	3.177622	5.677083	18.25277	4.598718	10.367534	17.611274	3.268376	9.813733	15.959475	4.048618	8.507097	15.490187	3.850835	8.062624
19.902364	5.845632	11.513631	18.056919	5.137204	10.985355	15.627572	4.411371	9.263748	14.767479	4.483436	8.78791	7.641312	3.055435	5.668061	18.265031	4.613054	10.381635	17.630228	3.276651	9.830384	15.974417	4.027983	8.528843	15.490551	3.823274	8.128847
19.912094	5.898927	11.523084	18.067801	5.143074	10.995018	15.643765	4.384531	9.28085	14.781775	4.429035	8.799519	7.708387	2.922682	5.686308	18.282622	4.628151	10.396087	17.650321	3.281318	9.848829	15.987434	4.00306	8.553038	15.485803	3.781468	8.157791
19.924604	5.950656	11.529983	18.085805	5.160092	11.008192	15.654888	4.364613	9.293903	14.790763	4.366326	8.804254	7.795409	2.794326	5.744981	18.304462	4.648375	10.415516	17.671382	3.295471	9.870321	16.00706	3.979074	8.58239	15.485531	3.747998	8.184038
19.929216	5.968821	11.53925	18.095993	5.172632	11.0161	15.662381	4.358552	9.303612	14.800991	4.356087	8.810797	7.819381	2.776467	5.768169	18.313458	4.656821	10.424262	17.680104	3.30008	9.87928	16.011281	3.973213	8.589914	15.483149	3.726936	8.18955
