# Supplementary material for: Speed‐dependent locomotor patterns during steady swimming in a demersal shark
Source: J Fish Biol. 2025 Apr 3;107(2):394–405. doi: 10.1111/jfb.70043 (PMC12360134; doi:10.1111/jfb.70043)
Supplement: Supplementary file 1 — Data S1. Supporting Information. [file JFB-107-394-s001.zip › scanicula_steady_swimming-main/angles/3Dcoords_catshark7_1.75BL_seq1_170623.csv]

pt1_X	pt1_Y	pt1_Z	pt2_X	pt2_Y	pt2_Z	pt3_X	pt3_Y	pt3_Z	pt4_X	pt4_Y	pt4_Z	pt5_X	pt5_Y	pt5_Z	pt6_X	pt6_Y	pt6_Z	pt8_X	pt8_Y	pt8_Z	pt10_X	pt10_Y	pt10_Z	pt12_X	pt12_Y	pt12_Z
17.454952	11.556193	9.070613	15.066498	11.307985	8.397323	12.259407	11.329198	6.267702	11.313876	11.109787	5.471386	3.05055	12.763746	1.693849	15.449984	10.674036	7.381119	15.153853	9.566435	6.205755	12.948552	10.998242	5.460383	12.677919	10.814857	4.519679
17.484989	11.508241	9.077617	15.089987	11.254703	8.402919	12.279065	11.3818	6.285309	11.319016	11.224799	5.502961	3.260502	12.890225	1.826648	15.468349	10.619145	7.393424	15.138423	9.554647	6.18146	12.963544	11.013068	5.460312	12.681632	10.880558	4.533529
17.514087	11.454625	9.087339	15.125636	11.210875	8.418241	12.315796	11.424476	6.306873	11.337014	11.32347	5.540094	3.48604	12.808713	2.004079	15.500365	10.575914	7.410873	15.146177	9.525619	6.189787	12.987306	11.000506	5.49338	12.693236	10.921529	4.546454
17.544228	11.393411	9.101775	15.156152	11.170433	8.420822	12.350987	11.451042	6.327791	11.364655	11.450342	5.599421	3.643616	12.602447	2.038233	15.535769	10.529499	7.428113	15.145109	9.48573	6.215129	12.9983	10.991742	5.512601	12.713994	10.96047	4.590184
17.581753	11.334857	9.129951	15.196429	11.117239	8.435506	12.402732	11.453876	6.372439	11.416904	11.534111	5.662341	3.719742	12.224539	2.016468	15.568802	10.477149	7.468301	15.147517	9.423344	6.255035	13.011121	10.979739	5.532206	12.725759	10.977838	4.613549
17.627013	11.255963	9.133161	15.248225	11.080548	8.44808	12.462686	11.432225	6.400228	11.471802	11.578953	5.71581	3.736405	11.867717	2.006098	15.613566	10.435117	7.500525	15.157688	9.355525	6.317975	13.038216	10.941612	5.554699	12.742158	10.947021	4.665743
17.688167	11.20488	9.149148	15.301144	11.05672	8.477664	12.519737	11.395455	6.427909	11.539108	11.587887	5.769284	3.702965	11.5164	1.971906	15.66643	10.390636	7.538712	15.174225	9.296135	6.401785	13.063114	10.905257	5.59228	12.763912	10.894738	4.728117
17.730789	11.157242	9.154179	15.370047	11.019823	8.506313	12.570756	11.327511	6.450344	11.609147	11.577566	5.819502	3.688155	11.16058	2.033781	15.711079	10.345418	7.573849	15.194938	9.244383	6.488816	13.114015	10.843153	5.626056	12.789195	10.827287	4.787157
17.805334	11.140294	9.171093	15.444193	10.998226	8.544281	12.641677	11.264077	6.48392	11.672934	11.535491	5.856579	3.682819	10.887802	2.06443	15.767541	10.322098	7.616964	15.224134	9.179374	6.578393	13.177	10.780599	5.676076	12.839781	10.704838	4.853733
17.875245	11.133332	9.191455	15.515272	10.973032	8.574341	12.713837	11.200908	6.52563	11.72172	11.465333	5.89974	3.705986	10.569354	2.11418	15.835559	10.290726	7.652193	15.262272	9.119842	6.667443	13.247147	10.71071	5.712233	12.898339	10.650625	4.929171
17.933149	11.131343	9.210918	15.590036	10.957453	8.608569	12.782708	11.10385	6.565918	11.784298	11.394866	5.939298	3.715096	10.321361	2.185869	15.899803	10.270349	7.694696	15.318482	9.063806	6.7423	13.318855	10.645245	5.752031	12.960603	10.5284	4.994168
18.00578	11.136759	9.227903	15.653095	10.954286	8.635677	12.861785	11.013709	6.594119	11.868622	11.307479	5.977808	3.758067	10.040011	2.211587	15.975289	10.26836	7.740046	15.373041	9.029241	6.838936	13.383395	10.573272	5.79159	13.011815	10.442867	5.030993
18.077814	11.147089	9.252325	15.720459	10.933821	8.670782	12.927716	10.93739	6.623307	11.946887	11.202167	6.00052	3.790153	9.835613	2.205533	16.042861	10.251144	7.785101	15.447759	9.007431	6.904965	13.486259	10.500046	5.833698	13.068939	10.347875	5.071603
18.14903	11.151638	9.27716	15.793898	10.935397	8.710825	13.008765	10.874466	6.655008	12.025936	11.081233	6.016384	3.82512	9.688327	2.166781	16.105846	10.253937	7.826418	15.517884	8.984555	6.994389	13.566936	10.442426	5.872943	13.147265	10.249047	5.115012
18.212864	11.160956	9.318217	15.859299	10.924253	8.741399	13.091361	10.790347	6.685777	12.107955	10.980134	6.048232	3.906812	9.555136	2.09231	16.176426	10.266464	7.871175	15.586161	8.973369	7.05826	13.647323	10.3949	5.914719	13.238407	10.154417	5.16521
18.270335	11.167359	9.359725	15.924851	10.92415	8.761584	13.158392	10.725623	6.721527	12.180688	10.869474	6.072795	3.989485	9.480519	2.064965	16.251661	10.266192	7.912135	15.65683	8.958264	7.104636	13.726774	10.334207	5.943704	13.296107	10.079475	5.192849
18.321735	11.175531	9.3925	15.992714	10.924664	8.804134	13.227983	10.668524	6.746296	12.253927	10.757034	6.091706	4.106703	9.427477	2.079065	16.311424	10.257474	7.953542	15.743242	8.949212	7.178003	13.812133	10.297424	5.991608	13.38379	9.983616	5.239622
18.367397	11.189745	9.42987	16.04596	10.933964	8.841055	13.295569	10.614754	6.778747	12.320987	10.669972	6.113712	4.223965	9.430664	2.102581	16.378362	10.27521	7.989117	15.807739	8.926766	7.230922	13.900161	10.273243	6.025358	13.474332	9.938656	5.277755
18.405272	11.206934	9.464645	16.09302	10.941177	8.869077	13.362827	10.57113	6.811159	12.386931	10.579475	6.14999	4.274275	9.603585	2.119099	16.424455	10.284079	8.036189	15.887219	8.938943	7.279435	13.985996	10.241259	6.057938	13.533757	9.890458	5.298034
18.449198	11.226477	9.527484	16.130556	10.947419	8.892255	13.411371	10.55396	6.839624	12.443553	10.51244	6.172349	4.235999	9.830166	2.134743	16.47088	10.279926	8.070755	15.943574	8.938476	7.316692	14.034582	10.221389	6.10088	13.600385	9.851575	5.328487
18.474761	11.236161	9.610838	16.175251	10.927931	8.913243	13.458711	10.552602	6.874397	12.492108	10.43835	6.203069	4.170464	10.012103	2.151947	16.518377	10.290448	8.108152	16.002137	8.923218	7.338694	14.081999	10.214689	6.13375	13.663314	9.823268	5.352662
18.495501	11.252112	9.677229	16.235079	10.931787	8.943655	13.497848	10.553672	6.916317	12.525161	10.388353	6.237277	4.113684	10.240075	2.186022	16.584754	10.29369	8.138161	16.068211	8.902921	7.367491	14.130569	10.220463	6.170824	13.719716	9.805639	5.396461
18.513745	11.279172	9.736906	16.28056	10.927469	8.978301	13.543816	10.551655	6.95834	12.571821	10.344984	6.274262	4.066051	10.477616	2.252345	16.630027	10.289075	8.180531	16.133893	8.895889	7.394346	14.171334	10.232508	6.204623	13.762424	9.798519	5.449412
18.540562	11.298364	9.815133	16.326838	10.917175	9.010757	13.589157	10.552783	7.008163	12.614286	10.32211	6.328923	4.059796	10.673135	2.327258	16.675487	10.284781	8.203305	16.210691	8.89304	7.422653	14.2177	10.231545	6.241829	13.807672	9.786798	5.514033
18.574274	11.327775	9.902921	16.352514	10.910439	9.032309	13.621827	10.554944	7.03506	12.65913	10.314058	6.369821	4.036664	10.881432	2.409116	16.711539	10.287428	8.235962	16.257787	8.906157	7.439843	14.247548	10.236313	6.269192	13.849224	9.773219	5.568611
18.59442	11.346213	9.963542	16.383871	10.913229	9.065763	13.661385	10.560389	7.065993	12.69926	10.319161	6.413361	4.015481	11.064407	2.417741	16.758412	10.283841	8.279113	16.318707	8.905437	7.469125	14.280145	10.252146	6.300435	13.879401	9.761982	5.63855
18.624422	11.378145	10.01645	16.416591	10.907664	9.098164	13.700784	10.568715	7.100619	12.738049	10.327671	6.451033	4.003373	11.237028	2.444529	16.79489	10.284749	8.321151	16.376417	8.91167	7.500055	14.317565	10.271352	6.331822	13.903912	9.755035	5.686603
18.650163	11.397583	10.069271	16.445566	10.908616	9.135312	13.741136	10.581359	7.13226	12.782265	10.32924	6.485564	4.01351	11.401433	2.483933	16.839133	10.282253	8.359712	16.416207	8.913078	7.53417	14.349907	10.270378	6.36588	13.924583	9.747572	5.748017
18.681288	11.407508	10.115557	16.468563	10.905603	9.164004	13.78852	10.59998	7.163628	12.824875	10.342222	6.522409	4.018992	11.575749	2.536978	16.872472	10.276759	8.401051	16.465803	8.91912	7.559845	14.383594	10.27245	6.393926	13.951653	9.737219	5.80995
18.719525	11.433604	10.159776	16.499719	10.901264	9.204905	13.832928	10.612467	7.203086	12.862675	10.358579	6.555175	4.022635	11.72292	2.559943	16.909434	10.279192	8.44142	16.499522	8.924811	7.577718	14.419921	10.277614	6.421791	13.97564	9.74423	5.855232
18.750461	11.437993	10.197813	16.533366	10.898037	9.258048	13.868863	10.623853	7.229756	12.906298	10.395154	6.588398	4.034399	11.871909	2.616359	16.944512	10.27624	8.484192	16.536813	8.938279	7.58777	14.452262	10.283604	6.444607	13.997865	9.767596	5.877557
18.771048	11.43284	10.241639	16.564998	10.89429	9.310728	13.903842	10.632939	7.257148	12.93485	10.428805	6.610007	4.07327	11.973762	2.688321	16.974231	10.282232	8.522844	16.573649	8.942837	7.594252	14.486158	10.296827	6.470878	14.027448	9.785465	5.881639
18.79282	11.411472	10.275221	16.588885	10.893592	9.351804	13.934432	10.65207	7.281134	12.969843	10.469095	6.634752	4.117946	12.115251	2.780137	16.993072	10.27231	8.544198	16.608164	8.953107	7.606334	14.516165	10.298764	6.492986	14.049949	9.811316	5.866835
18.815266	11.395527	10.305212	16.61231	10.884596	9.394364	13.96358	10.674764	7.305521	12.997675	10.509179	6.65041	4.155636	12.230912	2.881939	17.018981	10.272824	8.595124	16.650094	8.945897	7.639533	14.557349	10.312866	6.511542	14.08052	9.836731	5.849001
18.825689	11.381413	10.319993	16.629893	10.879076	9.426646	13.984171	10.687371	7.32143	13.012214	10.522392	6.668478	4.195133	12.265641	2.92896	17.034489	10.271643	8.613052	16.6668	8.946008	7.641931	14.580285	10.313518	6.529647	14.090168	9.864439	5.843872
