# Supplementary material for: Speed‐dependent locomotor patterns during steady swimming in a demersal shark
Source: J Fish Biol. 2025 Apr 3;107(2):394–405. doi: 10.1111/jfb.70043 (PMC12360134; doi:10.1111/jfb.70043)
Supplement: Supplementary file 1 — Data S1. Supporting Information. [file JFB-107-394-s001.zip › scanicula_steady_swimming-main/angles/3Dcoords_catshark7_1BL_seq1_170623.csv]

pt1_X	pt1_Y	pt1_Z	pt2_X	pt2_Y	pt2_Z	pt3_X	pt3_Y	pt3_Z	pt4_X	pt4_Y	pt4_Z	pt5_X	pt5_Y	pt5_Z	pt6_X	pt6_Y	pt6_Z	pt8_X	pt8_Y	pt8_Z	pt10_X	pt10_Y	pt10_Z	pt12_X	pt12_Y	pt12_Z
20.527071	10.800002	12.296735	18.433872	10.950065	11.484732	16.092872	11.485886	9.48695	15.222892	11.356712	8.838451	7.442388	10.831174	5.007138	18.834852	10.416236	10.467045	18.22468	9.507266	9.36322	16.533477	11.156719	8.662851	16.361746	11.188568	7.780161
20.530453	10.779985	12.271056	18.442008	10.923758	11.47182	16.094539	11.497447	9.479222	15.212001	11.402398	8.835596	7.520841	10.948684	5.069207	18.822315	10.377661	10.443004	18.168682	9.460428	9.357637	16.517558	11.163088	8.649491	16.364574	11.228236	7.777666
20.536356	10.753017	12.258156	18.44607	10.902761	11.458339	16.095328	11.510169	9.477925	15.201915	11.461599	8.848973	7.59965	11.017128	5.108434	18.810277	10.351177	10.432772	18.131635	9.429013	9.377092	16.501537	11.169719	8.631137	16.356459	11.239591	7.747469
20.540329	10.729658	12.228636	18.454854	10.87775	11.439889	16.100531	11.512729	9.472323	15.204332	11.523717	8.85268	7.69415	11.01093	5.14908	18.81692	10.326642	10.414326	18.110326	9.373392	9.394697	16.481786	11.184777	8.609714	16.355849	11.246518	7.743919
20.550753	10.714162	12.202561	18.459188	10.864982	11.426818	16.102569	11.504091	9.467868	15.211955	11.586824	8.859145	7.777766	10.898519	5.108366	18.832062	10.309901	10.414168	18.098503	9.329767	9.418579	16.47767	11.175899	8.59122	16.334164	11.241444	7.705718
20.558732	10.68594	12.177659	18.467476	10.849272	11.41883	16.110631	11.488746	9.458953	15.234264	11.619625	8.859063	7.822755	10.693377	5.053757	18.841959	10.271844	10.398936	18.092901	9.289004	9.445737	16.519067	11.123919	8.607388	16.342217	11.229923	7.71019
20.57606	10.670441	12.164825	18.475307	10.837162	11.408107	16.136017	11.457761	9.437516	15.254062	11.646119	8.861928	7.874817	10.513884	5.05682	18.851769	10.252042	10.403875	18.087669	9.237668	9.493736	16.553463	11.077124	8.588783	16.353033	11.192412	7.711911
20.601785	10.646701	12.151961	18.489533	10.817301	11.391744	16.152183	11.383556	9.428016	15.271075	11.641639	8.855076	7.94703	10.343578	5.046791	18.872389	10.232814	10.400335	18.087972	9.189147	9.537087	16.590767	11.007671	8.583642	16.368223	11.142936	7.717086
20.612501	10.632812	12.155654	18.519099	10.803725	11.387868	16.164436	11.322597	9.401303	15.294746	11.616032	8.844507	8.015005	10.176892	5.055154	18.877512	10.198055	10.39714	18.095251	9.157421	9.578004	16.632169	10.955188	8.576076	16.377531	11.066877	7.728469
20.619611	10.628156	12.154569	18.539964	10.784687	11.379502	16.173561	11.255513	9.380134	15.317225	11.560652	8.825214	8.098942	9.999632	5.036002	18.904035	10.181543	10.401788	18.098851	9.132205	9.596563	16.664761	10.920172	8.58715	16.407213	10.969947	7.75264
20.62512	10.625294	12.164221	18.554814	10.777136	11.3838	16.186208	11.201638	9.368481	15.342506	11.501395	8.788517	8.14866	9.797852	5.035304	18.924609	10.17827	10.418572	18.1151	9.101906	9.641505	16.683173	10.821405	8.572839	16.415968	10.854175	7.757572
20.624842	10.622973	12.175002	18.575555	10.771474	11.388201	16.196505	11.145192	9.348853	15.355619	11.419229	8.761833	8.200153	9.600898	5.030303	18.950713	10.171575	10.435339	18.130476	9.084263	9.689099	16.707305	10.699487	8.566659	16.414482	10.760521	7.761967
20.625158	10.631114	12.190621	18.584297	10.777613	11.393373	16.202934	11.053596	9.323531	15.368931	11.33264	8.728981	8.246165	9.438069	5.025207	18.966498	10.172434	10.451511	18.151922	9.059038	9.73707	16.71874	10.637654	8.555143	16.40745	10.622719	7.774255
20.623777	10.623833	12.195243	18.586135	10.793627	11.396065	16.208417	10.981716	9.29267	15.377902	11.245542	8.684626	8.28389	9.256401	5.015089	18.964087	10.163791	10.466038	18.16133	9.059674	9.765166	16.722132	10.568946	8.548822	16.399797	10.50433	7.781629
20.61676	10.635395	12.196155	18.586791	10.802829	11.390925	16.219272	10.906033	9.266392	15.377959	11.153049	8.650341	8.325351	9.058021	4.987709	18.960515	10.171574	10.464479	18.163476	9.055768	9.791807	16.742216	10.517335	8.538686	16.39814	10.388204	7.809122
20.612369	10.621899	12.198893	18.589042	10.820289	11.395959	16.226633	10.826296	9.252642	15.373125	11.041104	8.614226	8.370623	8.896382	4.978466	18.962778	10.179249	10.462011	18.163988	9.059002	9.804247	16.748688	10.469565	8.543387	16.399294	10.265397	7.837796
20.606528	10.630212	12.204314	18.589385	10.844593	11.372336	16.231317	10.765385	9.241407	15.368083	10.93611	8.579391	8.434422	8.745847	4.982581	18.959736	10.18252	10.457948	18.164691	9.0648	9.818314	16.754644	10.421274	8.547514	16.38697	10.181721	7.84985
20.593518	10.616556	12.21041	18.587348	10.867024	11.361002	16.227892	10.703132	9.230853	15.359517	10.839122	8.569207	8.510219	8.641075	5.034901	18.957133	10.199511	10.460138	18.166295	9.07687	9.817373	16.770011	10.387774	8.555799	16.367725	10.08075	7.886939
20.580098	10.592961	12.229005	18.598034	10.905656	11.355073	16.227454	10.662922	9.236816	15.351143	10.750976	8.561882	8.594382	8.568628	5.112092	18.965144	10.228585	10.458053	18.15744	9.078875	9.80717	16.776588	10.372215	8.562766	16.358109	9.977377	7.925046
20.563925	10.567747	12.251462	18.604069	10.922133	11.348776	16.234902	10.647738	9.249849	15.346518	10.655816	8.549531	8.659275	8.47463	5.175315	18.972274	10.249509	10.459672	18.160273	9.099417	9.778859	16.788837	10.37626	8.577105	16.357127	9.908446	7.968716
20.546247	10.541594	12.267105	18.610329	10.939654	11.342116	16.246796	10.636841	9.272044	15.354512	10.591293	8.55529	8.694742	8.486351	5.240499	18.97539	10.276354	10.454121	18.168712	9.111053	9.760963	16.801491	10.3738	8.5942	16.355819	9.872539	8.041754
20.534711	10.507227	12.268735	18.619164	10.954776	11.327905	16.251137	10.642306	9.274892	15.354795	10.517189	8.566328	8.684812	8.585027	5.25222	18.982284	10.292286	10.447736	18.18127	9.125783	9.716892	16.812804	10.383802	8.602821	16.357488	9.841899	8.101665
20.523053	10.465292	12.272045	18.631311	10.979439	11.325065	16.264487	10.659695	9.287245	15.364268	10.474796	8.583704	8.64315	8.684744	5.272541	18.986718	10.303301	10.455417	18.195453	9.164146	9.6814	16.832984	10.40812	8.607895	16.363718	9.830112	8.154617
20.529687	10.455146	12.275311	18.63556	10.978142	11.321107	16.280858	10.691454	9.301266	15.371849	10.443713	8.602707	8.593481	8.787808	5.297049	18.985848	10.30999	10.44884	18.211565	9.190553	9.637314	16.858152	10.448774	8.618854	16.365362	9.818141	8.182854
20.527987	10.428584	12.272455	18.643454	10.979481	11.320511	16.296455	10.728921	9.323122	15.38546	10.435641	8.620057	8.529744	8.909879	5.35704	18.987323	10.321103	10.449516	18.216861	9.207755	9.601745	16.879525	10.485776	8.633881	16.395801	9.831033	8.211017
20.529651	10.403533	12.273646	18.645498	10.982618	11.319626	16.31124	10.771295	9.341781	15.397183	10.438609	8.635342	8.462383	9.040354	5.418334	18.989957	10.326813	10.452633	18.226204	9.238877	9.554568	16.898963	10.537804	8.651288	16.444693	9.878878	8.202199
20.535021	10.387539	12.2748	18.651925	10.976291	11.325963	16.331605	10.842673	9.359823	15.411789	10.465852	8.650269	8.402523	9.1701	5.484553	18.987653	10.311401	10.444739	18.228143	9.250965	9.525096	16.921294	10.590888	8.662183	16.473377	9.906341	8.175767
20.540183	10.371722	12.281914	18.659308	10.96653	11.335204	16.350924	10.896524	9.374909	15.431152	10.516151	8.669201	8.317136	9.317888	5.524412	18.989853	10.311242	10.446262	18.239007	9.274287	9.484624	16.929435	10.632958	8.670965	16.50844	9.966204	8.151185
20.545254	10.358947	12.281605	18.667974	10.947358	11.327726	16.364661	10.950056	9.389945	15.449091	10.566086	8.680659	8.23659	9.469193	5.53307	18.98861	10.293637	10.443733	18.245229	9.282367	9.444124	16.951792	10.700923	8.678976	16.536821	10.030993	8.129859
20.549119	10.345026	12.290911	18.674708	10.934209	11.336295	16.375637	11.017265	9.396024	15.463143	10.644508	8.686609	8.144575	9.635317	5.500559	18.992149	10.281685	10.452777	18.252925	9.297298	9.415285	16.959737	10.768544	8.684443	16.56095	10.095633	8.094428
20.554171	10.334604	12.307031	18.679728	10.920273	11.343008	16.391164	11.084829	9.40812	15.484431	10.711031	8.692161	8.057726	9.790923	5.490363	18.998688	10.269548	10.450963	18.266876	9.303481	9.392266	16.970261	10.817597	8.667943	16.587228	10.215875	8.051867
20.554108	10.317405	12.3288	18.680922	10.910435	11.343752	16.402125	11.135438	9.420866	15.504759	10.796662	8.690263	7.956699	9.972004	5.428246	19.005363	10.258379	10.460598	18.294584	9.310781	9.376351	16.985138	10.879414	8.679155	16.614394	10.287537	8.012402
20.551055	10.294076	12.348616	18.682826	10.893406	11.340088	16.420936	11.210688	9.427374	15.518832	10.876568	8.702996	7.865686	10.114465	5.370989	19.014612	10.24548	10.466433	18.327638	9.303669	9.37383	16.984171	10.907957	8.67455	16.642744	10.379738	7.947124
20.535517	10.240415	12.363974	18.685911	10.877196	11.345951	16.437972	11.276651	9.430507	15.540834	10.97494	8.720353	7.792046	10.276828	5.270416	19.023309	10.218536	10.462032	18.354102	9.302825	9.355584	16.998742	10.966258	8.673649	16.674611	10.475896	7.908788
20.518182	10.191906	12.388436	18.690257	10.865276	11.353326	16.451119	11.30956	9.441612	15.558761	11.050431	8.724883	7.72032	10.454723	5.225408	19.029701	10.20239	10.46367	18.389162	9.3043	9.351052	17.0197	10.982344	8.673809	16.698678	10.584338	7.86168
20.499063	10.144534	12.408799	18.69683	10.84885	11.363743	16.469984	11.366877	9.461301	15.575296	11.133031	8.747481	7.66094	10.637238	5.189609	19.039075	10.197407	10.478634	18.41561	9.303112	9.355577	17.036939	11.032709	8.683523	16.7237	10.662411	7.830512
20.466336	10.060135	12.426559	18.701722	10.834309	11.369721	16.491089	11.420587	9.458339	15.597987	11.219823	8.76096	7.65156	10.82317	5.192843	19.045036	10.175311	10.484372	18.445052	9.298716	9.348284	17.061942	11.071612	8.69022	16.739948	10.716892	7.81514
20.446307	10.016572	12.440894	18.705216	10.825544	11.382123	16.507317	11.456714	9.478137	15.614773	11.282431	8.773361	7.658274	10.982802	5.196305	19.044856	10.148771	10.491652	18.452676	9.293645	9.348478	17.064363	11.095704	8.692883	16.765662	10.825798	7.812736
