# Supplementary material for: Speed‐dependent locomotor patterns during steady swimming in a demersal shark
Source: J Fish Biol. 2025 Apr 3;107(2):394–405. doi: 10.1111/jfb.70043 (PMC12360134; doi:10.1111/jfb.70043)
Supplement: Supplementary file 1 — Data S1. Supporting Information. [file JFB-107-394-s001.zip › scanicula_steady_swimming-main/angles/3Dcoords_catshark7_2BL_seq1_170623.csv]

pt1_X	pt1_Y	pt1_Z	pt2_X	pt2_Y	pt2_Z	pt3_X	pt3_Y	pt3_Z	pt4_X	pt4_Y	pt4_Z	pt5_X	pt5_Y	pt5_Z	pt6_X	pt6_Y	pt6_Z	pt8_X	pt8_Y	pt8_Z	pt10_X	pt10_Y	pt10_Z	pt12_X	pt12_Y	pt12_Z
19.458671	4.210643	11.597225	17.604252	4.241579	11.007734	15.369833	4.358772	9.474549	14.509652	4.128777	8.977177	7.016885	5.276718	6.380536	17.747281	3.588593	10.269437	17.191168	2.554274	9.408842	15.796158	3.918814	8.746719	15.394002	3.447777	8.217452
19.452079	4.197722	11.591062	17.593135	4.212686	11.009821	15.361324	4.381778	9.463699	14.503267	4.171447	8.973251	7.03259	5.330014	6.371174	17.737394	3.566649	10.26802	17.174536	2.537719	9.411286	15.787804	3.929362	8.734541	15.383239	3.499206	8.186693
19.436511	4.173331	11.582212	17.57866	4.186005	11.00717	15.351958	4.40488	9.452478	14.504298	4.227787	8.97331	7.04988	5.399034	6.31805	17.722831	3.541403	10.262929	17.149755	2.514549	9.412259	15.767243	3.935193	8.72187	15.375694	3.544792	8.133406
19.428539	4.15484	11.574846	17.569542	4.170715	11.007716	15.344375	4.413913	9.446865	14.500028	4.267768	8.957562	7.094285	5.445695	6.262311	17.714838	3.522634	10.258331	17.132912	2.49302	9.421679	15.753638	3.940005	8.712026	15.358528	3.595175	8.101205
19.415985	4.141448	11.558351	17.558595	4.157764	11.007261	15.337902	4.425875	9.448366	14.494457	4.320784	8.962635	7.122401	5.470758	6.226852	17.699576	3.496912	10.249054	17.112347	2.470408	9.420929	15.732025	3.931924	8.699263	15.345818	3.628146	8.076545
19.40677	4.131456	11.545465	17.543282	4.138361	11.002947	15.328561	4.433003	9.44249	14.491395	4.360841	8.96944	7.141126	5.476373	6.213191	17.686115	3.475597	10.253212	17.094437	2.445561	9.42078	15.707929	3.925197	8.687283	15.332415	3.65885	8.040475
19.396462	4.116015	11.533034	17.534747	4.12226	11.002479	15.320265	4.433385	9.434248	14.493337	4.404499	8.96295	7.157732	5.435425	6.188527	17.676147	3.458557	10.243322	17.076173	2.428944	9.423375	15.690712	3.924261	8.672235	15.311827	3.673328	8.017745
19.38848	4.104041	11.522171	17.524275	4.108024	10.997324	15.300769	4.427086	9.42449	14.482832	4.437485	8.962	7.152947	5.374114	6.121272	17.661655	3.436815	10.24316	17.0546	2.401636	9.433345	15.663726	3.915458	8.662646	15.297699	3.700505	8.011469
19.382036	4.10213	11.514008	17.512425	4.090691	10.986347	15.28976	4.429576	9.418965	14.467497	4.465136	8.9491	7.137265	5.292221	6.078406	17.654289	3.418914	10.235908	17.040691	2.37327	9.436591	15.643508	3.90431	8.654486	15.276937	3.720121	7.992231
19.374323	4.0868	11.496904	17.503222	4.071198	10.974896	15.276417	4.407374	9.414283	14.455568	4.483061	8.936252	7.108815	5.169179	6.028214	17.638267	3.391867	10.219352	17.025879	2.349198	9.441466	15.614856	3.882452	8.647676	15.259047	3.729027	7.984734
19.363672	4.072382	11.476781	17.496731	4.062628	10.970285	15.260274	4.382805	9.405151	14.453943	4.509712	8.953131	7.09258	5.072939	6.007655	17.623667	3.374179	10.211223	17.014973	2.325129	9.444396	15.587149	3.860881	8.64112	15.24529	3.728186	7.989969
19.353304	4.063265	11.462934	17.485594	4.05057	10.95759	15.232655	4.357427	9.388497	14.445833	4.516101	8.943928	7.072076	4.958947	5.982474	17.612942	3.361248	10.202212	17.001406	2.297571	9.456094	15.551192	3.830582	8.636324	15.230051	3.722123	7.986238
19.346948	4.060286	11.455796	17.474638	4.04311	10.953378	15.211044	4.324896	9.376088	14.441991	4.520964	8.941252	7.047354	4.85421	5.968097	17.599822	3.350815	10.186433	16.989768	2.278469	9.464392	15.528397	3.804747	8.635456	15.207526	3.697754	7.974437
19.337904	4.048032	11.440338	17.465811	4.022875	10.944992	15.18068	4.290602	9.360444	14.433688	4.504179	8.931085	7.027172	4.715457	5.947683	17.589256	3.333665	10.182397	16.982151	2.266961	9.466633	15.504781	3.778937	8.636447	15.185003	3.678544	7.971632
19.328844	4.037408	11.429024	17.453874	4.009286	10.935351	15.165876	4.253927	9.350291	14.430366	4.492072	8.931755	7.003076	4.56596	5.921195	17.57787	3.321251	10.180678	16.962054	2.241424	9.464379	15.476219	3.734442	8.639529	15.167708	3.64584	7.981089
19.316036	4.020514	11.392989	17.445747	4.009545	10.930357	15.148915	4.211589	9.342868	14.41307	4.46035	8.921793	6.996361	4.424313	5.901977	17.568763	3.313267	10.178954	16.949332	2.226557	9.460467	15.451159	3.696135	8.641979	15.135332	3.609494	7.992819
19.30959	4.011932	11.38373	17.435448	4.001647	10.92401	15.129798	4.172481	9.339435	14.389973	4.407158	8.904656	6.988886	4.281577	5.871711	17.552908	3.30126	10.163329	16.940947	2.213317	9.473083	15.429879	3.666293	8.645409	15.107113	3.563214	8.015087
19.30048	4.000995	11.369864	17.430855	3.996695	10.921446	15.107408	4.124743	9.339053	14.379128	4.392196	8.89952	6.981145	4.163918	5.847837	17.541689	3.297323	10.167146	16.924479	2.187714	9.471845	15.410818	3.620479	8.644456	15.081059	3.502229	8.034027
19.289108	3.99206	11.351938	17.422099	3.991241	10.911985	15.087762	4.080843	9.335474	14.35812	4.350709	8.884377	6.973999	4.007473	5.799893	17.529893	3.288123	10.156575	16.910048	2.177124	9.474168	15.393044	3.583961	8.645565	15.04476	3.413119	8.059033
19.280288	3.984673	11.335534	17.414254	3.993063	10.908782	15.073879	4.03741	9.33191	14.324277	4.297074	8.864702	6.97419	3.894351	5.771219	17.520369	3.278634	10.149295	16.892261	2.163827	9.484508	15.371996	3.535568	8.646232	15.010974	3.345862	8.085272
19.270534	3.977907	11.322235	17.408159	3.993647	10.891385	15.055658	4.002152	9.330932	14.29638	4.237654	8.840855	6.97684	3.748098	5.747613	17.515544	3.266519	10.128803	16.87495	2.151843	9.494634	15.358744	3.505657	8.652349	14.97318	3.281893	8.114858
19.259821	3.971691	11.307416	17.404545	3.996488	10.878922	15.039772	3.959215	9.327043	14.274273	4.173187	8.830853	6.989041	3.629253	5.746518	17.503439	3.256489	10.106048	16.84707	2.14799	9.519033	15.349247	3.459696	8.643347	14.929903	3.212396	8.145616
19.254555	3.967468	11.298711	17.398201	3.993683	10.857124	15.024286	3.927778	9.322896	14.25453	4.112523	8.824953	7.014701	3.52337	5.762312	17.49438	3.248073	10.079655	16.83022	2.136217	9.524708	15.338465	3.429198	8.645073	14.900202	3.154883	8.179034
19.25076	3.959346	11.292016	17.400625	3.998328	10.845993	15.01131	3.89784	9.327518	14.239116	4.04672	8.82124	7.029456	3.423494	5.788494	17.488749	3.247929	10.076548	16.808235	2.130485	9.532516	15.333955	3.397946	8.655055	14.866894	3.095605	8.21568
19.239016	3.946289	11.276139	17.393016	3.997442	10.8266	15.003123	3.870627	9.322138	14.216335	3.993312	8.840304	7.068174	3.352408	5.874444	17.47866	3.245129	10.0667	16.789249	2.128827	9.528174	15.33115	3.381739	8.660289	14.838285	3.02104	8.249385
19.228719	3.929163	11.266568	17.393529	4.000549	10.811834	14.993291	3.843558	9.320706	14.199858	3.927407	8.830657	7.119596	3.293488	5.966188	17.47044	3.244452	10.048104	16.767816	2.118591	9.520716	15.32649	3.363656	8.669678	14.820456	2.978876	8.285076
19.221925	3.921657	11.254278	17.392216	3.999649	10.795799	14.985961	3.810793	9.314244	14.189081	3.868402	8.83395	7.164433	3.305155	6.09121	17.461473	3.24615	10.046159	16.756021	2.122942	9.51739	15.330993	3.358007	8.670162	14.805547	2.931569	8.297955
19.220446	3.920893	11.244697	17.395014	4.001347	10.781749	14.987915	3.790535	9.314186	14.184323	3.808457	8.827322	7.207266	3.293237	6.165716	17.457939	3.249777	10.038409	16.742748	2.115716	9.500115	15.339348	3.343099	8.661219	14.797564	2.896994	8.323501
19.223009	3.931098	11.250205	17.39488	3.998282	10.769345	14.986274	3.778862	9.311703	14.178871	3.764301	8.816506	7.241625	3.344707	6.25363	17.455859	3.250617	10.032488	16.745468	2.116632	9.494745	15.345737	3.327388	8.648108	14.791168	2.861797	8.348158
19.225966	3.945025	11.245103	17.394842	4.004081	10.755651	14.989642	3.784377	9.314215	14.180703	3.702226	8.820681	7.245269	3.432709	6.283444	17.453938	3.246568	10.020003	16.753192	2.111567	9.470374	15.353016	3.319248	8.635333	14.787013	2.84477	8.372926
19.229031	3.954013	11.241687	17.392635	3.998463	10.742137	14.993787	3.793577	9.308346	14.181855	3.654517	8.824454	7.21597	3.553411	6.287378	17.45855	3.249665	10.013994	16.76744	2.106937	9.450319	15.361915	3.327706	8.636026	14.784683	2.819719	8.370567
19.23706	3.987979	11.244157	17.395779	4.001983	10.731714	14.995178	3.793286	9.306093	14.187703	3.620913	8.824503	7.194172	3.704186	6.321116	17.458392	3.248968	10.00934	16.787722	2.107338	9.444166	15.377702	3.336301	8.62946	14.793544	2.801454	8.340768
19.237714	3.989982	11.235219	17.397576	4.001436	10.723067	14.996191	3.80006	9.294034	14.187695	3.58602	8.818079	7.161831	3.86034	6.332697	17.463755	3.252458	10.011128	16.816593	2.113598	9.44183	15.390691	3.350199	8.623618	14.803244	2.797972	8.326399
19.24102	4.002793	11.236942	17.404418	4.000352	10.717925	15.007138	3.808447	9.279409	14.187186	3.571478	8.812684	7.131417	4.014081	6.332243	17.468181	3.251428	10.005287	16.82674	2.11193	9.42709	15.398312	3.355946	8.617164	14.812574	2.79971	8.300662
19.248311	4.025523	11.239169	17.410573	3.998589	10.712099	15.016711	3.817181	9.277898	14.186556	3.573162	8.803752	7.111208	4.179006	6.337842	17.479843	3.255548	9.9942	16.842107	2.113482	9.418	15.412805	3.371767	8.594205	14.821276	2.813095	8.26352
19.254948	4.042737	11.236563	17.413246	3.997534	10.70384	15.024102	3.834224	9.271685	14.190638	3.57084	8.809031	7.093709	4.331138	6.343516	17.491273	3.260538	9.986065	16.865364	2.117967	9.408283	15.419672	3.385176	8.591684	14.836002	2.82314	8.229185
19.263296	4.058112	11.232362	17.420565	3.993525	10.698422	15.029377	3.846863	9.260548	14.193242	3.572329	8.802413	7.073966	4.488846	6.344348	17.496368	3.264896	9.979511	16.88771	2.123851	9.401738	15.434859	3.394287	8.559661	14.84994	2.846389	8.200028
19.268391	4.058183	11.227305	17.43073	3.996383	10.696385	15.03738	3.859889	9.249584	14.206052	3.602128	8.796848	7.054437	4.642206	6.320677	17.500285	3.266434	9.982787	16.898537	2.121737	9.38779	15.446804	3.399535	8.522829	14.864527	2.86655	8.170962
19.274305	4.055756	11.21469	17.435312	3.991582	10.686198	15.043573	3.881297	9.246591	14.208673	3.616664	8.796558	7.02867	4.768061	6.285451	17.508747	3.271326	9.974857	16.91016	2.122091	9.374921	15.459219	3.418754	8.499179	14.874507	2.900771	8.14133
19.280269	4.047919	11.204121	17.441812	3.99119	10.682933	15.047541	3.89847	9.235166	14.215345	3.644175	8.777936	7.019943	4.905633	6.231722	17.516538	3.273335	9.974694	16.9317	2.112235	9.334938	15.46483	3.43691	8.487835	14.886342	2.910761	8.113563
19.285125	4.04419	11.193933	17.446026	3.976631	10.675203	15.055285	3.922918	9.233581	14.224409	3.673659	8.769404	7.009512	5.041674	6.200634	17.524289	3.270598	9.966563	16.943104	2.116499	9.336783	15.470627	3.443471	8.476198	14.897003	2.953843	8.092722
19.288347	4.034218	11.186511	17.451708	3.974637	10.671764	15.061955	3.934571	9.222809	14.235076	3.715182	8.763194	7.007045	5.16851	6.163302	17.53238	3.26544	9.959193	16.95946	2.117951	9.324541	15.478121	3.463565	8.460638	14.905228	2.975159	8.054579
19.291738	4.027713	11.177047	17.458184	3.963817	10.663883	15.068621	3.956826	9.222429	14.24122	3.751072	8.759151	7.031854	5.271512	6.135825	17.539299	3.26636	9.957879	16.973792	2.116992	9.306977	15.486078	3.474448	8.444717	14.918756	3.003101	8.034686
19.297268	4.021038	11.169448	17.462789	3.951251	10.655791	15.077765	3.976832	9.224613	14.253955	3.798722	8.756771	7.056994	5.382682	6.121223	17.54574	3.259866	9.948863	16.985792	2.108801	9.281994	15.488797	3.482412	8.441715	14.933792	3.045439	7.988371
19.303511	4.017409	11.167512	17.464689	3.94046	10.6516	15.085747	3.990873	9.218273	14.262276	3.837963	8.753414	7.088786	5.496102	6.118859	17.552967	3.256607	9.945696	16.993733	2.106223	9.27399	15.489837	3.490644	8.439114	14.945432	3.080131	7.971856
