# Supplementary material for: Speed‐dependent locomotor patterns during steady swimming in a demersal shark
Source: J Fish Biol. 2025 Apr 3;107(2):394–405. doi: 10.1111/jfb.70043 (PMC12360134; doi:10.1111/jfb.70043)
Supplement: Supplementary file 1 — Data S1. Supporting Information. [file JFB-107-394-s001.zip › scanicula_steady_swimming-main/angles/3Dcoords_catshark7_3BL_seq2_170623.csv]

pt1_X	pt1_Y	pt1_Z	pt2_X	pt2_Y	pt2_Z	pt3_X	pt3_Y	pt3_Z	pt4_X	pt4_Y	pt4_Z	pt5_X	pt5_Y	pt5_Z	pt6_X	pt6_Y	pt6_Z	pt8_X	pt8_Y	pt8_Z	pt10_X	pt10_Y	pt10_Z	pt12_X	pt12_Y	pt12_Z
20.083039	12.348641	12.062095	17.83203	11.762515	11.705441	15.001488	11.233817	10.223382	14.033278	10.930732	9.733147	5.230756	11.639862	8.771813	18.206144	11.255757	10.62049	17.785234	9.941966	9.512105	15.45124	10.99347	9.253678	15.060738	10.539776	8.517338
20.094686	12.329184	12.079439	17.832191	11.76694	11.707408	15.000888	11.27393	10.221357	14.011858	10.964807	9.737828	5.336605	11.725179	8.881065	18.217358	11.253886	10.671197	17.759096	9.939087	9.504812	15.444739	11.016853	9.271368	15.056919	10.582414	8.522101
20.088516	12.325925	12.068876	17.834036	11.758053	11.713527	14.985854	11.303803	10.228407	13.991544	11.020363	9.739815	5.446149	11.772912	8.937539	18.22196	11.257866	10.694178	17.716217	9.943424	9.511917	15.43169	11.043815	9.281093	15.046393	10.619946	8.506015
20.095584	12.324906	12.061386	17.836407	11.759801	11.711811	14.978338	11.329557	10.233676	13.98229	11.091201	9.760459	5.592347	11.81085	9.045615	18.211832	11.234469	10.714823	17.686715	9.930887	9.52871	15.425803	11.075364	9.298815	15.046026	10.673133	8.507619
20.108292	12.343431	12.067525	17.842856	11.766767	11.71612	14.977464	11.357858	10.235248	13.968877	11.159285	9.784498	5.707422	11.795094	9.073158	18.217695	11.221729	10.733134	17.662669	9.931598	9.561095	15.42904	11.087634	9.304501	15.044171	10.715387	8.494395
20.118122	12.333931	12.069711	17.851527	11.767401	11.724039	14.977178	11.383138	10.246505	13.964379	11.216187	9.799888	5.782063	11.668586	9.055221	18.228978	11.214963	10.740983	17.640663	9.917052	9.600596	15.430436	11.084309	9.299377	15.042098	10.738605	8.498623
20.129035	12.343039	12.046802	17.858962	11.768359	11.732363	14.989539	11.382335	10.238414	13.964878	11.272521	9.811498	5.822309	11.48785	9.053627	18.234901	11.20738	10.755545	17.618247	9.907415	9.632901	15.429339	11.080566	9.307504	15.040953	10.770605	8.492041
20.146555	12.350062	12.037594	17.870421	11.765758	11.745114	14.997295	11.375568	10.246685	13.966923	11.314688	9.827078	5.828156	11.254482	8.993728	18.242882	11.209551	10.76766	17.625577	9.880293	9.65844	15.43523	11.066858	9.327263	15.038388	10.784407	8.500257
20.151905	12.381113	12.023912	17.883448	11.776545	11.755651	15.010238	11.368117	10.257476	13.973601	11.357102	9.842682	5.813375	11.008038	8.903643	18.251169	11.207175	10.766397	17.64542	9.851868	9.717052	15.437437	11.049057	9.336809	15.046712	10.803796	8.494698
20.155662	12.412554	12.023012	17.895561	11.782665	11.755507	15.033278	11.349368	10.264464	13.99331	11.36594	9.851408	5.829645	10.762228	8.852278	18.272401	11.208586	10.78336	17.67572	9.842007	9.768517	15.434375	11.035579	9.343493	15.04986	10.799153	8.503361
20.168468	12.435469	12.03724	17.909258	11.790251	11.761403	15.050514	11.317098	10.270844	14.008837	11.365844	9.850646	5.863962	10.524025	8.802858	18.284124	11.197386	10.805158	17.698604	9.82889	9.792996	15.450826	11.008535	9.351459	15.054587	10.782315	8.498133
20.176449	12.470231	12.040815	17.918985	11.802411	11.767178	15.061468	11.291203	10.271934	14.031596	11.343784	9.845675	5.893839	10.256802	8.710883	18.300805	11.207257	10.825225	17.722986	9.835759	9.85673	15.467726	10.985411	9.360474	15.071544	10.76761	8.502847
20.204129	12.505884	12.007402	17.939528	11.835127	11.775395	15.080582	11.265033	10.279065	14.049248	11.300439	9.834457	5.917509	10.027468	8.60363	18.324655	11.222561	10.851138	17.744813	9.813156	9.89278	15.483936	10.955968	9.368609	15.097499	10.723945	8.507356
20.221551	12.545323	12.014357	17.953628	11.852126	11.779206	15.095373	11.2352	10.28199	14.072118	11.262383	9.838192	5.951679	9.809098	8.499208	18.335989	11.224187	10.862497	17.760755	9.805615	9.949689	15.516484	10.936061	9.386396	15.135754	10.677492	8.540499
20.231703	12.570321	12.009803	17.969235	11.878159	11.786946	15.113435	11.20552	10.284833	14.088901	11.212789	9.832711	5.973973	9.597664	8.36651	18.354268	11.254486	10.881337	17.775646	9.804235	9.993504	15.545119	10.91524	9.407865	15.166788	10.624132	8.556569
20.249297	12.587844	12.010324	17.990496	11.911425	11.798277	15.135641	11.183126	10.292766	14.112879	11.150841	9.823781	5.979158	9.413982	8.252645	18.369393	11.277876	10.893466	17.791596	9.816162	10.036945	15.575845	10.899237	9.417762	15.1983	10.569066	8.579963
20.261745	12.627866	12.00438	18.006633	11.95199	11.811931	15.159446	11.15462	10.296243	14.141111	11.077967	9.821867	6.000626	9.238921	8.134621	18.383387	11.306807	10.908858	17.808782	9.844415	10.071199	15.608479	10.87781	9.42499	15.243345	10.522116	8.599939
20.286039	12.652455	12.019489	18.027049	11.989618	11.825841	15.182678	11.124096	10.30792	14.169259	11.013092	9.818624	6.041891	9.065325	8.025727	18.392994	11.326493	10.908759	17.812021	9.872837	10.115786	15.643433	10.866741	9.432304	15.303903	10.472385	8.640984
20.329642	12.695629	11.996295	18.046959	12.03079	11.834981	15.205824	11.109685	10.316105	14.209792	10.950931	9.817646	6.095174	8.947141	8.005429	18.406145	11.373747	10.923347	17.82074	9.918343	10.150854	15.685291	10.863914	9.448736	15.367538	10.428125	8.675892
20.358952	12.716629	11.984644	18.06373	12.068052	11.844484	15.236531	11.110336	10.32952	14.248253	10.878174	9.8149	6.174099	8.885403	7.948831	18.416449	11.413141	10.938293	17.828798	9.954485	10.172748	15.728106	10.882109	9.469918	15.429737	10.390228	8.718702
20.390858	12.732358	11.964581	18.086985	12.107666	11.853569	15.265684	11.116957	10.350556	14.290133	10.82735	9.815901	6.262807	8.910953	7.892886	18.429483	11.462054	10.938341	17.834886	9.994062	10.213242	15.770271	10.918143	9.492846	15.483958	10.37118	8.763129
20.424956	12.774756	11.946976	18.105301	12.144564	11.866981	15.303664	11.146767	10.372954	14.343559	10.774292	9.823451	6.297065	8.949759	7.879257	18.447628	11.500277	10.932864	17.854113	10.040351	10.230265	15.814842	10.961396	9.514536	15.569703	10.368988	8.837035
20.449254	12.815849	11.946818	18.145014	12.176207	11.871058	15.333487	11.165231	10.382397	14.392345	10.754833	9.828799	6.256656	9.160795	7.907037	18.458485	11.558674	10.929474	17.874781	10.077846	10.239993	15.849664	10.999026	9.530417	15.627636	10.391751	8.866907
20.460971	12.840573	11.951073	18.178853	12.20459	11.877456	15.357805	11.211079	10.408846	14.434122	10.731914	9.8489	6.169493	9.354764	7.937656	18.473776	11.611283	10.934555	17.890171	10.104328	10.219837	15.885147	11.03923	9.549207	15.668204	10.410134	8.884094
20.481296	12.877591	11.971219	18.214724	12.235524	11.884677	15.379123	11.254293	10.435382	14.476656	10.745794	9.873077	6.137237	9.561051	7.985146	18.48971	11.641223	10.946	17.917036	10.135346	10.185824	15.91469	11.104838	9.578108	15.719562	10.474887	8.902499
20.512443	12.905392	11.947352	18.246654	12.26111	11.894628	15.401061	11.296893	10.454719	14.506285	10.775141	9.902078	6.121968	9.763832	8.039711	18.516675	11.683833	10.94341	17.935949	10.174037	10.165683	15.944915	11.171332	9.601911	15.764164	10.552332	8.918368
20.538707	12.939073	11.954233	18.277627	12.278349	11.897616	15.424908	11.372547	10.492725	14.528686	10.82463	9.937291	6.102097	9.948206	8.079667	18.539688	11.706965	10.955763	17.956932	10.213811	10.137888	15.969361	11.236385	9.627661	15.788708	10.629913	8.94058
20.565839	12.973525	11.958095	18.315543	12.296175	11.90371	15.449776	11.439214	10.529426	14.541018	10.879066	9.953768	6.078024	10.163825	8.09975	18.5632	11.735268	10.960173	17.975017	10.249048	10.131861	15.990986	11.294969	9.655561	15.81554	10.711566	8.957326
20.600404	13.009561	11.95742	18.35848	12.328532	11.916197	15.473389	11.508239	10.562892	14.559301	10.957893	9.992178	6.044007	10.328883	8.101704	18.590334	11.761577	10.974748	17.991258	10.273366	10.126861	16.001702	11.357495	9.679115	15.828316	10.797465	8.970543
20.633576	13.038295	11.951096	18.396771	12.335352	11.917547	15.498016	11.592238	10.595447	14.570582	11.044577	10.020796	6.027122	10.488106	8.101197	18.622676	11.783539	10.982065	18.019949	10.291067	10.121056	16.011512	11.413998	9.705158	15.840056	10.865674	8.994855
20.66113	13.058477	11.960731	18.447521	12.343555	11.92322	15.525991	11.652355	10.627572	14.58651	11.127481	10.05458	6.017391	10.66556	8.110363	18.657706	11.800803	10.990213	18.043914	10.318763	10.115371	16.025058	11.467902	9.728137	15.850358	10.948826	9.011365
20.684219	13.083056	11.962083	18.471531	12.350739	11.930416	15.540631	11.675852	10.647315	14.597148	11.179515	10.077824	6.011398	10.794077	8.130149	18.673741	11.817721	11.000792	18.056046	10.337122	10.119626	16.03204	11.485865	9.738963	15.845816	10.983262	9.01439
