# Supplementary material for: Speed‐dependent locomotor patterns during steady swimming in a demersal shark
Source: J Fish Biol. 2025 Apr 3;107(2):394–405. doi: 10.1111/jfb.70043 (PMC12360134; doi:10.1111/jfb.70043)
Supplement: Supplementary file 1 — Data S1. Supporting Information. [file JFB-107-394-s001.zip › scanicula_steady_swimming-main/angles/3Dcoords_catshark7_4BL_seq1_170623.csv]

pt1_X	pt1_Y	pt1_Z	pt2_X	pt2_Y	pt2_Z	pt3_X	pt3_Y	pt3_Z	pt4_X	pt4_Y	pt4_Z	pt5_X	pt5_Y	pt5_Z	pt6_X	pt6_Y	pt6_Z	pt8_X	pt8_Y	pt8_Z	pt10_X	pt10_Y	pt10_Z	pt12_X	pt12_Y	pt12_Z
16.899378	3.589326	8.26478	14.958375	3.613068	8.010345	12.182015	3.648052	6.729876	11.323248	3.467746	6.332654	3.17121	4.319298	4.102522	14.951304	2.914995	7.244713	14.023255	1.794425	6.761946	12.619554	3.166835	6.004414	12.132384	2.745445	5.514808
16.890053	3.545474	8.323088	14.959119	3.604528	8.018408	12.193115	3.669367	6.73013	11.328335	3.542649	6.335628	3.245327	4.466442	4.219348	14.966283	2.907354	7.253119	14.045927	1.806654	6.742527	12.617797	3.173901	5.991909	12.132177	2.777606	5.514261
16.879293	3.501929	8.35971	14.960573	3.58232	8.029964	12.204956	3.699096	6.725413	11.338874	3.60603	6.337943	3.334795	4.495248	4.300998	14.970562	2.889526	7.267678	14.04324	1.808531	6.727011	12.620346	3.191793	5.989305	12.150292	2.807386	5.525277
16.866646	3.452631	8.395219	14.95511	3.570761	8.04653	12.217063	3.723796	6.727042	11.344069	3.673642	6.327234	3.399603	4.39045	4.359296	14.972427	2.868106	7.282487	14.023094	1.819476	6.708088	12.624594	3.211324	5.998893	12.156647	2.846348	5.550603
16.863387	3.418154	8.430165	14.959971	3.557799	8.058661	12.231	3.749488	6.735295	11.36657	3.748701	6.336861	3.416528	4.229636	4.36221	14.969583	2.841157	7.300495	13.980684	1.83878	6.702442	12.629979	3.221611	6.003054	12.166339	2.86578	5.569374
16.862197	3.380497	8.4488	14.95879	3.542209	8.07661	12.248154	3.777332	6.73707	11.384297	3.804371	6.325482	3.408975	4.040781	4.377885	14.966378	2.819103	7.323206	13.953321	1.837254	6.739723	12.628447	3.218081	6.002359	12.162189	2.883142	5.600959
16.866277	3.348945	8.46085	14.954649	3.512616	8.087601	12.257473	3.767397	6.729726	11.407205	3.851361	6.323763	3.408251	3.851525	4.362845	14.965549	2.796459	7.343417	13.937573	1.832084	6.803356	12.631177	3.209389	6.007678	12.16327	2.884266	5.622378
16.867971	3.337167	8.475935	14.955127	3.500226	8.089261	12.270222	3.749191	6.728203	11.42504	3.88132	6.331595	3.416419	3.678038	4.377447	14.96741	2.77115	7.359137	13.933	1.80164	6.886172	12.629827	3.185937	6.010771	12.167292	2.868595	5.627956
16.877912	3.325352	8.477964	14.963768	3.491211	8.115199	12.280337	3.717223	6.733118	11.442206	3.905094	6.339177	3.421629	3.495618	4.408318	14.971505	2.74864	7.377435	13.945446	1.770504	6.960113	12.628833	3.165467	6.018875	12.166366	2.841196	5.649146
16.889444	3.322199	8.483899	14.969809	3.474016	8.126153	12.289683	3.673491	6.740391	11.457156	3.889922	6.345441	3.45355	3.313415	4.43402	14.975906	2.732723	7.401973	13.960586	1.734517	7.03394	12.626699	3.136884	6.030557	12.162673	2.825264	5.664501
16.902607	3.326204	8.487141	14.977499	3.473755	8.1454	12.300266	3.637834	6.741392	11.470759	3.856193	6.350812	3.482227	3.126748	4.447827	14.985719	2.720546	7.426923	13.985467	1.714634	7.10256	12.636934	3.07895	6.042248	12.154615	2.79933	5.71742
16.919786	3.339356	8.482103	14.985808	3.458395	8.165116	12.306743	3.570301	6.747616	11.482796	3.791142	6.351364	3.508959	2.959413	4.456889	14.997722	2.711002	7.453769	14.000943	1.694841	7.149395	12.643181	3.031613	6.063549	12.148184	2.755038	5.769702
16.932001	3.347634	8.48233	14.999103	3.452823	8.177216	12.310133	3.497126	6.756496	11.492151	3.730771	6.369029	3.539725	2.744949	4.453675	15.012658	2.703729	7.472585	14.026208	1.663151	7.206733	12.647072	2.981812	6.087808	12.145332	2.707372	5.799974
16.945699	3.352876	8.479288	15.011958	3.458722	8.188528	12.320343	3.426853	6.762285	11.495945	3.655195	6.379343	3.579882	2.539945	4.449044	15.024728	2.69814	7.485993	14.047119	1.645184	7.248309	12.659559	2.921818	6.099891	12.142538	2.646708	5.823721
16.957109	3.352454	8.473024	15.0248	3.45581	8.197606	12.326531	3.363558	6.774821	11.499027	3.560775	6.398542	3.624413	2.40298	4.438366	15.037147	2.695097	7.501225	14.064031	1.626524	7.267302	12.669582	2.871688	6.118096	12.143095	2.578611	5.847636
16.973004	3.358269	8.472925	15.042696	3.47267	8.213729	12.33544	3.294107	6.783849	11.501162	3.460573	6.404148	3.678422	2.266989	4.43961	15.05217	2.706781	7.517243	14.084417	1.61809	7.290028	12.688533	2.814307	6.14513	12.145569	2.533016	5.872002
16.984223	3.356315	8.465178	15.054502	3.470545	8.221309	12.346028	3.248548	6.813096	11.500616	3.379349	6.413815	3.769567	2.143599	4.436952	15.062351	2.714712	7.523892	14.097445	1.61782	7.310407	12.713217	2.787843	6.178643	12.148875	2.484281	5.899517
17.002551	3.353346	8.458267	15.066151	3.478581	8.224417	12.35999	3.208686	6.839373	11.502891	3.286257	6.422924	3.844148	2.112206	4.435114	15.074866	2.714665	7.529235	14.118481	1.609744	7.335662	12.742358	2.762326	6.213052	12.155605	2.430047	5.917479
17.011851	3.344066	8.443003	15.078396	3.480349	8.230205	12.37273	3.182152	6.856664	11.511843	3.208312	6.448992	3.913937	2.151227	4.444843	15.087444	2.717703	7.538665	14.128458	1.614374	7.345013	12.76846	2.753501	6.243919	12.16292	2.378823	5.950619
17.029648	3.333734	8.438504	15.095172	3.483799	8.239802	12.394107	3.19243	6.901382	11.521292	3.152129	6.472412	3.948445	2.219856	4.465642	15.095644	2.709373	7.52727	14.135651	1.617662	7.348552	12.791429	2.754081	6.257392	12.176273	2.349113	5.975102
17.040956	3.317476	8.430832	15.112531	3.47873	8.245033	12.407352	3.195441	6.920157	11.532069	3.088141	6.49543	3.948375	2.364844	4.457626	15.106376	2.700841	7.520024	14.138587	1.624377	7.34597	12.814325	2.776642	6.280285	12.220132	2.307941	5.997042
17.057137	3.305118	8.429351	15.123175	3.473801	8.244399	12.423722	3.224648	6.934716	11.551026	3.059585	6.526299	3.915097	2.576142	4.453187	15.112964	2.687658	7.519097	14.145901	1.629223	7.321575	12.834324	2.79627	6.287322	12.267085	2.292362	6.01007
17.060589	3.256251	8.423227	15.139089	3.45844	8.242897	12.43509	3.265298	6.947133	11.562577	3.071342	6.539845	3.896651	2.764425	4.435256	15.118113	2.672859	7.517735	14.150632	1.641843	7.289636	12.854967	2.824178	6.307338	12.315302	2.309387	6.014048
17.065796	3.226606	8.429454	15.150427	3.447497	8.252223	12.45254	3.287941	6.957936	11.571632	3.099722	6.557661	3.876222	2.943513	4.426581	15.12436	2.65625	7.520063	14.154651	1.639644	7.276184	12.883337	2.852591	6.311773	12.377419	2.319756	5.998168
17.071146	3.213872	8.435626	15.15876	3.418628	8.251478	12.46182	3.332067	6.973942	11.576279	3.13643	6.562883	3.818943	3.167237	4.411883	15.127276	2.64303	7.520894	14.157955	1.639274	7.271563	12.905084	2.887285	6.319519	12.405958	2.364755	5.968773
17.075385	3.200759	8.446539	15.168198	3.389509	8.252709	12.476066	3.378095	6.983374	11.588385	3.182292	6.571781	3.743835	3.37269	4.345593	15.130384	2.621936	7.519034	14.16487	1.635316	7.272948	12.913007	2.922578	6.333469	12.419766	2.408314	5.948041
17.078	3.181639	8.458652	15.175217	3.36333	8.260058	12.48606	3.420094	6.986173	11.590525	3.25185	6.572133	3.669594	3.584676	4.200336	15.133783	2.601659	7.52572	14.167204	1.621881	7.273647	12.921357	2.955196	6.315486	12.435419	2.440962	5.946171
17.082913	3.177384	8.468597	15.182036	3.341684	8.26462	12.490343	3.472638	6.99709	11.592232	3.305543	6.565033	3.582503	3.744762	4.006648	15.137737	2.579352	7.531357	14.173407	1.601281	7.280126	12.923909	2.989481	6.323356	12.445122	2.493601	5.921991
17.083866	3.165023	8.475419	15.189316	3.308174	8.275689	12.495651	3.507666	6.990375	11.597089	3.368419	6.561645	3.507007	3.934483	3.781059	15.134555	2.54821	7.538752	14.182574	1.573519	7.273444	12.916155	3.002462	6.311694	12.455448	2.535575	5.891648
17.079119	3.128916	8.482703	15.185743	3.286941	8.283571	12.498257	3.537993	6.992898	11.604971	3.435652	6.571673	3.470653	4.09336	3.655285	15.136031	2.534504	7.545655	14.182914	1.553881	7.268547	12.904312	3.018053	6.297279	12.462337	2.582459	5.848395
17.074923	3.093551	8.497907	15.186362	3.272619	8.282271	12.503886	3.562099	6.994555	11.607064	3.494962	6.558111	3.478043	4.262084	3.515843	15.131482	2.517282	7.546506	14.184155	1.544482	7.278486	12.906692	3.03702	6.309034	12.469316	2.64937	5.830629
17.073873	3.085068	8.50642	15.186724	3.270394	8.287023	12.506786	3.566184	7.001374	11.610244	3.510492	6.562223	3.484547	4.279208	3.520177	15.131393	2.509565	7.54568	14.182636	1.537536	7.272148	12.90835	3.045408	6.322271	12.472641	2.662256	5.818303
