# Supplementary material for: Speed‐dependent locomotor patterns during steady swimming in a demersal shark
Source: J Fish Biol. 2025 Apr 3;107(2):394–405. doi: 10.1111/jfb.70043 (PMC12360134; doi:10.1111/jfb.70043)
Supplement: Supplementary file 1 — Data S1. Supporting Information. [file JFB-107-394-s001.zip › scanicula_steady_swimming-main/angles/3Dcoords_catshark7_5BL_seq1_170623.csv]

pt1_X	pt1_Y	pt1_Z	pt2_X	pt2_Y	pt2_Z	pt3_X	pt3_Y	pt3_Z	pt4_X	pt4_Y	pt4_Z	pt5_X	pt5_Y	pt5_Z	pt6_X	pt6_Y	pt6_Z	pt8_X	pt8_Y	pt8_Z	pt10_X	pt10_Y	pt10_Z	pt12_X	pt12_Y	pt12_Z
16.254973	11.940226	7.14693	13.828444	11.94016	7.081692	10.480839	11.621741	5.867605	9.356321	11.209424	5.492792	-0.652431	12.848336	3.429845	13.888128	11.209884	6.005611	13.066768	9.965993	5.234516	10.927345	11.280003	4.853831	10.478377	10.644774	4.449966
16.272825	11.88439	7.173874	13.840579	11.916143	7.098233	10.493164	11.703836	5.900482	9.359446	11.319166	5.510089	-0.53538	12.864299	3.520156	13.891778	11.183862	6.03671	13.010605	9.980388	5.22846	10.936681	11.348921	4.892279	10.456073	10.724477	4.45509
16.269177	11.815771	7.197582	13.853738	11.872298	7.11675	10.491694	11.822209	5.930851	9.355467	11.436636	5.532565	-0.380635	12.91131	3.605101	13.886767	11.152719	6.057997	12.965454	10.005304	5.230994	10.9372	11.435639	4.908751	10.447908	10.821062	4.469098
16.277208	11.752292	7.215412	13.864549	11.848506	7.127752	10.495064	11.923546	5.957996	9.353606	11.583526	5.555129	-0.246045	12.824639	3.67854	13.885575	11.119095	6.075078	12.922917	10.016004	5.240368	10.942453	11.527617	4.925214	10.4262	10.91034	4.498461
16.280306	11.695962	7.233666	13.878076	11.812241	7.143749	10.503548	12.012532	5.985129	9.348403	11.708489	5.584469	-0.156662	12.647421	3.718571	13.881547	11.083247	6.082565	12.868548	10.01558	5.254693	10.940316	11.596225	4.954569	10.427993	10.979336	4.520231
16.293461	11.63728	7.256117	13.892624	11.770735	7.174696	10.508094	12.099394	6.009151	9.343154	11.840635	5.620536	-0.149417	12.355762	3.71294	13.877893	11.041957	6.104807	12.827281	10.008981	5.286515	10.941125	11.664907	4.981118	10.404654	11.086368	4.534085
16.299951	11.578113	7.266123	13.904417	11.733761	7.202517	10.522627	12.188385	6.033331	9.346416	11.972942	5.647092	-0.144718	12.037502	3.679346	13.87769	11.003583	6.11798	12.7944	10.007435	5.320754	10.946058	11.72892	5.004832	10.394984	11.183053	4.557981
16.313417	11.539437	7.289041	13.918064	11.693504	7.224623	10.539674	12.242512	6.066793	9.351856	12.105883	5.664095	-0.153511	11.760564	3.68178	13.879949	10.946575	6.148402	12.770304	9.96634	5.369452	10.948965	11.764837	5.035383	10.388365	11.259766	4.582855
16.33244	11.508863	7.308884	13.935749	11.647138	7.260862	10.561031	12.292217	6.087228	9.3644	12.208729	5.684359	-0.136802	11.472081	3.680524	13.882938	10.898612	6.182063	12.767755	9.910997	5.419111	10.955687	11.791839	5.053803	10.387806	11.329447	4.586605
16.350119	11.49185	7.31594	13.95042	11.612584	7.291561	10.581146	12.305365	6.103725	9.383145	12.299726	5.718052	-0.105916	11.223351	3.66968	13.89286	10.860938	6.211359	12.765261	9.855016	5.471739	10.96519	11.823218	5.075267	10.381296	11.369855	4.575777
16.363625	11.475233	7.316148	13.960402	11.567605	7.306589	10.599669	12.301073	6.126443	9.405066	12.365815	5.725192	-0.049446	10.961105	3.692535	13.902087	10.818405	6.249044	12.779372	9.818816	5.534732	10.975497	11.798757	5.097678	10.378745	11.404205	4.599334
16.380202	11.478836	7.329353	13.975675	11.539265	7.322937	10.624205	12.260709	6.132067	9.433608	12.430716	5.748907	0.006291	10.727506	3.72334	13.918117	10.783136	6.281761	12.789318	9.767878	5.585105	10.980212	11.756086	5.117158	10.380195	11.413362	4.630048
16.399373	11.480894	7.350674	13.993121	11.518015	7.333595	10.636076	12.215309	6.150581	9.460721	12.430009	5.772143	0.086661	10.525596	3.729126	13.941928	10.752613	6.319951	12.818219	9.736197	5.623566	10.990887	11.708384	5.142885	10.382174	11.385473	4.646484
16.423007	11.49533	7.371879	14.008321	11.491207	7.352498	10.65196	12.164976	6.168927	9.476421	12.418216	5.788793	0.168313	10.326203	3.732697	13.967577	10.712362	6.36435	12.868345	9.701457	5.685514	10.99831	11.656478	5.16231	10.390531	11.337092	4.679131
16.445052	11.506922	7.397781	14.023328	11.467219	7.374969	10.670513	12.0903	6.186636	9.500462	12.376957	5.81177	0.247066	10.168797	3.753038	14.006361	10.689527	6.395935	12.911028	9.62413	5.741503	11.007384	11.590783	5.181891	10.408558	11.290906	4.714874
16.460894	11.523958	7.419477	14.045689	11.4581	7.409941	10.681998	12.02879	6.191672	9.521762	12.299898	5.814152	0.334122	10.028366	3.719259	14.038622	10.681243	6.428342	12.9605	9.59465	5.767507	11.021981	11.52057	5.198426	10.416757	11.240457	4.73811
16.479224	11.53863	7.438285	14.067288	11.447854	7.427009	10.704843	11.947271	6.202543	9.532818	12.244383	5.820256	0.433491	9.871752	3.67242	14.068026	10.673244	6.464412	13.018346	9.554753	5.796562	11.035012	11.446074	5.211843	10.423889	11.163047	4.755859
16.499707	11.564441	7.46044	14.091897	11.445143	7.462012	10.729339	11.839274	6.212754	9.553447	12.162311	5.829299	0.504031	9.784114	3.584025	14.101903	10.660732	6.493414	13.075682	9.507129	5.850625	11.046948	11.362513	5.228378	10.437749	11.085198	4.792046
16.518731	11.592505	7.482796	14.119012	11.453961	7.491691	10.748526	11.738733	6.229405	9.568407	12.070182	5.838144	0.598161	9.701576	3.552018	14.131755	10.670705	6.529572	13.123911	9.477891	5.878144	11.076028	11.296562	5.256991	10.455275	10.992512	4.837647
16.536239	11.616801	7.509085	14.135349	11.456777	7.512291	10.762085	11.665527	6.237078	9.580972	11.962829	5.830545	0.689469	9.665085	3.518392	14.159582	10.679072	6.558147	13.172569	9.46804	5.904073	11.104028	11.212771	5.282727	10.474547	10.897833	4.873882
16.550296	11.641806	7.521756	14.156478	11.465819	7.542186	10.785368	11.575109	6.250592	9.596187	11.858318	5.835933	0.783909	9.691427	3.527527	14.186252	10.695977	6.584034	13.24046	9.472087	5.959303	11.137996	11.129205	5.299115	10.498155	10.78375	4.913409
16.566409	11.66264	7.543367	14.177675	11.485089	7.555028	10.802987	11.497216	6.261186	9.618899	11.74016	5.841209	0.866481	9.773492	3.580292	14.210704	10.718806	6.611327	13.271118	9.464523	5.978835	11.168694	11.064392	5.309232	10.525024	10.718913	4.945527
16.582775	11.677944	7.569181	14.197059	11.501248	7.579502	10.823122	11.408735	6.277735	9.637407	11.626241	5.840099	0.848099	9.98087	3.630166	14.231757	10.73602	6.635864	13.309095	9.46702	6.014719	11.211508	10.994554	5.334669	10.545064	10.639988	4.96864
16.597256	11.681095	7.589858	14.214937	11.512776	7.594322	10.841947	11.367905	6.292235	9.657697	11.509051	5.83564	0.77472	10.221108	3.713315	14.253977	10.757797	6.663898	13.360163	9.492628	6.042771	11.254838	10.942998	5.356672	10.576358	10.558558	4.985796
16.614268	11.666682	7.609591	14.235183	11.524816	7.612621	10.859935	11.329772	6.316243	9.671332	11.402025	5.843985	0.676412	10.501987	3.733635	14.268318	10.775702	6.675891	13.393192	9.51031	6.059914	11.288228	10.918767	5.384186	10.626833	10.500873	5.017573
16.629145	11.640886	7.631001	14.260053	11.540237	7.642797	10.878308	11.297712	6.327785	9.69978	11.315411	5.859057	0.574387	10.786887	3.798469	14.284711	10.791541	6.689698	13.407359	9.526171	6.077281	11.334752	10.908291	5.409182	10.687199	10.460126	5.040006
16.64539	11.611497	7.647408	14.270812	11.55121	7.655709	10.901831	11.296192	6.355819	9.725969	11.242523	5.883757	0.468045	11.074243	3.863755	14.295508	10.797715	6.704288	13.4261	9.537071	6.092517	11.373133	10.902113	5.43347	10.744989	10.421923	5.086172
16.660136	11.586105	7.663639	14.288202	11.555163	7.677224	10.926494	11.314723	6.371826	9.74953	11.207365	5.90886	0.364106	11.375376	3.887824	14.310594	10.810853	6.725896	13.440391	9.56029	6.108354	11.406826	10.914112	5.466842	10.792374	10.389199	5.123124
16.673676	11.551914	7.679257	14.305544	11.552177	7.695015	10.951161	11.344058	6.403858	9.772865	11.182509	5.934068	0.252574	11.688132	3.917281	14.322057	10.815128	6.742439	13.441346	9.557557	6.12561	11.435531	10.957766	5.49386	10.830774	10.39055	5.150434
16.68619	11.513267	7.686446	14.327838	11.552569	7.718447	10.973864	11.387737	6.430136	9.795408	11.174373	5.959251	0.156835	11.958573	3.939328	14.325821	10.812245	6.755046	13.434052	9.55752	6.139173	11.463625	10.992394	5.52717	10.861351	10.392028	5.171603
16.694623	11.472521	7.701506	14.340625	11.540601	7.738696	10.9884	11.40915	6.452682	9.816907	11.196836	5.984929	0.075588	12.22502	3.963088	14.331753	10.811831	6.764633	13.427515	9.557217	6.148597	11.481694	11.027372	5.554409	10.880857	10.434696	5.198039
16.710607	11.45085	7.719733	14.351509	11.527146	7.746937	10.999433	11.436467	6.472387	9.834515	11.219512	6.0075	-0.008158	12.482911	3.941836	14.336748	10.788453	6.774816	13.425674	9.561752	6.1524	11.496891	11.062679	5.575779	10.902232	10.479946	5.209712
16.722722	11.42587	7.730632	14.365928	11.511014	7.751541	11.014071	11.488966	6.496093	9.85364	11.265696	6.03363	-0.056545	12.690737	3.935168	14.342156	10.769398	6.78822	13.420708	9.558736	6.159546	11.507726	11.116028	5.597052	10.914854	10.510835	5.224404
16.730602	11.403431	7.741959	14.376951	11.494789	7.756084	11.027277	11.546901	6.526377	9.871044	11.304959	6.066079	-0.121601	12.927196	3.899076	14.342987	10.748407	6.795184	13.413295	9.561012	6.15157	11.521443	11.137897	5.615493	10.924538	10.558649	5.241887
16.738504	11.366735	7.754003	14.386797	11.469191	7.765822	11.032406	11.594251	6.543832	9.87684	11.35864	6.083044	-0.160519	13.149833	3.835995	14.346357	10.725428	6.799032	13.405991	9.549161	6.145349	11.531115	11.177805	5.636959	10.928059	10.584795	5.268582
16.746709	11.332157	7.768675	14.391382	11.43657	7.777536	11.037345	11.635867	6.564331	9.885286	11.435755	6.110145	-0.163855	13.330633	3.755944	14.348897	10.700055	6.804287	13.398354	9.525507	6.144799	11.535157	11.208945	5.655428	10.928644	10.63571	5.253092
16.754133	11.315147	7.779246	14.397271	11.412549	7.789949	11.046087	11.649152	6.580602	9.893893	11.482336	6.136767	-0.147601	13.497738	3.724926	14.35244	10.690752	6.805397	13.384051	9.526422	6.141495	11.539974	11.244798	5.664793	10.927332	10.684482	5.228547
