# Supplementary material for: Speed‐dependent locomotor patterns during steady swimming in a demersal shark
Source: J Fish Biol. 2025 Apr 3;107(2):394–405. doi: 10.1111/jfb.70043 (PMC12360134; doi:10.1111/jfb.70043)
Supplement: Supplementary file 1 — Data S1. Supporting Information. [file JFB-107-394-s001.zip › scanicula_steady_swimming-main/angles/3Dcoords_catshark7_6BL_seq1_170623.csv]

pt1_X	pt1_Y	pt1_Z	pt2_X	pt2_Y	pt2_Z	pt3_X	pt3_Y	pt3_Z	pt4_X	pt4_Y	pt4_Z	pt5_X	pt5_Y	pt5_Z	pt6_X	pt6_Y	pt6_Z	pt8_X	pt8_Y	pt8_Z	pt10_X	pt10_Y	pt10_Z	pt12_X	pt12_Y	pt12_Z
18.866517	4.556885	10.324915	16.997083	4.588508	10.612178	14.224144	4.881934	10.501442	13.263313	4.778612	10.471664	5.001296	5.913323	11.526609	16.776387	3.920973	9.768746	15.711347	3.008129	9.333104	14.359845	4.426014	9.522211	13.855914	4.050218	9.184953
18.849695	4.540028	10.320235	16.982396	4.538139	10.603445	14.19085	4.904059	10.502668	13.250508	4.840409	10.459814	5.059706	5.972663	11.566368	16.755627	3.872252	9.747818	15.702246	2.971397	9.324807	14.337716	4.448423	9.510438	13.821906	4.094317	9.195686
18.833126	4.510261	10.29099	16.964797	4.490276	10.584953	14.183774	4.916701	10.492851	13.242369	4.918096	10.461862	5.157302	5.947011	11.616453	16.730311	3.82513	9.742309	15.67604	2.927377	9.302555	14.301663	4.448877	9.492774	13.792553	4.121172	9.182128
18.812228	4.484697	10.272747	16.955227	4.452579	10.575101	14.166634	4.907624	10.479419	13.238519	4.970915	10.464316	5.260411	5.865422	11.689624	16.712102	3.786232	9.730627	15.658273	2.909328	9.288788	14.266051	4.43691	9.481262	13.765002	4.148542	9.174671
18.794875	4.467772	10.264572	16.929225	4.421509	10.568001	14.154855	4.877761	10.462691	13.221285	5.008725	10.457319	5.307311	5.753223	11.669769	16.696767	3.746181	9.716766	15.643075	2.863282	9.268808	14.235782	4.402057	9.468774	13.722635	4.15261	9.169275
18.780003	4.441077	10.246224	16.911402	4.394251	10.555279	14.138074	4.837091	10.453446	13.214146	5.008726	10.45478	5.309408	5.580877	11.637672	16.680221	3.718712	9.707183	15.634435	2.831124	9.259851	14.19589	4.347452	9.454549	13.697036	4.125924	9.166666
18.76812	4.423925	10.228612	16.90986	4.366153	10.543876	14.112278	4.766179	10.435345	13.203023	4.973261	10.433647	5.330298	5.283829	11.562554	16.672514	3.693761	9.697121	15.615722	2.800563	9.267206	14.175466	4.296584	9.45055	13.66721	4.075687	9.16705
18.760054	4.411445	10.205828	16.903868	4.347021	10.530429	14.094704	4.706987	10.422712	13.187705	4.914684	10.410379	5.321429	5.037741	11.536303	16.670892	3.674304	9.694612	15.610986	2.766829	9.271786	14.142988	4.235468	9.442862	13.632881	4.021641	9.17995
18.755671	4.406884	10.190452	16.898603	4.331245	10.509999	14.07685	4.617849	10.403744	13.170327	4.862389	10.395592	5.28283	4.799623	11.505833	16.672963	3.662542	9.684262	15.620512	2.742514	9.292268	14.115249	4.161684	9.436686	13.601367	3.93606	9.183934
18.748262	4.400432	10.159246	16.894263	4.330103	10.51477	14.054683	4.525586	10.384106	13.156991	4.7684	10.37455	5.240366	4.554278	11.487363	16.678143	3.654493	9.669366	15.636545	2.721443	9.304951	14.097103	4.082512	9.434319	13.575504	3.845268	9.192494
18.743716	4.406686	10.151672	16.891664	4.319188	10.506009	14.042394	4.439005	10.364901	13.137865	4.666262	10.352346	5.213972	4.317982	11.397786	16.67765	3.647448	9.657865	15.655803	2.698039	9.303267	14.086055	4.0046	9.427113	13.556322	3.764656	9.209906
18.740723	4.405987	10.1268	16.897846	4.323625	10.500729	14.040571	4.355939	10.343673	13.123498	4.553737	10.319499	5.180784	4.14385	11.318041	16.680727	3.650941	9.657267	15.676526	2.697322	9.285441	14.082443	3.930806	9.41107	13.541557	3.682526	9.221231
18.735972	4.407714	10.110337	16.89952	4.336733	10.500285	14.027394	4.281722	10.325043	13.110889	4.473671	10.298219	5.200829	3.957713	11.249977	16.681775	3.655754	9.675618	15.693289	2.689078	9.276078	14.083118	3.847489	9.401373	13.52963	3.577537	9.221981
18.735047	4.407081	10.102712	16.899712	4.353526	10.492277	14.024365	4.217848	10.316334	13.097055	4.368797	10.270808	5.237703	3.855345	11.215981	16.685316	3.662609	9.665128	15.706217	2.691454	9.277062	14.088259	3.780905	9.390271	13.530072	3.494843	9.219688
18.734607	4.408604	10.099353	16.901068	4.362678	10.482539	14.018084	4.166126	10.29756	13.08384	4.267414	10.250439	5.26543	3.850105	11.203438	16.688918	3.668843	9.668519	15.711257	2.698592	9.290124	14.102117	3.738827	9.388813	13.539145	3.44154	9.226645
18.734394	4.401569	10.080548	16.905417	4.381373	10.474433	14.029147	4.132221	10.29389	13.078235	4.172234	10.238235	5.269253	3.943069	11.24127	16.689226	3.679595	9.683446	15.700656	2.693937	9.311659	14.133149	3.721513	9.387239	13.551634	3.363272	9.242309
18.733513	4.38404	10.082332	16.909954	4.393043	10.473754	14.028563	4.122074	10.298197	13.086301	4.10252	10.227122	5.255287	4.13461	11.3189	16.688266	3.689181	9.677394	15.686448	2.712849	9.332522	14.161361	3.714949	9.393164	13.583322	3.302455	9.230201
18.735221	4.36613	10.067722	16.91112	4.394485	10.459559	14.038462	4.136374	10.292763	13.087459	4.035115	10.211282	5.218311	4.33739	11.38459	16.690085	3.686037	9.661584	15.666853	2.722821	9.33181	14.194866	3.732641	9.39006	13.614405	3.283159	9.210155
18.733443	4.33994	10.047163	16.913531	4.399758	10.443234	14.041983	4.166371	10.298963	13.102627	4.006889	10.207862	5.174635	4.568507	11.420817	16.683871	3.68405	9.66243	15.65122	2.733254	9.332862	14.226834	3.763099	9.385308	13.652489	3.283967	9.197308
18.734614	4.318693	10.037376	16.917145	4.393285	10.43701	14.053125	4.207517	10.309997	13.111641	4.004294	10.206611	5.141968	4.772993	11.470202	16.684387	3.673365	9.645783	15.635864	2.732215	9.316357	14.246332	3.801109	9.381775	13.677083	3.313656	9.168357
18.735628	4.30087	10.038825	16.916823	4.374533	10.430789	14.061243	4.25669	10.300051	13.130092	4.034617	10.204509	5.121348	4.974635	11.490009	16.680232	3.660033	9.627397	15.618715	2.736365	9.311412	14.254439	3.837874	9.36471	13.69541	3.351734	9.129573
18.738437	4.280917	10.033818	16.915153	4.351559	10.42351	14.060137	4.308297	10.296377	13.138898	4.076131	10.196439	5.118341	5.134105	11.491799	16.676177	3.660674	9.63022	15.606959	2.726231	9.285771	14.267385	3.891106	9.349138	13.708126	3.405954	9.106575
18.738517	4.25895	10.035881	16.915528	4.324249	10.413003	14.063653	4.359975	10.292209	13.146759	4.132638	10.192587	5.104968	5.32549	11.502395	16.67853	3.645981	9.615676	15.59437	2.720402	9.271094	14.273704	3.928219	9.343672	13.720004	3.451636	9.098932
18.740105	4.248418	10.030753	16.912752	4.294501	10.403562	14.061943	4.395494	10.29108	13.155182	4.187436	10.177302	5.093466	5.48857	11.474293	16.676351	3.628984	9.604947	15.582237	2.694161	9.235726	14.274988	3.970228	9.332178	13.726625	3.515052	9.068273
18.74325	4.250093	10.032353	16.916276	4.267625	10.383257	14.066092	4.436358	10.287407	13.157978	4.251835	10.170168	5.082629	5.644386	11.461184	16.675217	3.613611	9.588299	15.580118	2.673448	9.211742	14.270361	4.00192	9.312197	13.732302	3.571948	9.047147
18.745855	4.247989	10.035323	16.912041	4.258395	10.382121	14.07125	4.459994	10.27325	13.163148	4.31233	10.172673	5.112424	5.738852	11.431651	16.685168	3.594043	9.579538	15.578999	2.641237	9.197252	14.259443	4.017776	9.306608	13.73517	3.613936	9.003532
18.748628	4.253023	10.043285	16.914244	4.25253	10.383352	14.070166	4.45932	10.269642	13.164258	4.322578	10.166894	5.112245	5.761285	11.423863	16.683213	3.587272	9.583074	15.585824	2.638937	9.196687	14.254735	4.016754	9.303978	13.738538	3.626798	8.99689
