# Supplementary material for: Speed‐dependent locomotor patterns during steady swimming in a demersal shark
Source: J Fish Biol. 2025 Apr 3;107(2):394–405. doi: 10.1111/jfb.70043 (PMC12360134; doi:10.1111/jfb.70043)
Supplement: Supplementary file 1 — Data S1. Supporting Information. [file JFB-107-394-s001.zip › scanicula_steady_swimming-main/angles/angle_attack.txt]

specimen	speedBL	angle_attack
0.5BL	se	33.2722970013873
0.5BL	se	32.6925443791503
0.5BL	se	32.5289547189494
0.5BL	se	32.9385775513914
0.5BL	se	32.7228615928556
0.5BL	se	32.3915610155582
0.5BL	se	32.3440469363561
0.5BL	se	31.715849922219
0.5BL	se	31.5529244009454
0.5BL	se	31.2378051136183
0.5BL	se	32.0326064381669
0.5BL	se	32.5469940139582
0.5BL	se	34.4510655443734
0.5BL	se	35.2642938894876
0.5BL	se	35.2233813410641
0.5BL	se	34.2273032909424
0.5BL	se	32.812880584992
0.5BL	se	32.881775613752
0.5BL	se	32.8378179565355
0.5BL	se	31.9472914180125
0.5BL	se	31.2784825596232
0.5BL	se	30.3269403217911
0.5BL	se	29.8321744698433
0.5BL	se	29.5016689566361
0.5BL	se	29.1207090411296
0.5BL	se	28.7551276003361
0.5BL	se	28.1213222263607
0.5BL	se	27.7599188007518
0.5BL	se	28.0914640821611
0.5BL	se	28.4374402442711
0.5BL	se	29.426938629579
0.5BL	se	29.9455506495345
0.5BL	se	29.3541529599642
0.5BL	se	28.4100455553851
0.5BL	se	28.4296753727158
0.5BL	se	28.7693958789022
0.5BL	se	29.1775622781704
0.5BL	se	29.2086440330621
0.5BL	se	30.2164568116868
0.5BL	se	30.6548016913937
0.5BL	se	30.9112367328497
0.5BL	se	30.9401964220868
0.75BL	se	61.5569585331995
0.75BL	se	61.820896863592
0.75BL	se	62.5120940484049
0.75BL	se	61.7580964097895
0.75BL	se	62.4760396414344
0.75BL	se	62.3411069699323
0.75BL	se	61.4602430398089
0.75BL	se	60.9069442155574
0.75BL	se	61.6475053968745
0.75BL	se	61.9637239912418
0.75BL	se	62.4472950840405
0.75BL	se	61.8819821932052
0.75BL	se	61.400260420133
0.75BL	se	61.8298720213138
0.75BL	se	62.1558224740915
0.75BL	se	62.6849592256482
0.75BL	se	63.3608297590192
0.75BL	se	63.2034296064414
0.75BL	se	62.2199708937565
0.75BL	se	61.1145366204572
0.75BL	se	60.0484522179454
0.75BL	se	58.8150412926612
0.75BL	se	57.7402666427676
0.75BL	se	56.436339085419
0.75BL	se	55.314913093125
0.75BL	se	53.608237303194
0.75BL	se	52.1459151458073
0.75BL	se	51.2160272540049
0.75BL	se	49.8271391354016
0.75BL	se	49.4565757297064
0.75BL	se	48.445024138695
0.75BL	se	48.370563688385
0.75BL	se	48.4047271131004
0.75BL	se	48.3072859731186
0.75BL	se	48.056232845895
0.75BL	se	47.607535859128
0.75BL	se	47.2322538949711
0.75BL	se	47.708591954544
0.75BL	se	48.2411136558354
0.75BL	se	49.0775668733378
0.75BL	se	49.2973453677193
1.25BL	se	47.4199477607427
1.25BL	se	47.5817334915434
1.25BL	se	47.2524927199133
1.25BL	se	47.1918295827874
1.25BL	se	48.3915074015154
1.25BL	se	48.6215287042041
1.25BL	se	48.6010498168541
1.25BL	se	49.6125211452632
1.25BL	se	49.936751012422
1.25BL	se	49.2526481330094
1.25BL	se	48.618529312125
1.25BL	se	48.2570273452723
1.25BL	se	46.7505777989016
1.25BL	se	46.8797621608804
1.25BL	se	45.772017084704
1.25BL	se	46.547081292947
1.25BL	se	45.9766828773796
1.25BL	se	45.0619140133803
1.25BL	se	43.8803513122041
1.25BL	se	42.336769675859
1.25BL	se	41.7503870297935
1.25BL	se	42.3412293806151
1.25BL	se	43.9249621681564
1.25BL	se	44.4516607025194
1.25BL	se	44.1841567156405
1.25BL	se	43.3462188371252
1.25BL	se	43.0307726017312
1.25BL	se	42.6099505562532
1.25BL	se	42.9980666501907
1.25BL	se	43.7391807664228
1.25BL	se	44.194733398508
1.25BL	se	44.5853359467021
1.25BL	se	44.683175620548
1.25BL	se	44.5877657058439
1.25BL	se	44.8988976736457
1.25BL	se	44.465982241819
1.25BL	se	44.3616151563354
1.25BL	se	44.5598400896555
1.25BL	se	44.509849356273
1.25BL	se	44.8512711448345
1.25BL	se	45.6653394302914
1.25BL	se	46.1432105629825
1.25BL	se	47.2566862148744
1.25BL	se	47.9769976867481
1.25BL	se	48.6187695260576
1.25BL	se	49.7521427745433
1.25BL	se	50.6413937663675
1.5BL	se	24.6103724895909
1.5BL	se	25.5428862200804
1.5BL	se	26.8928051336118
1.5BL	se	29.1041083199373
1.5BL	se	30.8371865670443
1.5BL	se	33.0237647787253
1.5BL	se	33.9702074100831
1.5BL	se	35.6477981087122
1.5BL	se	35.9514106669887
1.5BL	se	36.4481658626517
1.5BL	se	37.0244767867209
1.5BL	se	37.6772359441365
1.5BL	se	38.3605474642844
1.5BL	se	39.2808933901001
1.5BL	se	40.1249678810401
1.5BL	se	40.8905172044018
1.5BL	se	42.4772505381803
1.5BL	se	43.4936913308122
1.5BL	se	42.5554851455157
1.5BL	se	41.8130510018973
1.5BL	se	43.2902259139845
1.5BL	se	42.787798491514
1.5BL	se	43.8355278935411
1.5BL	se	43.7245907997429
1.5BL	se	42.533927948117
1.5BL	se	42.347296045092
1.5BL	se	43.4141620673967
1.5BL	se	43.05192721819
1.5BL	se	43.0798480354256
1.5BL	se	43.4459568297815
1.5BL	se	42.5103660252052
1.5BL	se	42.5350329273486
1.5BL	se	41.4317520252473
1.5BL	se	40.8613705611102
1.5BL	se	39.8102749320275
1.5BL	se	40.0342042467139
1.5BL	se	39.9322127583655
1.5BL	se	39.4254421182368
1.5BL	se	39.6847641710078
1.5BL	se	39.970057374213
1.5BL	se	40.4772960781203
1.5BL	se	40.6638613214711
1.75BL	se	50.9728494899517
1.75BL	se	51.2328657271851
1.75BL	se	51.6767895600783
1.75BL	se	51.1481167937735
1.75BL	se	50.8644773740162
1.75BL	se	50.3716306987326
1.75BL	se	50.7778125864148
1.75BL	se	51.3307575830352
1.75BL	se	52.1672273129601
1.75BL	se	54.0720010014216
1.75BL	se	55.3896383597206
1.75BL	se	56.3317698931528
1.75BL	se	57.1598805401382
1.75BL	se	59.0286296950685
1.75BL	se	58.5534019822335
1.75BL	se	58.3470461888968
1.75BL	se	58.2080469867882
1.75BL	se	56.8938144341077
1.75BL	se	55.5597629617444
1.75BL	se	54.0589105736397
1.75BL	se	52.7592049019521
1.75BL	se	50.8679754883138
1.75BL	se	49.7359761435689
1.75BL	se	49.1958628247786
1.75BL	se	47.4637746816756
1.75BL	se	46.5710003802465
1.75BL	se	45.7630984835501
1.75BL	se	44.0456935393111
1.75BL	se	43.1588313555086
1.75BL	se	41.7086582150077
1.75BL	se	40.1821374551294
1.75BL	se	39.2243837610005
1.75BL	se	38.0586410927904
1.75BL	se	37.597593568739
1.75BL	se	37.4983737291559
1.75BL	se	37.0980057993971
1.75BL	se	36.7896703620227
1.75BL	se	37.2394832342645
1.75BL	se	37.7113473203632
1.75BL	se	38.5457306521377
1.75BL	se	38.458394923141
1.75BL	se	38.4391254421078
1.75BL	se	39.3194107572843
1.75BL	se	39.7577878638349
1BL	se	40.3274057223973
1BL	se	39.2409298515705
1BL	se	38.7986101471849
1BL	se	38.7137583797111
1BL	se	38.4163228103221
1BL	se	37.5899326389538
1BL	se	36.7079984769627
1BL	se	36.319913130648
1BL	se	36.9596418222968
1BL	se	38.4689649348287
1BL	se	36.2695401272399
1BL	se	35.8880486919321
1BL	se	35.1844784136646
1BL	se	34.481009967212
1BL	se	33.7085413721831
1BL	se	33.7677139193983
1BL	se	33.1685349388005
1BL	se	32.2572130372103
1BL	se	31.3538499032892
1BL	se	30.9920192227194
1BL	se	31.0729614257165
1BL	se	32.5496667626549
1BL	se	34.1810256717135
1BL	se	36.2247303808742
1BL	se	37.7064835990499
1BL	se	39.2289788580795
1BL	se	40.0823666945303
1BL	se	40.7021812800524
1BL	se	42.918636171667
1BL	se	44.734611397583
1BL	se	45.3702626852846
1BL	se	45.2446847229063
1BL	se	46.3353557126778
1BL	se	46.3628533927737
1BL	se	46.6182775120393
2BL	se	31.4689675506048
2BL	se	31.4206874949134
2BL	se	31.411547618339
2BL	se	31.8092365984296
2BL	se	32.8107010148009
2BL	se	33.2388009126607
2BL	se	33.5772704533667
2BL	se	34.6435483960531
2BL	se	35.7476309472801
2BL	se	36.9479484038194
2BL	se	37.542164398342
2BL	se	38.1833240317524
2BL	se	38.6399585591112
2BL	se	40.2765090507353
2BL	se	39.7633804305766
2BL	se	40.0995895259864
2BL	se	40.9367667250065
2BL	se	39.9407584572643
2BL	se	39.6626702470491
2BL	se	39.8189651297234
2BL	se	39.8975380627939
2BL	se	39.0776382159865
2BL	se	39.306318304163
2BL	se	39.7168567373247
2BL	se	39.7652952345747
2BL	se	38.5056157936926
2BL	se	38.071597320653
2BL	se	37.2549711151308
2BL	se	36.2514926817781
2BL	se	34.6688602046681
2BL	se	33.8138049301532
2BL	se	33.6442094006264
2BL	se	34.513947333034
2BL	se	34.4164329332598
2BL	se	34.5430741549836
2BL	se	34.7714553072173
2BL	se	34.7216883210461
2BL	se	35.0360148222498
2BL	se	35.1619709136851
2BL	se	35.9357071496218
2BL	se	36.4077730606253
2BL	se	36.8541250574104
2BL	se	36.7855868350176
3BL	se	38.768507437389
3BL	se	38.6582650354019
3BL	se	38.9239512710102
3BL	se	39.1899959510487
3BL	se	39.2722736361446
3BL	se	40.415604353763
3BL	se	40.8034721932177
3BL	se	40.7366776577287
3BL	se	41.9409912780946
3BL	se	42.2771900972122
3BL	se	43.089448583715
3BL	se	42.9187399330197
3BL	se	42.8220898661986
3BL	se	43.0025327517355
3BL	se	43.060116461052
3BL	se	43.2524567071897
3BL	se	42.8995646474283
3BL	se	43.0378803109528
3BL	se	43.2191460071901
3BL	se	43.3870936694235
3BL	se	43.7583812859559
3BL	se	44.011363967132
3BL	se	43.3123315551126
3BL	se	42.8356444546657
3BL	se	41.8287727476326
3BL	se	40.5375569461189
3BL	se	39.3863462041212
3BL	se	38.6605144279088
3BL	se	38.4912066151524
3BL	se	37.7999838162668
3BL	se	37.2619019051315
3BL	se	36.829993352937
3BL	se	36.0190696132814
3BL	se	35.883583314041
3BL	se	34.6386619345426
3BL	se	34.6188153750198
3BL	se	33.476697619022
3BL	se	33.835590123188
3BL	se	34.2225878431727
3BL	se	34.1556806022796
3BL	se	33.7762030144501
3BL	se	34.0675992862628
3BL	se	33.5977866300234
4BL	se	31.0865954951981
4BL	se	29.6493141919256
4BL	se	28.994985884348
4BL	se	28.5313438052957
4BL	se	28.9445876821914
4BL	se	29.7379469905616
4BL	se	28.7490430773893
4BL	se	29.4408271140703
4BL	se	30.3304923278747
4BL	se	30.2504824824361
4BL	se	30.2878478161986
4BL	se	30.4788717206838
4BL	se	30.6878575626186
4BL	se	30.6201762793098
4BL	se	30.5606831744133
4BL	se	30.7875182397624
4BL	se	30.7394970905879
4BL	se	30.5648876106519
4BL	se	30.6570696561532
4BL	se	29.8495080335781
4BL	se	30.1228806559674
4BL	se	30.3054017285767
4BL	se	30.5083872225015
4BL	se	31.052959353872
4BL	se	31.23360551897
4BL	se	31.3681228949648
4BL	se	31.7807000391664
4BL	se	32.1374819908234
4BL	se	31.9191045412904
4BL	se	31.8311051938038
4BL	se	31.1429676096377
4BL	se	31.393361522264
4BL	se	31.0511190688149
4BL	se	31.2304223462879
4BL	se	31.4492541266161
4BL	se	31.5452029675074
5BL	se	31.3854547818764
5BL	se	34.1728391127418
5BL	se	35.0406772617353
5BL	se	36.1028461684824
5BL	se	36.0220570969724
5BL	se	34.8788091209794
5BL	se	35.1676430866344
5BL	se	34.4630137196844
5BL	se	35.4781070693293
5BL	se	35.1382265637698
5BL	se	34.6793467237537
5BL	se	33.8402380280759
5BL	se	34.4492579634347
5BL	se	34.0518796601716
5BL	se	34.5557001886751
5BL	se	35.4857926796847
5BL	se	36.3637914411867
5BL	se	37.1618353836245
5BL	se	37.5481019055954
5BL	se	38.2142150723519
5BL	se	39.5570786192976
5BL	se	41.6768927093761
5BL	se	43.9415929953551
5BL	se	44.3722599221146
6BL	se	25.3947527067813
6BL	se	25.3021521666855
6BL	se	25.5799587751679
6BL	se	25.9288165912977
6BL	se	26.8524472554806
6BL	se	26.7515615765025
6BL	se	27.4470536589483
6BL	se	27.6283565565126
6BL	se	28.130072957387
6BL	se	27.7633546277141
6BL	se	27.8046201502307
6BL	se	27.3166444597173
6BL	se	27.3571122548051
6BL	se	26.6928179948171
6BL	se	25.9396200576753
6BL	se	25.7067044847715
6BL	se	25.9373873541581
6BL	se	25.2354060615196
6BL	se	25.2484424884787
6BL	se	25.1498214410585
6BL	se	23.9312015542418
6BL	se	24.5644571339367
6BL	se	24.3387113024724
6BL	se	24.4207065572571
6BL	se	23.8458603240504
6BL	se	23.8829086263135
6BL	se	24.4694418730863
6BL	se	24.907823072439
1.25BL	se	22.266817280424
1.25BL	se	21.8618375537805
1.25BL	se	22.2678824133806
1.25BL	se	23.5515362730023
1.25BL	se	25.6552381545907
1.25BL	se	28.9547222151715
1.25BL	se	31.1664634843678
1.25BL	se	33.1455236565651
1.25BL	se	34.6154114022862
1.25BL	se	36.3532811859633
1.25BL	se	37.3685336413005
1.25BL	se	38.0020329823766
1.25BL	se	38.0804428262975
1.25BL	se	37.8170305977299
1.25BL	se	37.4438407557212
1.25BL	se	37.3737650293079
1.25BL	se	37.6585110630719
1.25BL	se	37.5862459185732
1.25BL	se	37.4802401013369
1.25BL	se	36.7779725974018
1.25BL	se	36.1780197793374
1.25BL	se	36.0249930440442
1.25BL	se	35.346004864345
1.25BL	se	34.9166658042972
1.25BL	se	34.4781602531642
1.25BL	se	34.0915763398898
1.25BL	se	33.3829103213313
1.25BL	se	33.5474885031278
1.25BL	se	33.9838625404806
1.25BL	se	34.543661574035
1.25BL	se	35.7600555430651
1.25BL	se	37.3666539113989
1.25BL	se	38.9491031586899
1.25BL	se	41.2452685746123
1.25BL	se	43.3404872827554
1.25BL	se	46.1759219841597
1.25BL	se	50.0744290202341
1.25BL	se	52.01508442892
1.25BL	se	53.490624747502
1.25BL	se	54.7366802564627
1.25BL	se	55.7217048627354
1.25BL	se	55.5503309036797
1.25BL	se	55.0378543876858
1.25BL	se	55.2494949183092
1.25BL	se	54.0709104346363
1.25BL	se	53.6611384317549
1.5BL	se	52.7569001796504
1.5BL	se	53.4879817552443
1.5BL	se	54.09976789405
1.5BL	se	54.1535756328726
1.5BL	se	54.8924948742667
1.5BL	se	55.3225543655714
1.5BL	se	56.1726007236895
1.5BL	se	57.638428392203
1.5BL	se	58.1852876872321
1.5BL	se	58.7641731485743
1.5BL	se	59.3793577917607
1.5BL	se	59.6467696211329
1.5BL	se	61.0019931269033
1.5BL	se	61.6298564380091
1.5BL	se	62.4189519594763
1.5BL	se	62.4351081339444
1.5BL	se	63.3686935670606
1.5BL	se	63.9489831727085
1.5BL	se	64.2961326900633
1.5BL	se	64.0561546433437
1.5BL	se	63.0146584174285
1.5BL	se	62.717330495387
1.5BL	se	62.8498433872565
1.5BL	se	62.8278886326706
1.5BL	se	62.9767538849445
1.5BL	se	62.7026909280891
1.5BL	se	61.7357870198373
1.5BL	se	61.0690970980301
1.5BL	se	60.1016016456171
1.5BL	se	59.9357750859007
1.5BL	se	58.7303003314742
1.5BL	se	59.0081756109516
1.5BL	se	58.8280836315799
1.5BL	se	58.5345791991767
1.5BL	se	57.3132393211067
1.5BL	se	56.968965481265
1.5BL	se	57.703007991488
1.5BL	se	57.1021443562528
1.5BL	se	58.0785785883716
1.5BL	se	58.4745587503008
1.5BL	se	57.6933225507393
1.5BL	se	57.6700810717766
1.5BL	se	57.2899211065229
1.5BL	se	56.7222030408166
1.5BL	se	56.4159268279198
1.5BL	se	56.4543331984591
1.5BL	se	57.1169434396804
1.5BL	se	57.0533024006658
1.5BL	se	56.3141408191054
1.5BL	se	55.9630761128036
1.5BL	se	55.491921522721
1.5BL	se	55.7505640907897
1.5BL	se	56.0691618516745
1BL	se	39.4040297542244
1BL	se	38.1693092963133
1BL	se	37.5052672703403
1BL	se	37.1358843238615
1BL	se	37.4205592716523
1BL	se	37.214951765248
1BL	se	38.1366315551466
1BL	se	39.850587413851
1BL	se	40.33847462502
1BL	se	40.2500516402547
1BL	se	39.8721194209279
1BL	se	41.5166712302944
1BL	se	42.0539647956997
1BL	se	42.3892704961535
1BL	se	41.4026914013713
1BL	se	42.2365809707592
1BL	se	43.1267449885484
1BL	se	43.5135716551702
1BL	se	43.9931881265799
1BL	se	44.7705085070694
1BL	se	44.226295169983
1BL	se	44.5616825254777
1BL	se	45.021925109056
1BL	se	45.2483893286774
1BL	se	46.1705568031089
1BL	se	45.3048159204022
1BL	se	46.607639249426
1BL	se	46.5028972221007
1BL	se	46.2764734690428
1BL	se	45.3071203015379
1BL	se	45.1681138719632
1BL	se	43.4264682651488
1BL	se	43.2695696012042
1BL	se	44.4176443060154
1BL	se	44.6799358419277
1BL	se	45.1882648152405
1BL	se	46.2608318403802
1BL	se	46.1060859190021
1BL	se	46.3718222424808
1BL	se	46.9336420108174
1BL	se	46.7929036162248
1BL	se	47.055072805372
1BL	se	47.5100469788448
1BL	se	47.8827755025064
1BL	se	48.5719887189184
1BL	se	48.7251802052899
1BL	se	48.5406685762299
1BL	se	48.1049724569555
1BL	se	47.7040850201252
1BL	se	46.4798447240574
1BL	se	46.0704687246592
1BL	se	45.6876851230932
1BL	se	45.6888732524204
2BL	se	51.242789020783
2BL	se	51.1275447076258
2BL	se	51.0917724624561
2BL	se	52.1090991590352
2BL	se	52.0987723873435
2BL	se	53.3046278880132
2BL	se	54.828523988707
2BL	se	56.1034731045239
2BL	se	56.9994249109591
2BL	se	58.9018408881006
2BL	se	60.6248195905928
2BL	se	62.3130427959484
2BL	se	62.8939526345109
2BL	se	63.4937727423698
2BL	se	64.0925934794647
2BL	se	65.3080586749533
2BL	se	66.1231100707177
2BL	se	66.5477367334559
2BL	se	66.2968350057833
2BL	se	66.3837482362215
2BL	se	66.6216059180462
2BL	se	66.7346086362339
2BL	se	67.4109768986166
2BL	se	67.6493165676025
2BL	se	68.9373151291706
2BL	se	68.6032775666395
2BL	se	68.9254777618571
2BL	se	68.2958269106287
2BL	se	66.8809249615418
2BL	se	65.7300994929257
2BL	se	64.6912323777108
2BL	se	64.0377570938295
2BL	se	62.9386676273265
2BL	se	61.6513672134371
2BL	se	61.7858919387062
2BL	se	61.0395659221548
2BL	se	61.068301561959
2BL	se	59.691296719601
2BL	se	58.3087214148548
2BL	se	57.5470001912655
2BL	se	56.0083857909023
2BL	se	55.5771196069029
2BL	se	54.3727126822653
2BL	se	53.4342969003556
2BL	se	51.9091895349676
2BL	se	50.9441561388066
2BL	se	49.3956724625161
2BL	se	47.8044912045419
2BL	se	47.060331698543
2BL	se	46.4603142643362
3BL	se	57.3406122023121
3BL	se	58.5197879796585
3BL	se	59.8007472730587
3BL	se	60.2726297158517
3BL	se	60.1551063924432
3BL	se	61.3786523570239
3BL	se	61.9125982274636
3BL	se	62.6531946589312
3BL	se	63.195711485137
3BL	se	62.5756580327174
3BL	se	60.5622782676239
3BL	se	58.3845151513368
3BL	se	56.6978021813782
3BL	se	55.0113394225719
3BL	se	53.5671315920069
3BL	se	52.3481238760164
3BL	se	52.1509186077135
3BL	se	52.4736804982949
3BL	se	53.0269727118881
3BL	se	53.3934517501121
3BL	se	53.3900337775523
3BL	se	53.1437469855608
3BL	se	53.3057245261744
3BL	se	53.5505955981968
3BL	se	54.0900744013161
3BL	se	54.206390916169
3BL	se	54.4928243037536
3BL	se	54.7949236185519
3BL	se	55.190090676454
3BL	se	55.4261476715117
3BL	se	56.0399929074374
3BL	se	56.0720455366029
3BL	se	56.1499751082682
3BL	se	56.4967469021667
3BL	se	56.7676069116965
4BL	se	51.8833878528837
4BL	se	51.3859515075282
4BL	se	49.7201617865763
4BL	se	49.3547187413085
4BL	se	49.3120699591047
4BL	se	49.3580880724002
4BL	se	49.4755125191451
4BL	se	50.7094856468417
4BL	se	51.1836666185432
4BL	se	52.4981513767191
4BL	se	54.5017061264736
4BL	se	55.5963352380127
4BL	se	56.7997953666503
4BL	se	58.3753825424059
4BL	se	58.7730558997492
4BL	se	59.381498396704
4BL	se	59.2671912891155
4BL	se	58.3736477780336
4BL	se	57.2956131064512
4BL	se	56.2638385890072
4BL	se	55.5708593827503
4BL	se	55.280298084315
4BL	se	56.0688882652577
4BL	se	55.8082313830648
4BL	se	55.3040666884316
4BL	se	55.901446032346
4BL	se	55.4470478619038
4BL	se	53.8990931814476
4BL	se	53.3591156508013
4BL	se	52.8917504452674
4BL	se	52.3968208750807
4BL	se	51.9518591653831
4BL	se	52.4690772935777
4BL	se	52.8857576139595
4BL	se	54.1641243590915
4BL	se	55.1711782117851
4BL	se	55.9455046570835
4BL	se	57.3285821310659
5BL	se	34.3458589700823
5BL	se	35.6445114770523
5BL	se	38.4208796487904
5BL	se	41.7812611730772
5BL	se	45.0288623460599
5BL	se	47.8422333479014
5BL	se	49.6511807036297
5BL	se	51.5203806438354
5BL	se	51.08658270308
5BL	se	48.1158396982255
5BL	se	45.895632539906
5BL	se	42.9163914026483
5BL	se	41.2161215984285
5BL	se	38.5672575893571
5BL	se	37.5792974262711
5BL	se	37.1497457404502
5BL	se	40.7775775120166
5BL	se	45.0688506555771
5BL	se	48.6847311820756
5BL	se	51.4464448778672
5BL	se	55.5696640672508
5BL	se	58.6856972620585
5BL	se	60.7284384440743
5BL	se	63.2403254543197
5BL	se	62.6134318880921
0.5BL	se	37.6326068973407
0.5BL	se	36.5127894140746
0.5BL	se	36.327034247855
0.5BL	se	36.0868135082484
0.5BL	se	35.5789028138347
0.5BL	se	34.8193699832825
0.5BL	se	33.7834611076738
0.5BL	se	33.0403313706848
0.5BL	se	32.3429476018345
0.5BL	se	31.3084771811594
0.5BL	se	30.5744636537737
0.5BL	se	29.2536827050468
0.5BL	se	28.1995492977026
0.5BL	se	27.5229701254103
0.5BL	se	26.4951130874415
0.5BL	se	25.6040651029014
0.5BL	se	24.7752610649394
0.5BL	se	23.7170357502773
0.5BL	se	23.3108964561889
0.5BL	se	23.306791346272
0.5BL	se	22.9955324175167
0.5BL	se	24.0141142773082
0.5BL	se	25.9008440232428
0.5BL	se	27.5637619651393
0.5BL	se	28.8548791062519
0.5BL	se	29.7664603493138
0.5BL	se	29.7654633664249
0.5BL	se	29.7743017982871
0.5BL	se	29.4007511120937
0.5BL	se	28.9712349137553
0.5BL	se	28.5078967687448
0.5BL	se	28.2976256169144
0.5BL	se	27.3782240973011
0.5BL	se	27.2085870405165
0.5BL	se	27.0500843087656
0.5BL	se	26.3118792854304
0.5BL	se	26.5269298859067
0.5BL	se	26.834023352304
0.5BL	se	27.1242745339818
0.5BL	se	27.2946879200702
0.5BL	se	27.7831769193049
0.5BL	se	28.4825207929883
0.5BL	se	28.5820148707467
0.75BL	se	29.8419358739755
0.75BL	se	30.2026582731612
0.75BL	se	30.4195250491072
0.75BL	se	31.156311819754
0.75BL	se	31.3049088423968
0.75BL	se	31.6555264305414
0.75BL	se	31.5402147783386
0.75BL	se	31.5196665997384
0.75BL	se	31.6957143468097
0.75BL	se	32.5160470961429
0.75BL	se	32.6610803296464
0.75BL	se	33.3860863619316
0.75BL	se	32.8636445542172
0.75BL	se	32.7874648106336
0.75BL	se	33.0835045816549
0.75BL	se	34.4162423845481
0.75BL	se	36.0388432717993
0.75BL	se	36.7307127209675
0.75BL	se	37.3570760678688
0.75BL	se	37.5433511782908
0.75BL	se	37.9427757878863
0.75BL	se	37.6294523363524
0.75BL	se	37.4531948984783
0.75BL	se	37.098344853803
0.75BL	se	36.9950713397078
0.75BL	se	36.8193719073095
0.75BL	se	36.485488409649
0.75BL	se	35.8734265818613
0.75BL	se	35.766125697098
0.75BL	se	35.7276214859063
0.75BL	se	35.4750515548598
0.75BL	se	35.0204763783906
0.75BL	se	34.6353055542735
0.75BL	se	34.3462896922513
0.75BL	se	33.4071883854578
0.75BL	se	33.1880783132679
0.75BL	se	32.8775604242372
0.75BL	se	32.4434090994645
0.75BL	se	32.3412598234982
0.75BL	se	32.4359668455737
0.75BL	se	32.7754383931029
0.75BL	se	33.3074822207364
0.75BL	se	33.5169124895516
0.75BL	se	34.4495707458432
0.75BL	se	35.006656307906
0.75BL	se	35.809536615146
0.75BL	se	36.0372152522359
1.25BL	se	38.7327163610063
1.25BL	se	39.0410742753999
1.25BL	se	39.6963277143758
1.25BL	se	40.0922576162897
1.25BL	se	40.7188546440726
1.25BL	se	41.3871012083545
1.25BL	se	42.329163620477
1.25BL	se	43.1434800084635
1.25BL	se	43.7560433499747
1.25BL	se	44.1229346848648
1.25BL	se	44.0086617199148
1.25BL	se	44.1098749606509
1.25BL	se	44.0004883543678
1.25BL	se	43.8374909819549
1.25BL	se	43.7667709581281
1.25BL	se	43.8544281532056
1.25BL	se	44.1819636335287
1.25BL	se	44.3088073186514
1.25BL	se	44.6453597691828
1.25BL	se	45.0325513450932
1.25BL	se	45.0029712172327
1.25BL	se	44.6248800778526
1.25BL	se	44.6287034143258
1.25BL	se	44.4918965912958
1.25BL	se	44.1046681625123
1.25BL	se	43.880176957774
1.25BL	se	43.38469796131
1.25BL	se	42.7344476207514
1.25BL	se	42.1437681343767
1.25BL	se	41.744837607106
1.25BL	se	41.4930631642917
1.25BL	se	40.8637675171351
1.25BL	se	40.776803203248
1.25BL	se	40.9089272975918
1.25BL	se	41.0330659702966
1.25BL	se	41.1648983062341
1.25BL	se	41.0111356980988
1.25BL	se	41.2236615263811
1.25BL	se	41.0721665696849
1.5BL	se	55.8434228091084
1.5BL	se	55.3563588455851
1.5BL	se	54.6240471991065
1.5BL	se	54.3253653589519
1.5BL	se	53.8959115761983
1.5BL	se	54.1127507181194
1.5BL	se	54.0143231932062
1.5BL	se	53.8173207706709
1.5BL	se	53.5668648123159
1.5BL	se	53.1354053717198
1.5BL	se	53.5126572457976
1.5BL	se	53.876374800211
1.5BL	se	54.4804900884605
1.5BL	se	54.9047459988413
1.5BL	se	55.3586040765704
1.5BL	se	55.5698568450543
1.5BL	se	55.7954296130597
1.5BL	se	55.6446822651099
1.5BL	se	56.2301377584599
1.5BL	se	56.8541552471566
1.5BL	se	57.5153630519679
1.5BL	se	58.07154254387
1.5BL	se	58.1815266674355
1.5BL	se	58.2456475055706
1.5BL	se	58.6259419241493
1.5BL	se	58.7691812159908
1.5BL	se	58.3766141786794
1.5BL	se	58.434984094974
1.5BL	se	58.2614997713624
1.5BL	se	57.5529570764607
1.5BL	se	57.4346193009851
1.5BL	se	56.8936302648039
1.5BL	se	56.7044555047805
1.5BL	se	56.393166001291
1.5BL	se	55.9105107536682
1.5BL	se	55.7394702792184
1.5BL	se	55.7531324737781
1.5BL	se	55.6496869989303
1.5BL	se	55.6800303812985
1.5BL	se	55.4190622218986
1.5BL	se	55.4511803402178
1.5BL	se	55.4024866504185
1.5BL	se	55.3395615861587
1.5BL	se	55.1339939490302
1.5BL	se	55.022638501973
1.5BL	se	54.7784314472731
1.5BL	se	54.4778826641697
1.75BL	se	44.2533413873785
1.75BL	se	43.8753949579863
1.75BL	se	43.2652606135444
1.75BL	se	43.0757807536607
1.75BL	se	42.9929007206982
1.75BL	se	43.1573340541113
1.75BL	se	42.9005985170601
1.75BL	se	42.5697060763398
1.75BL	se	42.2247323790056
1.75BL	se	41.9393733772592
1.75BL	se	41.9402651040077
1.75BL	se	41.7257454961064
1.75BL	se	41.5067869913815
1.75BL	se	41.5288092710369
1.75BL	se	41.2922144603449
1.75BL	se	41.0105529060464
1.75BL	se	40.3875396049187
1.75BL	se	40.1125316439019
1.75BL	se	39.9685515802706
1.75BL	se	39.5038806183859
1.75BL	se	39.0457432186504
1.75BL	se	39.1001304960744
1.75BL	se	39.1469952652935
1.75BL	se	38.9592408009574
1.75BL	se	39.1536044989102
1.75BL	se	39.3062949821765
1.75BL	se	39.5994493283591
1.75BL	se	39.3980168116521
1.75BL	se	39.7998636663942
1.75BL	se	39.6801411311149
1.75BL	se	39.4125877833823
1.75BL	se	39.4852715029413
1.75BL	se	39.5719469151749
1.75BL	se	40.2360265089574
1.75BL	se	40.6161490630146
1.75BL	se	40.8693217577815
1.75BL	se	40.6963843874012
1.75BL	se	40.7279557037546
1.75BL	se	40.6536851228525
1.75BL	se	40.8339654873654
1.75BL	se	41.0738256875378
1BL	se	42.2115463084952
1BL	se	41.7138692569751
1BL	se	41.0602964306998
1BL	se	40.3397710404322
1BL	se	40.0288851740358
1BL	se	39.4540904365308
1BL	se	38.9552133558449
1BL	se	38.5943100246385
1BL	se	37.9341849875107
1BL	se	37.4765584553305
1BL	se	37.1208764164682
1BL	se	36.644353685062
1BL	se	36.5371799654638
1BL	se	36.1268524017015
1BL	se	35.942666298431
1BL	se	35.9973884696309
1BL	se	36.0061817899337
1BL	se	35.8758135505002
1BL	se	35.6783283503807
1BL	se	36.2320363949204
1BL	se	36.789308330972
1BL	se	37.459442346434
1BL	se	37.8164667477268
1BL	se	37.9685857713943
1BL	se	37.7750373895658
1BL	se	37.4288076250218
1BL	se	36.9834226637413
1BL	se	36.8938127631452
1BL	se	36.9317458985367
1BL	se	36.8319815756968
1BL	se	36.5046894222869
1BL	se	36.3756588774837
1BL	se	36.3549930611457
1BL	se	36.7986491677506
1BL	se	37.0571018577973
1BL	se	37.2832130870695
1BL	se	37.353469601813
1BL	se	37.1170113883845
1BL	se	37.4398512552717
1BL	se	37.6047868950663
1BL	se	37.7393450032959
1BL	se	37.8336622657446
1BL	se	38.0177006347751
1BL	se	39.1874544672268
1BL	se	39.9688894279195
1BL	se	41.3697774724885
1BL	se	42.2882024440742
1BL	se	43.522181572958
1BL	se	43.4935699200822
2BL	se	46.9543554255138
2BL	se	46.4340433153555
2BL	se	46.3558125914313
2BL	se	46.2299280012462
2BL	se	45.5198729459667
2BL	se	44.6127618907332
2BL	se	43.5895623661663
2BL	se	42.451172300065
2BL	se	41.5893175027311
2BL	se	41.1917355016636
2BL	se	41.500924836985
2BL	se	41.7179855474451
2BL	se	42.1505034783898
2BL	se	42.1373483328065
2BL	se	42.6959802242625
2BL	se	42.2862026920702
2BL	se	42.3703640638806
2BL	se	42.2012709549532
2BL	se	42.0261378160168
2BL	se	41.4685067859721
2BL	se	41.0759680986353
2BL	se	40.5508442871596
2BL	se	40.3085787877058
2BL	se	39.7303719784178
2BL	se	39.1112454303885
2BL	se	39.0055141021361
2BL	se	38.6662673730764
2BL	se	38.5551762435658
2BL	se	38.6010374308382
2BL	se	38.4353185024007
2BL	se	38.4509223444668
2BL	se	38.2670243246303
2BL	se	38.0854079192079
2BL	se	38.4147838904292
2BL	se	38.275391265676
2BL	se	37.9595078448303
3BL	se	47.0899336150596
3BL	se	46.6983544873124
3BL	se	46.7850881044908
3BL	se	46.8926430580568
3BL	se	47.3286512159872
3BL	se	47.1932491973164
3BL	se	46.7987171120701
3BL	se	46.2395226617187
3BL	se	46.4961369268573
3BL	se	46.6002426290504
3BL	se	46.5291147087987
3BL	se	46.5000099118963
3BL	se	45.9061504210651
3BL	se	45.7191493021289
3BL	se	45.3433244343579
3BL	se	45.3483587370667
3BL	se	45.4517639460229
3BL	se	45.627028597948
3BL	se	45.8935363450502
3BL	se	46.7824808289168
3BL	se	48.0656558513678
3BL	se	48.8941170638622
3BL	se	49.3770630138641
3BL	se	49.9363591886712
3BL	se	50.4946840325684
3BL	se	50.6235081612264
3BL	se	51.1182770052963
3BL	se	51.5621254401093
3BL	se	51.4158917034363
3BL	se	51.590105865424
3BL	se	51.6341185173437
3BL	se	51.5472082414316
4BL	se	37.0583809972003
4BL	se	36.7907387215649
4BL	se	37.0492724705417
4BL	se	37.2295633161417
4BL	se	37.6186535593044
4BL	se	37.5204171572638
4BL	se	37.6106094595078
4BL	se	38.2799988149254
4BL	se	38.9223346275242
4BL	se	39.1031652865605
4BL	se	38.7581882590972
4BL	se	38.5636683327061
4BL	se	38.4198692030294
4BL	se	37.3948323070038
4BL	se	36.878714045066
4BL	se	35.852022783665
4BL	se	34.5328291305638
4BL	se	33.6038734746996
4BL	se	33.0599224690559
4BL	se	32.5123404927603
4BL	se	32.4625065325382
4BL	se	32.2296412359277
4BL	se	32.3477909383004
4BL	se	32.3967450593445
4BL	se	32.8224299006274
4BL	se	32.9229603195346
4BL	se	33.2224149961486
4BL	se	33.5315176387962
4BL	se	33.7785292250402
5BL	se	45.7781864051257
5BL	se	46.6204361577443
5BL	se	47.0987110577526
5BL	se	47.026034475956
5BL	se	47.5710337252906
5BL	se	48.2243873208156
5BL	se	48.8516182217295
5BL	se	49.118282383343
5BL	se	48.8774844029514
5BL	se	47.5049977642847
5BL	se	47.06653847503
5BL	se	46.6625131732017
5BL	se	45.9462840575856
5BL	se	45.4954396591685
5BL	se	45.4544024246602
5BL	se	44.7186054772721
5BL	se	44.3490553763902
5BL	se	43.7849632234154
5BL	se	44.0775949073627
5BL	se	44.440100283544
5BL	se	44.2583038305081
5BL	se	43.5293684581482
5BL	se	44.0794960820647
5BL	se	43.90394409387
5BL	se	43.9129943434103
5BL	se	44.0171823273818
6BL	se	30.1052844382072
6BL	se	30.2364106624373
6BL	se	29.4579723841307
6BL	se	30.2842555204783
6BL	se	30.3309656606062
6BL	se	30.7111177809215
6BL	se	31.1123123668887
6BL	se	31.5313919163431
6BL	se	31.7662932186521
6BL	se	32.8178870573222
6BL	se	32.9841483698016
6BL	se	33.325086328414
6BL	se	33.4816394794813
6BL	se	33.9994485644023
6BL	se	34.1577038472252
6BL	se	34.4060546024956
6BL	se	34.377175078501
6BL	se	34.2288338247572
6BL	se	33.9330113185052
6BL	se	33.0846436977543
6BL	se	32.4219453410572
6BL	se	31.777088467707
6BL	se	31.9398023097439
6BL	se	31.4364258734965
6BL	se	31.1183329452674
6BL	se	31.3437836811764
6BL	se	31.4748338916444
6BL	se	31.6278278256771
6BL	se	32.040039164762
6BL	se	31.6679488987704
0.5BL	se	68.062076276282
0.5BL	se	67.9272648312877
0.5BL	se	68.3796111485871
0.5BL	se	67.9267605623242
0.5BL	se	67.8293942232284
0.5BL	se	67.149209355755
0.5BL	se	66.3571992483384
0.5BL	se	66.5683091904326
0.5BL	se	66.399369383556
0.5BL	se	66.713019042896
0.5BL	se	65.9854510951473
0.5BL	se	66.6825121598091
0.5BL	se	66.3402257284316
0.5BL	se	66.0552657880955
0.5BL	se	65.6306223837088
0.5BL	se	64.7053074318723
0.5BL	se	63.7545837473291
0.5BL	se	63.0543933469465
0.5BL	se	61.5133593415841
0.5BL	se	61.1764311552085
0.5BL	se	60.038453333304
0.5BL	se	58.5201866666113
0.5BL	se	57.4540928956703
0.5BL	se	56.3187680855113
0.5BL	se	55.1853626062305
0.5BL	se	54.0857797598915
0.5BL	se	52.9790966189512
0.5BL	se	52.4034241728957
0.5BL	se	50.986496027502
0.5BL	se	50.6539084543559
0.5BL	se	48.4008538690411
0.5BL	se	47.5319157400602
0.5BL	se	46.9964271784139
0.5BL	se	47.3123374711938
0.5BL	se	47.1598421492436
0.5BL	se	46.9240713703712
0.5BL	se	46.8947962222435
0.5BL	se	47.0923204206665
0.5BL	se	47.9473771926221
0.5BL	se	48.5604732806082
0.5BL	se	48.9354991166949
0.5BL	se	49.585956314181
0.5BL	se	50.1188600501336
0.5BL	se	50.7935608414465
0.5BL	se	52.0363851663094
0.5BL	se	52.8345305524767
0.75BL	se	49.4008361000394
0.75BL	se	49.3892668880368
0.75BL	se	49.4613587554836
0.75BL	se	49.2010995082898
0.75BL	se	49.5506882714885
0.75BL	se	49.8062438317017
0.75BL	se	50.3052289951519
0.75BL	se	50.9213068639063
0.75BL	se	51.0762091391864
0.75BL	se	51.6821654069182
0.75BL	se	52.281003064874
0.75BL	se	52.956116813271
0.75BL	se	53.6342004765507
0.75BL	se	54.4039469491026
0.75BL	se	55.5399307266247
0.75BL	se	56.0010024098556
0.75BL	se	55.9954374105045
0.75BL	se	57.00328241736
0.75BL	se	57.2368848198591
0.75BL	se	57.2719699274753
0.75BL	se	56.967710981995
0.75BL	se	56.9710976891682
0.75BL	se	57.1571760823705
0.75BL	se	56.4240629690529
0.75BL	se	56.9571429949934
0.75BL	se	57.4010033759917
0.75BL	se	57.7062106364542
0.75BL	se	57.6091888451569
0.75BL	se	56.8737320088904
0.75BL	se	56.8734080625256
0.75BL	se	57.1154966733913
0.75BL	se	56.2773404832699
0.75BL	se	56.0743614745118
0.75BL	se	55.8594609741524
0.75BL	se	55.1948981605934
0.75BL	se	53.9713163983398
0.75BL	se	53.0728539420632
0.75BL	se	52.217752819426
0.75BL	se	51.0123414313913
0.75BL	se	50.2236693291424
0.75BL	se	49.3923362107946
0.75BL	se	48.814117856414
0.75BL	se	48.4509739112685
0.75BL	se	47.8276402749768
0.75BL	se	47.2451912170423
0.75BL	se	46.8060416695055
0.75BL	se	46.0894715573596
0.75BL	se	46.0796684551793
0.75BL	se	45.4264204130286
0.75BL	se	45.034845670328
0.75BL	se	45.1701232954127
0.75BL	se	45.6989962612344
0.75BL	se	45.9860320346497
0.75BL	se	46.7052763789766
0.75BL	se	47.0214298694699
0.75BL	se	48.2243741404108
0.75BL	se	49.4776466297242
0.75BL	se	50.0665238206435
1.25BL	se	62.0660648250225
1.25BL	se	62.4012173103705
1.25BL	se	62.109628701642
1.25BL	se	62.4856537048482
1.25BL	se	62.9869891161037
1.25BL	se	63.3251368521344
1.25BL	se	63.7206218807382
1.25BL	se	64.5202880200035
1.25BL	se	65.0828823289559
1.25BL	se	65.2061748070721
1.25BL	se	65.2559784302602
1.25BL	se	64.7568382204199
1.25BL	se	65.3450556491946
1.25BL	se	65.7667783806439
1.25BL	se	65.7985326770512
1.25BL	se	66.2070632944398
1.25BL	se	65.6318208761146
1.25BL	se	65.321725844351
1.25BL	se	65.1120109151185
1.25BL	se	64.7412274708785
1.25BL	se	64.4424148267329
1.25BL	se	63.2835195084218
1.25BL	se	63.5324347426462
1.25BL	se	63.3148501605527
1.25BL	se	62.4308749507108
1.25BL	se	61.6241984482534
1.25BL	se	60.8267847136041
1.25BL	se	60.0976818507132
1.25BL	se	59.49476557477
1.25BL	se	58.6259606250392
1.25BL	se	58.4765674053354
1.25BL	se	58.3490904713985
1.25BL	se	58.5014181105963
1.25BL	se	58.9656705804868
1.25BL	se	59.2403463520048
1.25BL	se	59.705192227647
1.25BL	se	59.9824222115225
1.25BL	se	60.6263719240284
1.25BL	se	61.193258807507
1.25BL	se	61.2292993946161
1.25BL	se	61.8121975332606
1.25BL	se	62.1721001912575
1.25BL	se	62.3824467004803
1.25BL	se	62.7590787195531
1.25BL	se	62.967359037774
1.25BL	se	63.0028560600285
1.25BL	se	63.6810938892162
1.25BL	se	63.3262706595572
1.25BL	se	63.2226379455072
1.5BL	se	60.6311740888696
1.5BL	se	61.8603223669675
1.5BL	se	62.8758461484294
1.5BL	se	62.9114792950807
1.5BL	se	63.5468697661591
1.5BL	se	64.3050401323563
1.5BL	se	65.2650337297707
1.5BL	se	64.7837879629558
1.5BL	se	65.2461721936066
1.5BL	se	65.253009898662
1.5BL	se	65.7009086764617
1.5BL	se	65.2301662764249
1.5BL	se	65.7884209161057
1.5BL	se	65.8739778671076
1.5BL	se	65.3669829155591
1.5BL	se	64.8033828297672
1.5BL	se	64.314230623159
1.5BL	se	63.4208921913188
1.5BL	se	62.4188512853764
1.5BL	se	62.5215912108858
1.5BL	se	61.4515158446418
1.5BL	se	61.449545790433
1.5BL	se	60.4421236412462
1.5BL	se	59.4964643231686
1.5BL	se	58.7548603079777
1.5BL	se	58.2205761903945
1.5BL	se	57.5936613184904
1.5BL	se	56.9672946482272
1.5BL	se	56.0841538847937
1.5BL	se	55.2438376927099
1.5BL	se	54.5070431615038
1.5BL	se	54.230696202759
1.5BL	se	54.2818248287621
1.5BL	se	53.974476432961
1.5BL	se	54.0297487898802
1.5BL	se	54.2010656867188
1.5BL	se	53.7121246450652
1.5BL	se	54.2227097223841
1.5BL	se	54.1992928085728
1.5BL	se	54.5699843385951
1.5BL	se	55.947938562752
1.5BL	se	56.468980097973
1.5BL	se	57.0782061107168
1.5BL	se	57.5162031341848
1.75BL	se	48.6425263721246
1.75BL	se	49.2355636677343
1.75BL	se	50.0427351191927
1.75BL	se	50.194657515967
1.75BL	se	50.0940374381726
1.75BL	se	49.8024443517162
1.75BL	se	49.574277796922
1.75BL	se	49.3147923935315
1.75BL	se	49.3849625269171
1.75BL	se	49.7872517231842
1.75BL	se	49.2392994401554
1.75BL	se	49.5514693984114
1.75BL	se	50.3943691874961
1.75BL	se	50.6191457406942
1.75BL	se	51.1637902331153
1.75BL	se	50.5539016030976
1.75BL	se	50.0666167350015
1.75BL	se	50.7427144930963
1.75BL	se	51.7782552023573
1.75BL	se	52.3198650323658
1.75BL	se	52.1277625710095
1.75BL	se	52.2390781532091
1.75BL	se	51.8562682018748
1.75BL	se	52.3016322823108
1.75BL	se	52.1741047519
1.75BL	se	51.8383755052024
1.75BL	se	52.0831209197611
1.75BL	se	52.4310564644552
1.75BL	se	52.5992364309771
1.75BL	se	52.3962704664414
1.75BL	se	52.6792860257318
1.75BL	se	53.5435350765799
1.75BL	se	52.8142989206406
1.75BL	se	52.6692172180374
1.75BL	se	53.5253327720196
1.75BL	se	53.3108337371073
1.75BL	se	53.4625918191979
1.75BL	se	54.7524648959387
1.75BL	se	54.9820867669402
1.75BL	se	54.7614025436207
1.75BL	se	54.880626575653
1.75BL	se	55.1397264149038
1.75BL	se	55.2188425571811
1.75BL	se	55.5644698366275
1.75BL	se	56.2800566640672
1.75BL	se	57.1647076951642
1.75BL	se	57.6184493715711
1BL	se	51.1315943200977
1BL	se	49.3625980989908
1BL	se	47.6174869933276
1BL	se	46.6217661978243
1BL	se	45.5167417702478
1BL	se	44.8000340239596
1BL	se	44.0269481691363
1BL	se	43.402391721294
1BL	se	43.634555690435
1BL	se	44.2622313930844
1BL	se	44.1797575244985
1BL	se	44.4861980305062
1BL	se	44.3793037596821
1BL	se	44.8894716991792
1BL	se	45.6349121410387
1BL	se	46.433153218121
1BL	se	46.443415073007
1BL	se	46.5341055099941
1BL	se	47.2054065807048
1BL	se	46.9978597075604
1BL	se	46.9464080086585
1BL	se	46.6600228201988
1BL	se	46.7912740147816
1BL	se	46.9898791370751
1BL	se	47.138939563753
1BL	se	47.4354271280683
1BL	se	47.980907185945
1BL	se	48.0059955383611
1BL	se	48.0918260858165
1BL	se	47.8910069901827
1BL	se	47.7234280652053
1BL	se	47.5260773815665
1BL	se	47.0800758543923
1BL	se	46.7444034068449
1BL	se	46.3094220462605
1BL	se	45.8330377308894
1BL	se	45.1995299869053
1BL	se	44.8017617457885
1BL	se	44.0051434572516
1BL	se	43.4311899759588
1BL	se	43.337587061617
1BL	se	43.4687208469145
1BL	se	43.5453100152085
1BL	se	43.3208255348409
1BL	se	43.7915792463331
1BL	se	43.8866691110584
1BL	se	44.513366013469
1BL	se	44.8114162801782
1BL	se	45.5142219662719
1BL	se	46.1339205171006
1BL	se	46.2844180546757
1BL	se	46.6109059372771
1BL	se	46.6769327344941
1BL	se	47.196382981172
2BL	se	60.3548840733701
2BL	se	60.8542219949739
2BL	se	61.2915461354067
2BL	se	61.6305298613318
2BL	se	62.4501561366824
2BL	se	62.4379052578507
2BL	se	62.8373273698926
2BL	se	62.7952674808803
2BL	se	63.0334320776591
2BL	se	63.0392243017745
2BL	se	62.6202223245796
2BL	se	62.6265763423829
2BL	se	62.1132723084677
2BL	se	62.2633077735823
2BL	se	61.9121220585577
2BL	se	60.8325122625268
2BL	se	59.8768116652041
2BL	se	59.564209972304
2BL	se	59.4571830672346
2BL	se	58.9849627052318
2BL	se	58.3752030238571
2BL	se	58.1603944013803
2BL	se	57.9961145382052
2BL	se	58.0475053014402
2BL	se	58.0572092010189
2BL	se	57.9753545141181
2BL	se	57.7074020437986
2BL	se	57.6242592477764
2BL	se	58.2454189147205
2BL	se	58.8738530759192
2BL	se	59.602147259953
2BL	se	60.3363993545362
2BL	se	61.2301065353214
2BL	se	61.8618460139838
2BL	se	62.4692806547894
2BL	se	63.3250330765457
2BL	se	63.9212336354169
2BL	se	64.7258312390739
2BL	se	65.0284070383568
2BL	se	65.14156833952
2BL	se	65.1489891059982
3BL	se	47.2289213573009
3BL	se	46.7219727842895
3BL	se	47.158486838936
3BL	se	47.9580187992506
3BL	se	48.0856917178189
3BL	se	48.1023344836965
3BL	se	47.5322388729894
3BL	se	46.9600235622755
3BL	se	45.7521720680932
3BL	se	45.241185806745
3BL	se	45.2851674116064
3BL	se	44.5043182243709
3BL	se	44.4705744896563
3BL	se	44.2702838674291
3BL	se	44.058358525848
3BL	se	44.0290989159286
3BL	se	44.3972866401264
3BL	se	44.8891765155686
3BL	se	45.7315636103053
3BL	se	46.7129707451828
3BL	se	47.0218373669752
3BL	se	47.8489630808859
3BL	se	48.4436908288468
3BL	se	49.6959158358684
3BL	se	50.5567389972367
3BL	se	51.6299560892285
3BL	se	52.2725841959497
3BL	se	51.9734293017178
3BL	se	51.774232318017
3BL	se	51.2957787869441
3BL	se	50.9291127072913
3BL	se	50.9851349953214
4BL	se	62.0249824843007
4BL	se	63.2596968520645
4BL	se	64.8636685098634
4BL	se	65.5836052821867
4BL	se	65.6455186548145
4BL	se	64.9775994564848
4BL	se	64.3658676522221
4BL	se	63.5621850467174
4BL	se	62.8744622292718
4BL	se	62.0121938215162
4BL	se	60.7770990861995
4BL	se	60.2423437251665
4BL	se	59.3027032395461
4BL	se	59.0231110971575
4BL	se	58.9300285564835
4BL	se	58.4135599833936
4BL	se	57.3669186473074
4BL	se	56.4088180510626
4BL	se	55.5892868313173
4BL	se	54.9146945710013
4BL	se	54.9530742183701
4BL	se	55.273161152816
4BL	se	55.2555490767147
4BL	se	56.1536115581657
4BL	se	56.7188185532406
4BL	se	57.9432046618182
4BL	se	57.9993570081474
4BL	se	57.9817038528536
5BL	se	45.5307321419834
5BL	se	45.7441702207221
5BL	se	46.6959341117572
5BL	se	47.8255302705321
5BL	se	48.9944101702663
5BL	se	48.7858019982268
5BL	se	48.6424296635699
5BL	se	48.9239529438427
5BL	se	48.4010927669441
5BL	se	48.4832492230341
5BL	se	48.2736561524339
5BL	se	47.9966708934576
5BL	se	47.0655600989109
5BL	se	46.3145794025057
5BL	se	45.4380185637399
5BL	se	44.3332287325223
5BL	se	44.1844910468709
5BL	se	44.2771733868959
5BL	se	44.4725286955263
5BL	se	44.4583037594463
5BL	se	45.1153571057601
5BL	se	45.1581362910643
5BL	se	45.4232438645319
5BL	se	44.917912131815
5BL	se	45.5877415310677
5BL	se	45.1602488317599
5BL	se	44.8750163053517
5BL	se	44.039834894663
5BL	se	43.6040333372619
5BL	se	42.979892842658
5BL	se	43.3841524893184
6BL	se	62.3405587027652
6BL	se	62.086039021122
6BL	se	63.0850893026402
6BL	se	63.7904641286081
6BL	se	63.9822800722734
6BL	se	64.6826811252394
6BL	se	64.685130018902
6BL	se	64.4359836005576
6BL	se	64.1628888059109
6BL	se	64.3446349032143
6BL	se	64.1532469538929
6BL	se	63.9893830480637
6BL	se	63.8087668518809
6BL	se	63.8427496531312
6BL	se	64.1206676417155
6BL	se	64.216711629679
6BL	se	64.2255994268342
6BL	se	64.3217930996603
6BL	se	63.7570299476079
6BL	se	62.9790899178324
6BL	se	62.7474406777999
6BL	se	61.9747264713583
6BL	se	61.8422420606671
6BL	se	61.577056701014
6BL	se	61.4848125233031
6BL	se	62.2612605925729
6BL	se	62.7623030505779
6BL	se	62.1679158411254
6BL	se	62.0133586233159
6BL	se	61.7060092784278
6BL	se	61.8190225770025
0.5BL	se	52.0158836319978
0.5BL	se	52.947215732038
0.5BL	se	53.5940097861564
0.5BL	se	54.4996215554239
0.5BL	se	54.8744504528802
0.5BL	se	54.752430477072
0.5BL	se	55.472137423219
0.5BL	se	55.6640935187988
0.5BL	se	56.1068730174221
0.5BL	se	56.8228029173713
0.5BL	se	56.9567517633849
0.5BL	se	57.2081462687517
0.5BL	se	57.3515515503259
0.5BL	se	57.1727971671089
0.5BL	se	57.9656577542353
0.5BL	se	58.6543809848413
0.5BL	se	59.4202180938544
0.5BL	se	59.1470883171088
0.5BL	se	59.5314880722283
0.5BL	se	59.8614101505304
0.5BL	se	60.7440780348895
0.5BL	se	60.9893719355879
0.5BL	se	60.8538734402836
0.5BL	se	60.9877976535557
0.5BL	se	61.3121159403684
0.5BL	se	61.7832119211194
0.5BL	se	60.9984636836917
0.5BL	se	61.0621337788866
0.5BL	se	60.5534736702727
0.5BL	se	60.3027832127894
0.5BL	se	59.343468066219
0.5BL	se	59.3364409622897
0.5BL	se	59.4606178948234
0.5BL	se	58.6699930764229
0.5BL	se	58.21862270649
0.5BL	se	57.5801828050504
0.5BL	se	56.8277345410436
0.5BL	se	55.9876154418701
0.5BL	se	55.6973491972079
0.5BL	se	55.1738045798875
0.5BL	se	54.1528218539255
0.5BL	se	53.3717858956208
0.5BL	se	53.2303543803731
0.5BL	se	52.700324725015
0.5BL	se	52.1012984490193
0.5BL	se	51.4609932679633
0.5BL	se	51.2046822505341
0.5BL	se	50.5386147365467
0.5BL	se	50.4630972455603
0.5BL	se	49.525501598018
0.5BL	se	49.390688036822
0.5BL	se	50.0109745833866
0.5BL	se	50.2088417619776
0.5BL	se	50.8260618279759
0.5BL	se	50.5373932428292
0.5BL	se	50.8236145053442
0.5BL	se	50.962531533603
0.5BL	se	50.6831143427675
0.5BL	se	51.115711194696
0.5BL	se	51.6088221445765
0.5BL	se	51.8278205875369
0.5BL	se	52.2813856733146
0.5BL	se	52.1859431318016
0.75BL	se	48.8623298312807
0.75BL	se	48.6377584112304
0.75BL	se	49.5489606191682
0.75BL	se	50.1267294623006
0.75BL	se	51.0671522167648
0.75BL	se	51.5215216641531
0.75BL	se	51.9664476610507
0.75BL	se	52.7981946554989
0.75BL	se	53.7005645755242
0.75BL	se	53.6890790646163
0.75BL	se	53.131313272147
0.75BL	se	52.6811464574834
0.75BL	se	51.7507453286244
0.75BL	se	51.1813509457839
0.75BL	se	50.472762027703
0.75BL	se	50.3506576794137
0.75BL	se	51.155056144121
0.75BL	se	52.2045241948302
0.75BL	se	52.8621104401579
0.75BL	se	53.351457633102
0.75BL	se	52.8316801681512
0.75BL	se	52.35851048849
0.75BL	se	51.5861729187864
0.75BL	se	51.4375379050487
0.75BL	se	51.6535446320884
0.75BL	se	52.5000970090771
0.75BL	se	51.7831252854513
0.75BL	se	51.0674525294903
0.75BL	se	50.4415981689113
0.75BL	se	50.1221475671801
0.75BL	se	49.6806641814122
0.75BL	se	48.9005602201616
0.75BL	se	48.4265773772617
0.75BL	se	47.3552288779487
0.75BL	se	46.4268285430299
0.75BL	se	45.6410041600907
0.75BL	se	44.757221084159
0.75BL	se	43.907476740218
0.75BL	se	43.6933542875
0.75BL	se	43.1900297073191
0.75BL	se	42.4767006509629
0.75BL	se	42.3173986368688
0.75BL	se	41.8236237565609
0.75BL	se	41.5241162164772
0.75BL	se	41.1181752154395
0.75BL	se	41.6616172801968
0.75BL	se	41.6712122814149
0.75BL	se	41.4424702834511
0.75BL	se	41.5977733277316
0.75BL	se	41.8294427529923
0.75BL	se	42.2301488145167
0.75BL	se	42.5009811146525
0.75BL	se	42.4083172271177
0.75BL	se	42.6847834935031
0.75BL	se	43.8878504625499
0.75BL	se	44.9223024133577
0.75BL	se	45.9144219967303
0.75BL	se	46.4527952902301
0.75BL	se	46.8511204943276
0.75BL	se	47.7115223680366
0.75BL	se	48.8556475540495
1.25BL	se	56.7272450088756
1.25BL	se	55.9520191304825
1.25BL	se	55.6903551552235
1.25BL	se	56.0055027095198
1.25BL	se	55.3829891417026
1.25BL	se	55.2270692086254
1.25BL	se	55.1415962357839
1.25BL	se	54.9431222169836
1.25BL	se	54.922266571714
1.25BL	se	55.1702732175081
1.25BL	se	55.4602636774324
1.25BL	se	55.9585222483073
1.25BL	se	56.4647455179991
1.25BL	se	56.1474674283673
1.25BL	se	55.9336771276181
1.25BL	se	55.8767837757191
1.25BL	se	55.9309645524904
1.25BL	se	55.8788504183645
1.25BL	se	55.4423152655124
1.25BL	se	54.9909078497905
1.25BL	se	55.0517389456217
1.25BL	se	54.7804863167214
1.25BL	se	54.5193169729147
1.25BL	se	54.4571956862883
1.25BL	se	54.2540264135421
1.25BL	se	53.9095552429469
1.25BL	se	54.3191924367014
1.25BL	se	55.1302459711159
1.25BL	se	55.5114118109654
1.25BL	se	55.5322238659025
1.25BL	se	55.4403331185836
1.25BL	se	55.3290550825991
1.25BL	se	55.4119667841838
1.25BL	se	55.0630421345688
1.25BL	se	55.0442464204685
1.25BL	se	54.4376398621447
1.25BL	se	53.5923501087234
1.25BL	se	52.6081716248787
1.25BL	se	51.9493458463659
1.25BL	se	51.6494115251537
1.25BL	se	50.9912545589654
1.25BL	se	50.7928250900151
1.25BL	se	50.4389457056808
1.25BL	se	50.1524045287805
1.25BL	se	50.4013702680806
1.25BL	se	50.8058827968459
1.25BL	se	50.9183596294684
1.25BL	se	50.8318558200075
1.25BL	se	51.4333786766909
1.25BL	se	52.0871082160492
1.25BL	se	52.6992173021521
1.25BL	se	53.5221111948699
1.25BL	se	53.9798263542015
1.25BL	se	53.9653542812254
1.25BL	se	53.4236559039556
1.5BL	se	53.0034069904323
1.5BL	se	52.3822606102821
1.5BL	se	51.7275571225034
1.5BL	se	51.4385744352798
1.5BL	se	51.0570945002716
1.5BL	se	50.9038306389179
1.5BL	se	50.7740735614409
1.5BL	se	50.3324609872089
1.5BL	se	50.0690089539687
1.5BL	se	49.9662680691919
1.5BL	se	49.9227688625705
1.5BL	se	49.4871965917221
1.5BL	se	49.2570358028266
1.5BL	se	49.0099809737597
1.5BL	se	49.1086211917558
1.5BL	se	49.2668674296988
1.5BL	se	49.2376222191197
1.5BL	se	49.5779957932461
1.5BL	se	49.8555957980708
1.5BL	se	50.1117036505128
1.5BL	se	50.034057882501
1.5BL	se	49.862337880458
1.5BL	se	49.804795154691
1.5BL	se	50.5655816435158
1.5BL	se	50.9132876589204
1.5BL	se	50.9364800143873
1.5BL	se	51.1392487394906
1.5BL	se	51.4794054630097
1.5BL	se	51.6603235153931
1.5BL	se	52.0535110416743
1.5BL	se	52.1759750810797
1.5BL	se	52.1868539916007
1.5BL	se	52.4600858252871
1.5BL	se	52.0644060384547
1.5BL	se	51.9133818872567
1.5BL	se	51.6838258066962
1.5BL	se	51.0522257598002
1.5BL	se	50.5164591313342
1.5BL	se	50.0445377341328
1.5BL	se	49.585331054449
1.5BL	se	49.0324478971531
1.5BL	se	48.6105214944819
1.5BL	se	48.1427728216822
1.5BL	se	47.5636529207988
1.5BL	se	46.9685561807599
1.5BL	se	46.6185451840627
1.5BL	se	46.2029192578326
1.5BL	se	45.5029358930826
1.5BL	se	45.3281994485198
1.75BL	se	59.5360454679523
1.75BL	se	58.4105193647609
1.75BL	se	58.0217301846597
1.75BL	se	57.6431569335524
1.75BL	se	57.5183639463464
1.75BL	se	57.4302600840918
1.75BL	se	57.4009188354608
1.75BL	se	57.118470110143
1.75BL	se	57.1945647489274
1.75BL	se	57.0000911833472
1.75BL	se	57.1601824295508
1.75BL	se	56.7607139083177
1.75BL	se	56.2781803511114
1.75BL	se	56.5526038381188
1.75BL	se	56.1715850318885
1.75BL	se	55.3289646741447
1.75BL	se	55.9397191529305
1.75BL	se	56.1289575719724
1.75BL	se	56.0681658460795
1.75BL	se	56.0247444191607
1.75BL	se	56.2210891198223
1.75BL	se	56.7277345964383
1.75BL	se	57.3317877457549
1.75BL	se	58.2872213853647
1.75BL	se	58.1965646968537
1.75BL	se	58.6474295059546
1.75BL	se	59.2230317257261
1.75BL	se	59.0195443007136
1.75BL	se	59.0963364764666
1.75BL	se	58.6242430962008
1.75BL	se	58.0072962711813
1.75BL	se	57.821821906913
1.75BL	se	57.9143886943606
1.75BL	se	58.2377897811125
1.75BL	se	58.0350871726995
1BL	se	54.5102428942035
1BL	se	54.7109292212921
1BL	se	55.0337878201071
1BL	se	56.2405301899696
1BL	se	56.6064112805032
1BL	se	56.8033611283313
1BL	se	57.2576080864425
1BL	se	57.3341196112625
1BL	se	57.6410373863212
1BL	se	57.2987773926637
1BL	se	56.4373231567575
1BL	se	54.7326350560077
1BL	se	54.777947068898
1BL	se	53.8381613436112
1BL	se	53.650376434407
1BL	se	52.9462718138185
1BL	se	52.3165092063447
1BL	se	51.5102487225564
1BL	se	50.8129493635428
1BL	se	49.8660621356044
1BL	se	49.563981335164
1BL	se	48.9630441077944
1BL	se	48.0532143832448
1BL	se	48.0395681344571
1BL	se	47.9824929619098
1BL	se	47.7563356085641
1BL	se	48.3022148980673
1BL	se	48.2388127896858
1BL	se	49.0488020375615
1BL	se	49.5786673623996
1BL	se	50.1327960506674
1BL	se	51.2397904768751
1BL	se	52.2215588369153
1BL	se	53.3842453311698
1BL	se	54.0342402758448
1BL	se	55.1677906602613
1BL	se	56.1670533672592
1BL	se	56.5258753971014
2BL	se	55.5980134316144
2BL	se	55.9628711299572
2BL	se	56.3502405535095
2BL	se	56.8623833521202
2BL	se	57.1228434004169
2BL	se	57.2512336758717
2BL	se	57.5157471992412
2BL	se	57.8429841343307
2BL	se	58.2387721321282
2BL	se	58.6712741405455
2BL	se	59.0206489676786
2BL	se	59.2834128998107
2BL	se	59.6651670911038
2BL	se	59.5309752520681
2BL	se	58.9615110797833
2BL	se	58.3804754368695
2BL	se	58.7533820935811
2BL	se	58.1589818737763
2BL	se	57.7858936446865
2BL	se	57.1226769902551
2BL	se	56.9608983817465
2BL	se	56.3780681654731
2BL	se	56.3533038119656
2BL	se	55.5607783619237
2BL	se	55.1108497775609
2BL	se	54.8252220493574
2BL	se	54.5020610576178
2BL	se	53.9344023420222
2BL	se	53.685335154928
2BL	se	53.6838979982379
2BL	se	54.0416165678929
2BL	se	54.7512232233849
2BL	se	55.4877805973152
2BL	se	55.6721531348482
2BL	se	56.104608019105
2BL	se	56.6315564687804
2BL	se	57.1183615037027
2BL	se	57.0797603197455
2BL	se	57.4666030158368
2BL	se	57.7863314574291
2BL	se	58.087529277899
2BL	se	58.616477296931
2BL	se	58.7615741666932
2BL	se	59.0382725689773
2BL	se	59.2228778362342
3BL	se	56.4447941290487
3BL	se	55.373425088044
3BL	se	54.3097583417264
3BL	se	54.4003401410917
3BL	se	53.7136537771597
3BL	se	53.0097934667582
3BL	se	52.3727163301386
3BL	se	52.6724855959016
3BL	se	53.4785100561872
3BL	se	53.8510908465553
3BL	se	53.832064101178
3BL	se	53.7105561745987
3BL	se	53.4941191724678
3BL	se	53.621213574583
3BL	se	53.2863456505678
3BL	se	52.9525846045905
3BL	se	52.2137089756554
3BL	se	51.6264384404948
3BL	se	50.6975575459061
3BL	se	50.2290062473857
3BL	se	50.2160754865875
3BL	se	50.3475061955279
3BL	se	50.6132825383109
3BL	se	50.4871195096125
3BL	se	51.0209502172847
3BL	se	51.2306660788354
3BL	se	51.4546861508734
3BL	se	51.8021621485173
3BL	se	52.199009559781
3BL	se	52.9201115295995
3BL	se	53.2371805672548
3BL	se	53.139473842139
4BL	se	52.4173417522461
4BL	se	51.9970725693657
4BL	se	51.6697296483395
4BL	se	50.7428060745644
4BL	se	49.0706470909333
4BL	se	48.4785082778536
4BL	se	48.4757888267796
4BL	se	49.4348337972413
4BL	se	50.7289704082722
4BL	se	52.0619749156725
4BL	se	52.4664704728422
4BL	se	52.4139723597348
4BL	se	53.1008733062113
4BL	se	53.0813023774026
4BL	se	52.6820043180454
4BL	se	52.0074369247273
[truncated: 80 more rows]
