# Supplementary material for: Speed‐dependent locomotor patterns during steady swimming in a demersal shark
Source: J Fish Biol. 2025 Apr 3;107(2):394–405. doi: 10.1111/jfb.70043 (PMC12360134; doi:10.1111/jfb.70043)
Supplement: Supplementary file 1 — Data S1. Supporting Information. [file JFB-107-394-s001.zip › scanicula_steady_swimming-main/angles/body_angle.txt]

specimen	speedBL	alpha
0.5BL	se	48.537691955419
0.5BL	se	48.6185610614555
0.5BL	se	48.6816012639066
0.5BL	se	48.6745153651827
0.5BL	se	48.6079992924665
0.5BL	se	48.5445523288892
0.5BL	se	48.4250903486568
0.5BL	se	48.3789219595562
0.5BL	se	48.2614885095234
0.5BL	se	48.1886376108216
0.5BL	se	48.1625364632846
0.5BL	se	48.1705976641525
0.5BL	se	48.1528288285941
0.5BL	se	48.1824440716696
0.5BL	se	48.1092507700861
0.5BL	se	48.2896833144365
0.5BL	se	48.4412339795431
0.5BL	se	48.5589524529263
0.5BL	se	48.6099137503312
0.5BL	se	48.7021504012525
0.5BL	se	48.9525019541553
0.5BL	se	49.1273878709522
0.5BL	se	49.483560280946
0.5BL	se	49.7410350761365
0.5BL	se	49.9392963404047
0.5BL	se	50.1892175145667
0.5BL	se	50.4419551028057
0.5BL	se	50.7029866070473
0.5BL	se	50.8901228498972
0.5BL	se	51.0065607932982
0.5BL	se	51.1142055357445
0.5BL	se	51.3206798151999
0.5BL	se	51.2962743340819
0.5BL	se	51.2992601889902
0.5BL	se	51.33427148496
0.5BL	se	51.3726956201448
0.5BL	se	51.2658449540172
0.5BL	se	51.2965606328758
0.5BL	se	51.1903877541343
0.5BL	se	51.1837384023845
0.5BL	se	51.17773225644
0.5BL	se	51.1178861853634
0.75BL	se	45.086249222533
0.75BL	se	45.0153106634334
0.75BL	se	45.1768233989913
0.75BL	se	45.3520013975493
0.75BL	se	45.3802913757089
0.75BL	se	45.5686205941129
0.75BL	se	45.6572716607678
0.75BL	se	45.7412111672115
0.75BL	se	45.7175726523262
0.75BL	se	45.8569163805753
0.75BL	se	45.8012623815973
0.75BL	se	45.5819734054304
0.75BL	se	45.4695451844374
0.75BL	se	45.3330610376834
0.75BL	se	45.1580401020588
0.75BL	se	44.9731503412628
0.75BL	se	44.9394843629594
0.75BL	se	44.858567330142
0.75BL	se	44.8114894749493
0.75BL	se	44.7540270232864
0.75BL	se	44.6934614534053
0.75BL	se	44.5828183524342
0.75BL	se	44.5482848694212
0.75BL	se	44.5263061620671
0.75BL	se	44.4930322235681
0.75BL	se	44.3990085984117
0.75BL	se	44.335028725228
0.75BL	se	44.4791961183248
0.75BL	se	44.6913671132952
0.75BL	se	44.9406439263043
0.75BL	se	45.4338306894218
0.75BL	se	45.7076761039457
0.75BL	se	46.047449634993
0.75BL	se	46.3929619071534
0.75BL	se	46.6592358294712
0.75BL	se	46.8748513860964
0.75BL	se	46.9262159074608
0.75BL	se	46.9330645157511
0.75BL	se	47.0168155735007
0.75BL	se	47.0168154535624
0.75BL	se	47.0425012344899
1.25BL	se	40.3479006741895
1.25BL	se	40.8758821589411
1.25BL	se	41.4686902532062
1.25BL	se	42.0605495829455
1.25BL	se	42.5332487001817
1.25BL	se	42.9082149463557
1.25BL	se	43.3023739844788
1.25BL	se	43.5745985189482
1.25BL	se	43.7238016196274
1.25BL	se	43.8169891265477
1.25BL	se	43.7794774549178
1.25BL	se	43.823354724212
1.25BL	se	43.8695096403488
1.25BL	se	43.8361404043013
1.25BL	se	43.6841074956894
1.25BL	se	43.5938469872996
1.25BL	se	43.4211880084957
1.25BL	se	43.2783526131065
1.25BL	se	43.0384158706126
1.25BL	se	42.6126604952727
1.25BL	se	42.373088180642
1.25BL	se	42.1894690696693
1.25BL	se	41.8234170148178
1.25BL	se	41.5580351112285
1.25BL	se	41.2485982362569
1.25BL	se	40.8421452522723
1.25BL	se	40.5726937066057
1.25BL	se	40.2163361109048
1.25BL	se	39.9616084478339
1.25BL	se	39.7682373459009
1.25BL	se	39.5249613143634
1.25BL	se	39.2897216338691
1.25BL	se	39.111136917053
1.25BL	se	38.9720725351231
1.25BL	se	38.8742445434106
1.25BL	se	38.9147879342341
1.25BL	se	38.9533901887299
1.25BL	se	38.9974234030266
1.25BL	se	39.1056999762544
1.25BL	se	39.3077783002817
1.25BL	se	39.5449963139307
1.25BL	se	39.7939496177174
1.25BL	se	40.1282973104924
1.25BL	se	40.4478232807581
1.25BL	se	40.7781870521609
1.25BL	se	41.2147201469284
1.25BL	se	41.4449606835519
1.5BL	se	38.7315384222034
1.5BL	se	38.5216261655153
1.5BL	se	38.2418473382873
1.5BL	se	38.1179410966753
1.5BL	se	38.1353140513634
1.5BL	se	38.2370621617391
1.5BL	se	38.229550808145
1.5BL	se	38.3914543689973
1.5BL	se	38.5476328186154
1.5BL	se	38.6724327612856
1.5BL	se	38.8884465615039
1.5BL	se	39.2933006825849
1.5BL	se	39.6211194990201
1.5BL	se	39.849691871258
1.5BL	se	39.948671669145
1.5BL	se	40.0663906058372
1.5BL	se	40.3481426061888
1.5BL	se	40.6016882522448
1.5BL	se	40.6861578638478
1.5BL	se	40.7449013495349
1.5BL	se	40.7928973084046
1.5BL	se	40.8346293005605
1.5BL	se	40.9191966269289
1.5BL	se	41.042632723646
1.5BL	se	41.0162399143261
1.5BL	se	41.0745714090729
1.5BL	se	41.2396308834617
1.5BL	se	41.24264146943
1.5BL	se	41.2632353830849
1.5BL	se	41.3301231851679
1.5BL	se	41.4202475380356
1.5BL	se	41.2671620203184
1.5BL	se	41.3209561140649
1.5BL	se	41.3337563798468
1.5BL	se	41.4406574004848
1.5BL	se	41.5002262580333
1.5BL	se	41.6018465347943
1.5BL	se	41.6248075821886
1.5BL	se	41.6470035551646
1.5BL	se	41.6195601122507
1.5BL	se	41.6114062036424
1.5BL	se	41.5951060685298
1.75BL	se	41.4638348314322
1.75BL	se	41.9406230970593
1.75BL	se	42.4290330463641
1.75BL	se	42.7980659170096
1.75BL	se	42.9953629464353
1.75BL	se	42.9656560291584
1.75BL	se	43.2050582811812
1.75BL	se	43.3360538940173
1.75BL	se	43.4378491238387
1.75BL	se	43.5884130567801
1.75BL	se	43.6130885056508
1.75BL	se	43.6825059447777
1.75BL	se	43.7071852222814
1.75BL	se	43.8256925850947
1.75BL	se	43.8451456713769
1.75BL	se	43.9375475158984
1.75BL	se	44.3038558446199
1.75BL	se	44.6229419737981
1.75BL	se	44.8726756861171
1.75BL	se	45.0781863886296
1.75BL	se	45.7828423411983
1.75BL	se	46.0894054385817
1.75BL	se	46.456629888524
1.75BL	se	46.6951246369894
1.75BL	se	47.2113300778081
1.75BL	se	47.6433814475727
1.75BL	se	47.9080606347477
1.75BL	se	48.2335206112047
1.75BL	se	48.4616384328559
1.75BL	se	48.6528875324969
1.75BL	se	48.8452074332144
1.75BL	se	49.0775246060277
1.75BL	se	49.2154934737463
1.75BL	se	49.2989143705812
1.75BL	se	49.1663913432562
1.75BL	se	49.1306848324576
1.75BL	se	48.9480493975105
1.75BL	se	48.7377555592795
1.75BL	se	48.4714691703956
1.75BL	se	48.2975067050568
1.75BL	se	47.9481172815812
1.75BL	se	47.7084373509116
1.75BL	se	47.4786053800737
1.75BL	se	47.4246638599263
1BL	se	47.3268783653617
1BL	se	47.2740264341961
1BL	se	47.0635162193281
1BL	se	46.9986126100222
1BL	se	46.9952054878013
1BL	se	46.9986126100222
1BL	se	46.8319716773355
1BL	se	47.0339177186808
1BL	se	47.0339177186808
1BL	se	47.1884323630327
1BL	se	47.1489137448128
1BL	se	47.0192997031498
1BL	se	47.0854992396122
1BL	se	47.0182734483528
1BL	se	46.9937744731721
1BL	se	46.6950202272129
1BL	se	46.7727202088754
1BL	se	46.6911849145763
1BL	se	46.8772254477802
1BL	se	46.8188641394607
1BL	se	46.944188617241
1BL	se	47.1217151346163
1BL	se	47.2749019525845
1BL	se	47.3666357432289
1BL	se	47.2045525923783
1BL	se	47.2444605175122
1BL	se	47.2328547891343
1BL	se	47.2518697196019
1BL	se	47.384442468806
1BL	se	47.27280121749
1BL	se	47.3081453485647
1BL	se	47.4576768394724
1BL	se	47.6394776376023
1BL	se	47.8417992447622
1BL	se	47.9871675441733
2BL	se	33.5598232923151
2BL	se	33.8112470241778
2BL	se	33.9899055969701
2BL	se	34.0359758118935
2BL	se	34.2924965376389
2BL	se	34.4723486517758
2BL	se	34.5914868508566
2BL	se	34.8079484188956
2BL	se	34.9451150118239
2BL	se	35.2247010825343
2BL	se	35.3981352149869
2BL	se	35.5053480809839
2BL	se	35.5278776249309
2BL	se	35.5813251762179
2BL	se	35.6312043732939
2BL	se	35.5636192545339
2BL	se	35.5660662586657
2BL	se	35.3628540672298
2BL	se	35.2955735539784
2BL	se	35.02110861826
2BL	se	34.9700632225574
2BL	se	34.9558284232946
2BL	se	34.6862967430071
2BL	se	34.680821935618
2BL	se	34.4827585241807
2BL	se	34.445438025544
2BL	se	34.1660784063942
2BL	se	34.2723451872502
2BL	se	34.1547833356577
2BL	se	34.0864506267521
2BL	se	33.9518720304712
2BL	se	33.9317434337861
2BL	se	33.879372049657
2BL	se	33.711051505974
2BL	se	33.6597734146535
2BL	se	33.6259085052676
2BL	se	33.5769876428698
2BL	se	33.5160702671569
2BL	se	33.5607425951464
2BL	se	33.6673307976855
2BL	se	33.6392697802055
2BL	se	33.7121064899815
2BL	se	33.7307068097849
3BL	se	25.8918453808969
3BL	se	25.8379552766863
3BL	se	25.7267916735591
3BL	se	25.6702186021816
3BL	se	25.6298918944775
3BL	se	25.6584277579678
3BL	se	25.665707561727
3BL	se	25.6994752337881
3BL	se	25.8277267930417
3BL	se	25.9762240874648
3BL	se	26.2756029194969
3BL	se	26.5221791563432
3BL	se	26.7451102596034
3BL	se	27.2927813525028
3BL	se	27.6589855689399
3BL	se	28.1014985651279
3BL	se	28.6201422812141
3BL	se	28.895166069687
3BL	se	29.3188278221387
3BL	se	29.5923993436614
3BL	se	29.8399644582064
3BL	se	30.0748846554256
3BL	se	30.1482200663026
3BL	se	30.3820795117503
3BL	se	30.3713786420525
3BL	se	30.5877354168484
3BL	se	30.8152489322764
3BL	se	31.0188151176521
3BL	se	30.9931557117794
3BL	se	30.9025006788279
3BL	se	31.0082236080861
3BL	se	30.8765460244807
3BL	se	30.5487861102265
3BL	se	30.3992078660537
3BL	se	30.2236072513709
3BL	se	30.0811010505185
3BL	se	29.6643197260085
3BL	se	29.2704440054281
3BL	se	28.8684169707923
3BL	se	28.4865669703029
3BL	se	28.0480203495129
3BL	se	27.9033548082013
3BL	se	27.8234415899695
4BL	se	14.162246134232
4BL	se	14.260132929693
4BL	se	14.5685788122947
4BL	se	15.0159225170451
4BL	se	15.4312118767405
4BL	se	15.6828088740351
4BL	se	16.2608801267849
4BL	se	17.0901876665227
4BL	se	17.4642499812241
4BL	se	17.7177562817982
4BL	se	18.1682399652351
4BL	se	18.7934616633761
4BL	se	19.154266782414
4BL	se	19.2743879090037
4BL	se	19.4927586647936
4BL	se	19.701951606373
4BL	se	19.7038928257488
4BL	se	19.7669870332668
4BL	se	19.8231027036295
4BL	se	19.8350560902294
4BL	se	19.7739145756972
4BL	se	19.6516940719506
4BL	se	19.5211992349843
4BL	se	19.584312662415
4BL	se	19.4491733680845
4BL	se	19.30526980229
4BL	se	19.1373997866415
4BL	se	19.2640231450037
4BL	se	19.1999267697185
4BL	se	19.4705607607291
4BL	se	19.6811760760378
4BL	se	19.7788200732851
4BL	se	19.9688560692526
4BL	se	20.1186845734343
4BL	se	20.1951173331005
4BL	se	20.2872597656992
5BL	se	14.5211194066663
5BL	se	15.1135045880288
5BL	se	15.4095971629953
5BL	se	15.8199539415531
5BL	se	16.4111306512187
5BL	se	16.5389325543893
5BL	se	17.0375388362944
5BL	se	17.445666122173
5BL	se	17.5833625647626
5BL	se	18.0970452606736
5BL	se	18.3374710764123
5BL	se	18.4955744639485
5BL	se	18.5729548210008
5BL	se	18.4226683315546
5BL	se	18.3167144910032
5BL	se	18.2269151685125
5BL	se	18.0182720906166
5BL	se	17.7849835236499
5BL	se	17.6096998757639
5BL	se	17.4638954558539
5BL	se	17.4685167023606
5BL	se	17.5908965332674
5BL	se	17.7178007373755
5BL	se	17.8242767485733
6BL	se	12.5688728075584
6BL	se	12.5799716996905
6BL	se	12.4464619369241
6BL	se	12.3551097960309
6BL	se	12.1481196208077
6BL	se	12.0974747606577
6BL	se	11.9174130804684
6BL	se	11.6546755865185
6BL	se	11.4601289024814
6BL	se	11.2771462388497
6BL	se	11.0865778138128
6BL	se	10.9670694299901
6BL	se	10.8857215987908
6BL	se	10.987382310896
6BL	se	11.0177526458592
6BL	se	11.15465716792
6BL	se	11.2075565576583
6BL	se	11.3823542280829
6BL	se	11.5605629203997
6BL	se	11.8864433415588
6BL	se	12.0436393882276
6BL	se	12.1680448432745
6BL	se	12.4080684480044
6BL	se	12.6916865521945
6BL	se	12.8571453140619
6BL	se	12.9865398413188
6BL	se	13.1230467509759
6BL	se	13.1880474674655
1.25BL	se	37.6811068056903
1.25BL	se	37.7317300531939
1.25BL	se	37.8480874507033
1.25BL	se	38.0800715039053
1.25BL	se	38.4173482496748
1.25BL	se	38.5100691542396
1.25BL	se	38.6178497057002
1.25BL	se	38.7855543514666
1.25BL	se	38.9006628259773
1.25BL	se	39.0132258628512
1.25BL	se	39.1066806488479
1.25BL	se	39.0676253609247
1.25BL	se	39.0710500714372
1.25BL	se	39.0700189096876
1.25BL	se	38.9166814714172
1.25BL	se	38.8329480717133
1.25BL	se	38.84321044131
1.25BL	se	38.8859479346757
1.25BL	se	38.8469285519527
1.25BL	se	38.8526405087254
1.25BL	se	38.8646516507588
1.25BL	se	38.8631089092928
1.25BL	se	38.8783163950063
1.25BL	se	38.6912681578116
1.25BL	se	38.5982993017994
1.25BL	se	38.6019973112337
1.25BL	se	38.4878506082318
1.25BL	se	38.6653112321797
1.25BL	se	38.7955873246314
1.25BL	se	38.896049797468
1.25BL	se	39.1388430364593
1.25BL	se	39.2871224924783
1.25BL	se	39.5035173756946
1.25BL	se	39.7124335718816
1.25BL	se	39.9906746113307
1.25BL	se	40.0465844716024
1.25BL	se	40.1550458859525
1.25BL	se	40.2433469306388
1.25BL	se	40.1210571354332
1.25BL	se	40.2276248851635
1.25BL	se	40.2046961752711
1.25BL	se	40.1718055643935
1.25BL	se	40.2312011027098
1.25BL	se	40.1078661713351
1.25BL	se	40.0442120888011
1.25BL	se	39.7971360546479
1.5BL	se	39.7984368540732
1.5BL	se	40.0095406263924
1.5BL	se	40.232560640405
1.5BL	se	40.3540972210801
1.5BL	se	40.5240198216779
1.5BL	se	40.8393473235458
1.5BL	se	41.0635431925666
1.5BL	se	41.2487289925247
1.5BL	se	41.5025492314564
1.5BL	se	41.6897243383348
1.5BL	se	41.9914083513485
1.5BL	se	42.353365483921
1.5BL	se	42.6451135918574
1.5BL	se	42.8746264598769
1.5BL	se	42.8443954586941
1.5BL	se	42.9008097783557
1.5BL	se	42.9803456492047
1.5BL	se	43.0241529663304
1.5BL	se	43.1218779331999
1.5BL	se	43.1673396965936
1.5BL	se	43.159901359701
1.5BL	se	43.0056706346331
1.5BL	se	43.1135000759671
1.5BL	se	43.2151365568097
1.5BL	se	43.1336720007901
1.5BL	se	43.2129706819914
1.5BL	se	43.2481355285316
1.5BL	se	43.3679473667827
1.5BL	se	43.3090133182977
1.5BL	se	43.251041173949
1.5BL	se	43.2148819552238
1.5BL	se	43.1667345246797
1.5BL	se	43.2065848796886
1.5BL	se	43.0579374794862
1.5BL	se	43.0712855514829
1.5BL	se	43.0632325148893
1.5BL	se	42.9972010448553
1.5BL	se	43.0477365831046
1.5BL	se	42.9183715185709
1.5BL	se	42.9362795322283
1.5BL	se	42.796768028908
1.5BL	se	42.7218017644616
1.5BL	se	42.6682367910084
1.5BL	se	42.6295323168626
1.5BL	se	42.7019652177304
1.5BL	se	42.7057949439694
1.5BL	se	42.7204039800499
1.5BL	se	42.5368825865238
1.5BL	se	42.6422736224467
1.5BL	se	42.6833683629871
1.5BL	se	42.7432554236774
1.5BL	se	42.8073686485922
1.5BL	se	42.8415831694141
1BL	se	23.3607531692483
1BL	se	22.7522136661187
1BL	se	22.1295077943255
1BL	se	21.6343075659432
1BL	se	21.0353925345939
1BL	se	20.5931164755838
1BL	se	20.2330301308713
1BL	se	19.8182852146133
1BL	se	19.5582286951445
1BL	se	19.3809613848191
1BL	se	19.1564161330765
1BL	se	18.8996093407107
1BL	se	18.7524857578563
1BL	se	18.65851719313
1BL	se	18.6167943414207
1BL	se	18.5415017868837
1BL	se	18.4603013185169
1BL	se	18.5047304645868
1BL	se	18.6385221493521
1BL	se	18.9155542942888
1BL	se	19.0202500871659
1BL	se	19.2249195778397
1BL	se	19.580375174398
1BL	se	19.9529216312414
1BL	se	20.2433866373387
1BL	se	20.6033340112665
1BL	se	20.8228070438548
1BL	se	21.2158156912726
1BL	se	21.5404345775796
1BL	se	21.7847671753691
1BL	se	21.9956098263156
1BL	se	22.4694938698259
1BL	se	22.7940836171917
1BL	se	23.0943072844585
1BL	se	23.4162408606117
1BL	se	23.8545444710074
1BL	se	24.1744677428395
1BL	se	24.3459103349692
1BL	se	24.5368544989295
1BL	se	24.6950307332527
1BL	se	25.1038881347481
1BL	se	25.3947471149545
1BL	se	25.6990367090184
1BL	se	25.884590938507
1BL	se	26.020544473121
1BL	se	25.9694034572482
1BL	se	25.6814679808181
1BL	se	25.1762240887292
1BL	se	25.1055948175776
1BL	se	24.9144941594905
1BL	se	24.8900742680814
1BL	se	24.8702991714245
1BL	se	24.8293382582367
2BL	se	37.1233555067219
2BL	se	37.2605971043874
2BL	se	37.3857634150763
2BL	se	37.5032312966249
2BL	se	37.6823931659028
2BL	se	37.9095693628756
2BL	se	38.0399930673719
2BL	se	38.4415453351468
2BL	se	38.7563007555364
2BL	se	39.1187217726698
2BL	se	39.3796907403315
2BL	se	39.5513830161146
2BL	se	39.7728145863228
2BL	se	40.1036876198222
2BL	se	40.2153480980338
2BL	se	40.3726656128789
2BL	se	40.5609282486624
2BL	se	40.8459401295857
2BL	se	41.0290918486352
2BL	se	41.1306200287624
2BL	se	41.2616985762058
2BL	se	41.375627035767
2BL	se	41.5137264434902
2BL	se	41.4370085806141
2BL	se	41.4216851339967
2BL	se	41.4295604101366
2BL	se	41.4992994942856
2BL	se	41.4815843093426
2BL	se	41.5627500988313
2BL	se	41.6332161225107
2BL	se	41.6944160016911
2BL	se	41.4930608904377
2BL	se	41.5196253671247
2BL	se	41.435561045365
2BL	se	41.4945426480639
2BL	se	41.3929869881097
2BL	se	41.4227582657197
2BL	se	41.3597932435437
2BL	se	41.4176570592317
2BL	se	41.2718835608535
2BL	se	41.1908734230553
2BL	se	41.0208809942458
2BL	se	40.7527665680279
2BL	se	40.6633999283632
2BL	se	40.6007545796314
2BL	se	40.4276851681955
2BL	se	40.3615212707086
2BL	se	40.2128067787744
2BL	se	40.0154200272453
2BL	se	39.9130805780021
3BL	se	33.761067109509
3BL	se	33.9109127127512
3BL	se	34.0110273859722
3BL	se	34.1532646164848
3BL	se	34.0648728437705
3BL	se	34.0721548193088
3BL	se	33.980177847716
3BL	se	34.1217557581693
3BL	se	33.9687112085617
3BL	se	33.7921388601021
3BL	se	33.691627847098
3BL	se	33.6040085488367
3BL	se	33.5083912867227
3BL	se	33.3315115787554
3BL	se	33.2605578943108
3BL	se	33.3599078699165
3BL	se	33.6577580196005
3BL	se	34.0163708672208
3BL	se	34.1711345832541
3BL	se	34.3870030695221
3BL	se	34.4676681867017
3BL	se	34.7728188046699
3BL	se	35.186069078422
3BL	se	35.6708205955856
3BL	se	36.0923235594789
3BL	se	36.4764461828755
3BL	se	36.7885872787683
3BL	se	37.2099510949151
3BL	se	37.3958163480545
3BL	se	37.5653064717252
3BL	se	37.8286131913819
3BL	se	38.0933345358203
3BL	se	38.5241424021169
3BL	se	38.9263170713713
3BL	se	39.3909431872614
4BL	se	24.9852339360664
4BL	se	25.1138131259484
4BL	se	25.1397572781331
4BL	se	25.1115638962607
4BL	se	25.0572639443847
4BL	se	25.0418218144245
4BL	se	25.2290488842346
4BL	se	25.3359480116269
4BL	se	25.4628722647785
4BL	se	25.57022669377
4BL	se	25.6642464475938
4BL	se	25.7671572346345
4BL	se	25.7785984742383
4BL	se	25.7546323405355
4BL	se	25.5714391838352
4BL	se	25.4313641443506
4BL	se	25.3640628783816
4BL	se	25.2712617169475
4BL	se	25.3180101376525
4BL	se	25.2570525439877
4BL	se	25.157210281952
4BL	se	25.0496255991266
4BL	se	25.0586389450273
4BL	se	24.9961284251969
4BL	se	24.8732554118968
4BL	se	24.8469140183222
4BL	se	24.6867389246297
4BL	se	24.6275444798333
4BL	se	24.5409432242134
4BL	se	24.5662537592335
4BL	se	24.5918406107041
4BL	se	24.7001205255533
4BL	se	24.9498391888394
4BL	se	25.035903919511
4BL	se	25.14762832916
4BL	se	25.1239990984831
4BL	se	25.3035868093404
4BL	se	25.3438166048918
5BL	se	22.2866516159499
5BL	se	21.7156899977257
5BL	se	21.1570540097685
5BL	se	20.618619650875
5BL	se	20.1598381586659
5BL	se	19.6972652391889
5BL	se	19.331112781908
5BL	se	18.6805769780724
5BL	se	18.3768274677535
5BL	se	18.1191058096251
5BL	se	17.821434195879
5BL	se	17.5467533676476
5BL	se	17.4968469490882
5BL	se	17.4814938271354
5BL	se	17.420697461419
5BL	se	17.6925091042691
5BL	se	17.8461723407598
5BL	se	17.9155959663953
5BL	se	18.0010498707877
5BL	se	18.1487936807575
5BL	se	18.1618153240014
5BL	se	18.0967563118703
5BL	se	18.0808998440883
5BL	se	18.1060229138306
5BL	se	18.1682933765758
0.5BL	se	42.8687906078786
0.5BL	se	43.1361515480503
0.5BL	se	43.2174809785528
0.5BL	se	43.1669262192183
0.5BL	se	43.2671970955587
0.5BL	se	43.3887371796936
0.5BL	se	43.5708727869524
0.5BL	se	43.7053759306826
0.5BL	se	43.8500095745735
0.5BL	se	44.0194123763307
0.5BL	se	43.9986157395687
0.5BL	se	44.1635541289083
0.5BL	se	44.0906372028157
0.5BL	se	44.1897983478788
0.5BL	se	44.2664372672944
0.5BL	se	44.3947627132808
0.5BL	se	44.5161902078273
0.5BL	se	44.5864468824064
0.5BL	se	44.7515634959368
0.5BL	se	44.7658980497268
0.5BL	se	44.704445667649
0.5BL	se	44.8407731349438
0.5BL	se	44.8912758565985
0.5BL	se	45.2151729828525
0.5BL	se	45.4343333421611
0.5BL	se	45.5929101056504
0.5BL	se	45.8689937461206
0.5BL	se	46.0707264334695
0.5BL	se	46.4312578782113
0.5BL	se	46.8366030682787
0.5BL	se	47.2071800755134
0.5BL	se	47.4604460605386
0.5BL	se	47.9449394525337
0.5BL	se	48.1248632402093
0.5BL	se	48.3812575258464
0.5BL	se	48.6543209681858
0.5BL	se	48.9434609830228
0.5BL	se	49.1594435354318
0.5BL	se	49.2495465917924
0.5BL	se	49.2895575500756
0.5BL	se	49.0979048105058
0.5BL	se	48.8500089483049
0.5BL	se	48.8226433896194
0.75BL	se	47.9527571009091
0.75BL	se	47.8499852606944
0.75BL	se	47.7101223832634
0.75BL	se	47.5225463748799
0.75BL	se	47.2900701356798
0.75BL	se	47.1797539893367
0.75BL	se	47.0981895934418
0.75BL	se	47.0201676206032
0.75BL	se	46.9428894778063
0.75BL	se	46.8101444398481
0.75BL	se	46.6716613620218
0.75BL	se	46.6088990019902
0.75BL	se	46.5398600199781
0.75BL	se	46.5179487079126
0.75BL	se	46.6014096410794
0.75BL	se	46.7578759234998
0.75BL	se	46.8230651762842
0.75BL	se	46.8389813003397
0.75BL	se	46.7906768527895
0.75BL	se	47.0701205650613
0.75BL	se	47.1247519540116
0.75BL	se	47.2159611164565
0.75BL	se	47.3645528005982
0.75BL	se	47.4801547930491
0.75BL	se	47.522895748021
0.75BL	se	47.3857567324324
0.75BL	se	47.3198356300994
0.75BL	se	47.405340003924
0.75BL	se	47.4433310072681
0.75BL	se	47.4500556112336
0.75BL	se	47.4378887982524
0.75BL	se	47.6188441653475
0.75BL	se	47.7320202683849
0.75BL	se	47.7659816387722
0.75BL	se	47.8344565966884
0.75BL	se	47.7180810974233
0.75BL	se	47.6834870316277
0.75BL	se	47.6582403038026
0.75BL	se	47.3692999640804
0.75BL	se	47.3037479575729
0.75BL	se	47.1282086406056
0.75BL	se	46.9441574398772
0.75BL	se	46.8642318973739
0.75BL	se	46.8058477897843
0.75BL	se	46.6967441581772
0.75BL	se	46.5113809802876
0.75BL	se	46.4890847363106
1.25BL	se	48.2312239924163
1.25BL	se	48.0444918241332
1.25BL	se	47.934820315392
1.25BL	se	47.7560358012531
1.25BL	se	47.634311966077
1.25BL	se	47.6264925312537
1.25BL	se	47.6598402667711
1.25BL	se	47.6661700379359
1.25BL	se	47.636610398469
1.25BL	se	47.6878846701851
1.25BL	se	47.7711803758403
1.25BL	se	47.8156118117986
1.25BL	se	48.0187431266659
1.25BL	se	48.1252410143942
1.25BL	se	48.1839283663642
1.25BL	se	48.1771603123551
1.25BL	se	48.2586155395205
1.25BL	se	48.3148259676038
1.25BL	se	48.4771108724732
1.25BL	se	48.6078131678896
1.25BL	se	48.8456879718478
1.25BL	se	49.0055039838289
1.25BL	se	49.0290200936865
1.25BL	se	49.302252340001
1.25BL	se	49.3547630358432
1.25BL	se	49.3512229633808
1.25BL	se	49.2604955375895
1.25BL	se	49.2670792542571
1.25BL	se	49.1766588383536
1.25BL	se	49.0930697299618
1.25BL	se	49.0069714475102
1.25BL	se	48.8238440157627
1.25BL	se	48.6520461912144
1.25BL	se	48.3390882565369
1.25BL	se	47.8408565219418
1.25BL	se	47.4197489103999
1.25BL	se	46.9307711525273
1.25BL	se	46.3953377433296
1.25BL	se	46.2999556431734
1.5BL	se	35.6738521682844
1.5BL	se	35.4840849936239
1.5BL	se	35.3491893451033
1.5BL	se	35.3053355491911
1.5BL	se	35.2152422658366
1.5BL	se	35.0922604613629
1.5BL	se	34.9560791110406
1.5BL	se	34.7670654902423
1.5BL	se	34.7235537089869
1.5BL	se	34.6126504842039
1.5BL	se	34.74301155195
1.5BL	se	34.738098549992
1.5BL	se	34.9257353199932
1.5BL	se	35.0896192031613
1.5BL	se	35.251824069831
1.5BL	se	35.372619259772
1.5BL	se	35.4322306613393
1.5BL	se	35.4344163367833
1.5BL	se	35.4000756392633
1.5BL	se	35.3575619997275
1.5BL	se	35.2385686645706
1.5BL	se	35.2110084956746
1.5BL	se	35.1246362685446
1.5BL	se	35.171510952461
1.5BL	se	35.3023236502572
1.5BL	se	35.3213156024098
1.5BL	se	35.4666553299853
1.5BL	se	35.5205367082823
1.5BL	se	35.5177490196711
1.5BL	se	35.6225164362175
1.5BL	se	35.5317399917727
1.5BL	se	35.5650613298601
1.5BL	se	35.6510513348387
1.5BL	se	35.6717077049978
1.5BL	se	35.7867051304855
1.5BL	se	35.8115555940078
1.5BL	se	35.737541632854
1.5BL	se	35.7584277375412
1.5BL	se	35.7824734059677
1.5BL	se	35.8998823276581
1.5BL	se	36.0622726282922
1.5BL	se	36.0628524943749
1.5BL	se	36.1369523643051
1.5BL	se	36.193598404632
1.5BL	se	36.2169120708447
1.5BL	se	36.2644908563952
1.5BL	se	36.2680459695661
1.75BL	se	34.693858387917
1.75BL	se	34.6616005956791
1.75BL	se	34.7466288858887
1.75BL	se	34.7310867865488
1.75BL	se	34.5315031489377
1.75BL	se	34.7671361384442
1.75BL	se	34.7907101208915
1.75BL	se	34.8566030162125
1.75BL	se	34.8373398061895
1.75BL	se	34.9105357775535
1.75BL	se	34.9800044702608
1.75BL	se	34.8996936945917
1.75BL	se	34.9137484346554
1.75BL	se	35.0647178485831
1.75BL	se	35.1652786945806
1.75BL	se	35.4296061480359
1.75BL	se	35.4398497447817
1.75BL	se	35.6227733342148
1.75BL	se	35.6442216698935
1.75BL	se	35.7029888988877
1.75BL	se	35.7357113577889
1.75BL	se	35.8497798986032
1.75BL	se	35.8492023088572
1.75BL	se	35.8810102393288
1.75BL	se	35.9333864375232
1.75BL	se	35.9162159405788
1.75BL	se	35.8121428033339
1.75BL	se	35.8484589659719
1.75BL	se	35.6745137040372
1.75BL	se	35.550740821123
1.75BL	se	35.587647807124
1.75BL	se	35.481752500823
1.75BL	se	35.6527973829647
1.75BL	se	35.6820609501329
1.75BL	se	35.7312796651146
1.75BL	se	35.7079430204679
1.75BL	se	35.6806918596785
1.75BL	se	35.7414933868791
1.75BL	se	35.702206809382
1.75BL	se	35.6577041185455
1.75BL	se	35.5871805203479
1BL	se	46.5183291925484
1BL	se	46.5384390146792
1BL	se	46.4807188530976
1BL	se	46.6039723667049
1BL	se	46.5885409187683
1BL	se	46.562455680494
1BL	se	46.565523403428
1BL	se	46.5631229396807
1BL	se	46.7559562843931
1BL	se	46.8396626640117
1BL	se	47.0095700658369
1BL	se	47.2250673733349
1BL	se	47.3787148116315
1BL	se	47.4506259883335
1BL	se	47.5587664489721
1BL	se	47.6243779804057
1BL	se	47.7223480754931
1BL	se	47.8466471123954
1BL	se	47.8930664561424
1BL	se	47.9003991102706
1BL	se	47.9201819952374
1BL	se	47.8130788504146
1BL	se	47.7782223303094
1BL	se	47.7217080845742
1BL	se	47.6503510840526
1BL	se	47.7318106721464
1BL	se	47.6616814378594
1BL	se	47.5966050062911
1BL	se	47.5869700626681
1BL	se	47.4591477219336
1BL	se	47.2037387013584
1BL	se	46.8317258245744
1BL	se	46.601350180251
1BL	se	46.4585095580553
1BL	se	46.1632649310911
1BL	se	45.8372376475809
1BL	se	45.4164919145107
1BL	se	45.1335474630959
1BL	se	44.7210288057008
1BL	se	44.488024384746
1BL	se	44.3162014765688
1BL	se	44.1879469364429
1BL	se	43.9525731247627
1BL	se	43.7657892867197
1BL	se	43.628447931245
1BL	se	43.5969591276826
1BL	se	43.5687241324334
1BL	se	43.4352979258411
1BL	se	43.4131366688496
2BL	se	28.6415647560337
2BL	se	28.7337441829203
2BL	se	28.8016370717406
2BL	se	28.8558159374707
2BL	se	28.9426672854638
2BL	se	29.0098747754965
2BL	se	29.1303292610585
2BL	se	29.2919462276649
2BL	se	29.4481247242332
2BL	se	29.6970230869282
2BL	se	29.9539139854706
2BL	se	30.254180278486
2BL	se	30.4558584560527
2BL	se	30.5671310007582
2BL	se	30.9561891091378
2BL	se	31.1121889673734
2BL	se	31.4206086931529
2BL	se	31.7755852334739
2BL	se	32.0513132750011
2BL	se	32.2595547399536
2BL	se	32.4470411725927
2BL	se	32.7351522487157
2BL	se	33.0699941284358
2BL	se	33.3318689736767
2BL	se	33.4864558223787
2BL	se	33.6821907684619
2BL	se	33.8167252528647
2BL	se	33.9171046021669
2BL	se	34.1089915494905
2BL	se	34.1991953276524
2BL	se	34.2689333988572
2BL	se	34.3715181706911
2BL	se	34.49856542176
2BL	se	34.6043798505141
2BL	se	34.6507362597676
2BL	se	34.7032926597057
3BL	se	21.1225642338971
3BL	se	21.2422739943479
3BL	se	21.3270315129412
3BL	se	21.5682454300914
3BL	se	21.7181445983699
3BL	se	22.2047790798218
3BL	se	22.5478070214444
3BL	se	22.9936544159761
3BL	se	23.3724300615261
3BL	se	23.673750538832
3BL	se	24.1593916083543
3BL	se	24.4790564113716
3BL	se	24.5752599279537
3BL	se	24.6929145221842
3BL	se	24.8948681506454
3BL	se	25.0845602617644
3BL	se	25.1367025516141
3BL	se	25.3648829840414
3BL	se	25.6438492335512
3BL	se	25.8311288353959
3BL	se	26.1271095140098
3BL	se	26.3710537092892
3BL	se	26.6271738465354
3BL	se	26.921508779239
3BL	se	27.1257396047757
3BL	se	27.2469575362789
3BL	se	27.4616533343825
3BL	se	27.7986605997572
3BL	se	27.9133103143608
3BL	se	27.9318392355875
3BL	se	27.970087810534
3BL	se	28.0905502954244
4BL	se	23.2888056481096
4BL	se	23.2190158723181
4BL	se	23.1836330359583
4BL	se	23.1718401597696
4BL	se	23.1625925546299
4BL	se	23.0920313510662
4BL	se	23.0621409388654
4BL	se	23.1896639316163
4BL	se	23.2641526571914
4BL	se	23.4253525667643
4BL	se	23.699702116086
4BL	se	24.0909761688773
4BL	se	24.6377845474581
4BL	se	25.1619134005071
4BL	se	25.6804586325974
4BL	se	26.1913917460465
4BL	se	26.8097673235083
4BL	se	27.0385941545346
4BL	se	27.2836152049599
4BL	se	27.3007808706111
4BL	se	27.338280748045
4BL	se	27.3318662510556
4BL	se	27.2398358140349
4BL	se	27.1546923180747
4BL	se	27.0918624772859
4BL	se	26.936360342453
4BL	se	26.749376796202
4BL	se	26.489441624423
4BL	se	26.419492881414
5BL	se	16.4096400697076
5BL	se	16.6389541920795
5BL	se	16.9122460972592
5BL	se	17.1299712856273
5BL	se	17.2742407165921
5BL	se	17.4144214028292
5BL	se	17.5626192381155
5BL	se	17.6428070863872
5BL	se	17.8923443164497
5BL	se	18.206245799669
5BL	se	18.439962460695
5BL	se	18.6461708259706
5BL	se	18.7740723027919
5BL	se	18.8732289876355
5BL	se	19.0425009947928
5BL	se	19.1115900717855
5BL	se	19.0138777651986
5BL	se	18.933017021332
5BL	se	18.8151852510203
5BL	se	18.7912555549012
5BL	se	18.6009409179464
5BL	se	18.5434617304487
5BL	se	18.3228816689853
5BL	se	18.1465447138467
5BL	se	18.0852622959945
5BL	se	18.0496163844817
6BL	se	16.6799607804415
6BL	se	16.7801456313557
6BL	se	16.7764107079287
6BL	se	16.7396831269943
6BL	se	16.6450865262648
6BL	se	16.6249558896245
6BL	se	16.5827287645406
6BL	se	16.4989163357359
6BL	se	16.2969068516789
6BL	se	16.2986855947701
6BL	se	16.3288578446715
6BL	se	16.2556458911483
6BL	se	16.2207183017626
6BL	se	16.3151586458528
6BL	se	16.2244237497431
6BL	se	16.3570626221534
6BL	se	16.502448305543
6BL	se	16.5901812272148
6BL	se	16.7606768585929
6BL	se	16.9049490188498
6BL	se	17.0589543642193
6BL	se	17.2046458474236
6BL	se	17.3332140667931
6BL	se	17.4738767871459
6BL	se	17.5742075786899
6BL	se	17.5625543574133
6BL	se	17.5109077468697
6BL	se	17.5404785147138
6BL	se	17.447593721524
6BL	se	17.5264675034653
0.5BL	se	48.8151694196625
0.5BL	se	48.851890777908
0.5BL	se	48.851890777908
0.5BL	se	48.6431472834999
0.5BL	se	48.4621787786839
0.5BL	se	48.1219822721535
0.5BL	se	48.0723580302584
0.5BL	se	47.7528221220772
0.5BL	se	47.3861757559173
0.5BL	se	47.0926836804762
0.5BL	se	46.9160696387497
0.5BL	se	46.3679375947269
0.5BL	se	46.1577008280805
0.5BL	se	46.1065974688731
0.5BL	se	46.0641054270914
0.5BL	se	45.9241594313563
0.5BL	se	46.1180678339431
0.5BL	se	45.8493496583919
0.5BL	se	46.0640537929194
0.5BL	se	45.7955241390755
0.5BL	se	45.8924512024452
0.5BL	se	46.045276601673
0.5BL	se	45.9442549381017
0.5BL	se	46.0116802885093
0.5BL	se	46.0298458265186
0.5BL	se	46.046879502688
0.5BL	se	46.2097207281163
0.5BL	se	46.2642370129041
0.5BL	se	46.0796959305836
0.5BL	se	46.1732004530731
0.5BL	se	46.135279866795
0.5BL	se	46.0169766898054
0.5BL	se	46.1803932893624
0.5BL	se	46.0623835766071
0.5BL	se	46.147173804805
0.5BL	se	46.0841844581996
0.5BL	se	46.0958530209169
0.5BL	se	46.0190536158887
0.5BL	se	45.9864700713556
0.5BL	se	45.9511306255401
0.5BL	se	45.7824056504634
0.5BL	se	45.5834379575184
0.5BL	se	45.4757657736997
0.5BL	se	45.3011764402226
0.5BL	se	45.2463218070179
0.5BL	se	45.1908266489346
0.75BL	se	43.5348216990319
0.75BL	se	43.35273635841
0.75BL	se	43.0749169565225
0.75BL	se	42.834174909132
0.75BL	se	42.572528805038
0.75BL	se	42.3319450119907
0.75BL	se	42.0975086570629
0.75BL	se	41.7992481291235
0.75BL	se	41.5929435852007
0.75BL	se	41.3580548285038
0.75BL	se	41.2259277742542
0.75BL	se	41.1430097041174
0.75BL	se	41.0546630748143
0.75BL	se	41.0965138770821
0.75BL	se	41.2177711239922
0.75BL	se	41.3303684200154
0.75BL	se	41.3766120061138
0.75BL	se	41.6826194691959
0.75BL	se	42.0028037638357
0.75BL	se	42.4912545220648
0.75BL	se	42.605704325026
0.75BL	se	42.9598940334977
0.75BL	se	43.1594034932116
0.75BL	se	43.4563867800792
0.75BL	se	43.7084245315349
0.75BL	se	44.0301743511268
0.75BL	se	44.3743268215159
0.75BL	se	44.5382468954575
0.75BL	se	44.677892291966
0.75BL	se	44.8833947166868
0.75BL	se	45.0880609920985
0.75BL	se	45.2570817893457
0.75BL	se	45.5490076187692
0.75BL	se	45.6723048008761
0.75BL	se	45.8080028620106
0.75BL	se	45.9164616234746
0.75BL	se	45.9617261104762
0.75BL	se	45.8496659028995
0.75BL	se	45.8071852306775
0.75BL	se	45.656158448434
0.75BL	se	45.6653742296701
0.75BL	se	45.6101764827868
0.75BL	se	45.4687246739382
0.75BL	se	45.3141978303434
0.75BL	se	45.2786275600708
0.75BL	se	44.8897242444115
0.75BL	se	44.7288345920873
0.75BL	se	44.425370558554
0.75BL	se	44.1766998294134
0.75BL	se	43.9414000098159
0.75BL	se	43.7171764189173
0.75BL	se	43.5027339855887
0.75BL	se	43.2206346872038
0.75BL	se	43.0062476656162
0.75BL	se	42.8833466377656
0.75BL	se	42.7098362113441
0.75BL	se	42.5697091621017
0.75BL	se	42.3544841522668
1.25BL	se	41.8498143170043
1.25BL	se	41.7673879371556
1.25BL	se	41.5009992980679
1.25BL	se	41.5635083236255
1.25BL	se	41.4770366230791
1.25BL	se	41.4005126840606
1.25BL	se	41.3205395892613
1.25BL	se	41.1812249665675
1.25BL	se	41.1395009180473
1.25BL	se	41.0326894532743
1.25BL	se	40.9339719423023
1.25BL	se	40.8863628026005
1.25BL	se	40.7713404516227
1.25BL	se	40.7640103221486
1.25BL	se	40.5808424995056
1.25BL	se	40.4957465977962
1.25BL	se	40.5094142798378
1.25BL	se	40.5290729149157
1.25BL	se	40.4402212340218
1.25BL	se	40.4680582035551
1.25BL	se	40.5548267498487
1.25BL	se	40.6210448538253
1.25BL	se	40.5186101736382
1.25BL	se	40.599983174892
1.25BL	se	40.6245165213595
1.25BL	se	40.6562573261525
1.25BL	se	40.6919003720886
1.25BL	se	40.731150412229
1.25BL	se	40.7311111637595
1.25BL	se	40.5542968818816
1.25BL	se	40.5377028240897
1.25BL	se	40.5413518925808
1.25BL	se	40.3202615554242
1.25BL	se	40.3348349426784
1.25BL	se	40.2827721772344
1.25BL	se	40.2394096718631
1.25BL	se	40.5712034076026
1.25BL	se	40.9612786952234
1.25BL	se	41.3579028467394
1.25BL	se	41.5140285128752
1.25BL	se	41.8629219074717
1.25BL	se	42.2584249544082
1.25BL	se	42.5214539339985
1.25BL	se	42.877753881719
1.25BL	se	43.1014316261009
1.25BL	se	43.2684692502503
1.25BL	se	43.547914403289
1.25BL	se	43.7834539266861
1.25BL	se	43.8806189299096
1.5BL	se	42.8047639984174
1.5BL	se	42.5993331000719
1.5BL	se	42.4011773726987
1.5BL	se	42.4847434056928
1.5BL	se	42.3979742542214
1.5BL	se	42.3866768018182
1.5BL	se	42.2909636576646
1.5BL	se	42.0880852777012
1.5BL	se	42.1042699148092
1.5BL	se	42.2724753135889
1.5BL	se	42.3696242131571
1.5BL	se	42.4477726843776
1.5BL	se	42.7138720887565
1.5BL	se	42.7326385486801
1.5BL	se	42.8027862002153
1.5BL	se	42.9260211081283
1.5BL	se	43.1459647165405
1.5BL	se	43.2696934366004
1.5BL	se	43.2541939587809
1.5BL	se	43.2274076241429
1.5BL	se	43.2602157106703
1.5BL	se	43.306284618207
1.5BL	se	43.1156825705479
1.5BL	se	43.1438610563945
1.5BL	se	42.9692795377633
1.5BL	se	42.7257910555674
1.5BL	se	42.6073259357121
1.5BL	se	42.3780518845906
1.5BL	se	42.1880074378468
1.5BL	se	42.1208833200062
1.5BL	se	42.0058205580373
1.5BL	se	41.8228927496931
1.5BL	se	41.5897414380953
1.5BL	se	41.4048141305304
1.5BL	se	41.1271699112953
1.5BL	se	40.8807610521221
1.5BL	se	40.5870915884118
1.5BL	se	40.3058815294663
1.5BL	se	39.9065275578145
1.5BL	se	39.6153182451525
1.5BL	se	39.3108565339672
1.5BL	se	38.9781785203139
1.5BL	se	38.6565230254262
1.5BL	se	38.3581058009708
1.75BL	se	36.240835855488
1.75BL	se	36.2587145369208
1.75BL	se	36.2847067464648
1.75BL	se	36.3163102167014
1.75BL	se	36.3233534545951
1.75BL	se	36.3132234149807
1.75BL	se	36.30384763789
1.75BL	se	36.2693488441964
1.75BL	se	36.1845783859956
1.75BL	se	36.0862485429882
1.75BL	se	35.973789349343
1.75BL	se	35.9459238849406
1.75BL	se	36.0586110728861
1.75BL	se	36.2453252891269
1.75BL	se	36.2965974229146
1.75BL	se	36.3862750472132
1.75BL	se	36.6835034788809
1.75BL	se	36.8701646162056
1.75BL	se	37.225385336998
1.75BL	se	37.5854161940232
1.75BL	se	37.9105433479777
1.75BL	se	38.1169413556027
1.75BL	se	38.2600668295809
1.75BL	se	38.1128479370966
1.75BL	se	38.0381463309515
1.75BL	se	37.874491186744
1.75BL	se	37.6852890403543
1.75BL	se	37.6648759351672
1.75BL	se	37.4571545106635
1.75BL	se	37.364830098487
1.75BL	se	37.2881446400445
1.75BL	se	37.3220702427755
1.75BL	se	37.4143140922418
1.75BL	se	37.4312864499498
1.75BL	se	37.5691156127929
1.75BL	se	37.7406286313548
1.75BL	se	37.9530341545161
1.75BL	se	38.342378048356
1.75BL	se	38.610739119342
1.75BL	se	38.7091319359983
1.75BL	se	38.7767417473239
1.75BL	se	38.8029804199116
1.75BL	se	38.9116385106225
1.75BL	se	38.7494953146477
1.75BL	se	38.5799044298917
1.75BL	se	38.5007060383254
1.75BL	se	38.380602256088
1BL	se	44.9066937198987
1BL	se	44.8933678192844
1BL	se	44.9429049689101
1BL	se	44.9662636245142
1BL	se	44.9284665288365
1BL	se	45.0790006969031
1BL	se	45.0656277449599
1BL	se	45.0746779325385
1BL	se	45.108905665295
1BL	se	45.1427106312148
1BL	se	45.0587931302117
1BL	se	45.0402527885846
1BL	se	45.0427318259423
1BL	se	45.1151721106407
1BL	se	45.0768321092939
1BL	se	44.7837637632608
1BL	se	44.629260039386
1BL	se	44.4333194070034
1BL	se	44.1967432644681
1BL	se	44.0725178643952
1BL	se	43.7649501917634
1BL	se	43.5299208358825
1BL	se	43.3424866641071
1BL	se	43.1860139196772
1BL	se	42.8779944660418
1BL	se	42.7947114821249
1BL	se	42.6567174697245
1BL	se	42.529604477634
1BL	se	42.4927487842273
1BL	se	42.5111640272639
1BL	se	42.665001683472
1BL	se	42.7549960783484
1BL	se	42.9497235544264
1BL	se	42.9544281958197
1BL	se	43.1839408004595
1BL	se	43.3046274358314
1BL	se	43.3986751330124
1BL	se	43.5386101936783
1BL	se	43.7129115228421
1BL	se	43.9538162861173
1BL	se	44.1772896672009
1BL	se	44.4620417522854
1BL	se	44.478450807365
1BL	se	44.5210132692453
1BL	se	44.6064743472849
1BL	se	44.8576729475947
1BL	se	44.9158615101562
1BL	se	44.9563599726333
1BL	se	44.9521849589574
1BL	se	45.137565155482
1BL	se	45.1273001540103
1BL	se	45.2203996157267
1BL	se	45.2028067769902
1BL	se	45.3168759835765
2BL	se	33.2192656566414
2BL	se	33.0993564591799
2BL	se	33.1029816079677
2BL	se	33.0616605440252
2BL	se	33.0013962214458
2BL	se	32.9569431230796
2BL	se	32.9684913663116
2BL	se	32.9486354980256
2BL	se	33.0279411504047
2BL	se	33.1247915114258
2BL	se	33.2807106214063
2BL	se	33.3652518196488
2BL	se	33.4538898170676
2BL	se	33.5238929819737
2BL	se	33.5967840119446
2BL	se	33.498883911787
2BL	se	33.1978999249038
2BL	se	32.7215515396199
2BL	se	32.4708727455871
2BL	se	32.2050222079206
2BL	se	31.7660189218787
2BL	se	31.5119663613525
2BL	se	31.1449627869686
2BL	se	30.78594917805
2BL	se	30.5015128022327
2BL	se	30.2818846692103
2BL	se	30.3421157243958
2BL	se	30.4091308054126
2BL	se	30.6607831396368
2BL	se	30.9287791312751
2BL	se	31.221662632599
2BL	se	31.5834941578905
2BL	se	32.0706593872498
2BL	se	32.3172470083598
2BL	se	32.6316754929697
2BL	se	33.0365554311877
2BL	se	33.1407354778558
2BL	se	33.2678497147684
2BL	se	33.2925501863255
2BL	se	33.3166485329134
2BL	se	33.3458278271737
3BL	se	24.8878812000198
3BL	se	25.1367842128599
3BL	se	25.1695449989092
3BL	se	25.1315990193259
3BL	se	25.3618199407336
3BL	se	25.3550202571652
3BL	se	25.3624102319331
3BL	se	25.3725827814706
3BL	se	25.4150699635355
3BL	se	25.3277536737617
3BL	se	25.2564228379594
3BL	se	25.2378394899943
3BL	se	25.1958482590503
3BL	se	25.3310405964168
3BL	se	25.476648991409
3BL	se	25.7017371366989
3BL	se	25.9682324016524
3BL	se	26.2632987035388
3BL	se	26.4034072309195
3BL	se	26.6202369791701
3BL	se	26.8525416370456
3BL	se	26.9958351738652
3BL	se	27.2527588563408
3BL	se	27.4933636991327
3BL	se	27.7026500062537
3BL	se	27.9645477419696
3BL	se	28.1188297755176
3BL	se	28.3608452158003
3BL	se	28.5792619302953
3BL	se	28.698889174539
3BL	se	28.758305970336
3BL	se	28.789076752336
4BL	se	23.6855319467454
4BL	se	23.6335534548109
4BL	se	23.528736620587
4BL	se	23.3692558017552
4BL	se	23.4014259831195
4BL	se	23.2208663678553
4BL	se	23.2369889870465
4BL	se	23.0535596958973
4BL	se	22.9165890677919
4BL	se	22.4477162580831
4BL	se	21.9600230041318
4BL	se	21.7986721505504
4BL	se	21.5148478922819
4BL	se	21.3104720512651
4BL	se	21.0124472968054
4BL	se	20.9613473703482
4BL	se	20.8578846821741
4BL	se	21.2172881682531
4BL	se	21.5470844438909
4BL	se	21.9451381885203
4BL	se	22.4524729958856
4BL	se	22.8561521292795
4BL	se	23.1291016344952
4BL	se	23.4510531519977
4BL	se	23.6826619056741
4BL	se	23.999135341344
4BL	se	24.1429943166307
4BL	se	24.2320615991779
5BL	se	18.6951160638866
5BL	se	18.8218524605702
5BL	se	18.94550849038
5BL	se	19.0624130300425
5BL	se	19.3392481691322
5BL	se	19.4886871735027
5BL	se	19.7603624385833
5BL	se	19.9940009630579
5BL	se	20.1839609459473
5BL	se	20.3740322028063
5BL	se	20.5889262889955
5BL	se	20.8987668876847
5BL	se	20.9326724353737
5BL	se	20.8824762231519
5BL	se	20.8465578549056
5BL	se	20.7105957987846
5BL	se	20.5303343403154
5BL	se	20.2554241435637
5BL	se	20.1363157532122
5BL	se	19.9315082702966
5BL	se	19.7757279461376
5BL	se	19.7071502070938
5BL	se	19.6743297111294
5BL	se	19.8131223050466
5BL	se	19.8914119818769
5BL	se	19.9772755056877
5BL	se	20.1749656559525
5BL	se	20.5172471519354
5BL	se	20.5428013013042
5BL	se	20.5943150009716
5BL	se	20.7188380767275
6BL	se	17.6227285679454
6BL	se	17.638596832641
6BL	se	17.8396446267442
6BL	se	17.8273422817383
6BL	se	17.8402848472583
6BL	se	17.8591464715881
6BL	se	17.8323684349157
6BL	se	17.825737269004
6BL	se	17.5854056449116
6BL	se	17.6726201225876
6BL	se	17.4996130986906
6BL	se	17.3807032470629
6BL	se	17.4213068924035
6BL	se	17.4763191396659
6BL	se	17.3824894378317
6BL	se	17.3960891893121
6BL	se	17.5064412022885
6BL	se	17.5326770923112
6BL	se	17.527078607396
6BL	se	17.3650379349013
6BL	se	17.2829955703224
6BL	se	17.2114441762128
6BL	se	17.1272802328953
6BL	se	16.9127685650236
6BL	se	16.5697068859965
6BL	se	16.4178346669018
6BL	se	16.0707573181547
6BL	se	15.934030224683
6BL	se	15.7944271905223
6BL	se	15.832894438902
6BL	se	15.7874827518267
0.5BL	se	26.7906126099703
0.5BL	se	26.1011137150811
0.5BL	se	25.4004222357662
0.5BL	se	24.8388796896097
0.5BL	se	24.2002885583611
0.5BL	se	23.7711865403798
0.5BL	se	23.1985133766218
0.5BL	se	22.6331412752617
0.5BL	se	22.2988023454174
0.5BL	se	22.1486737849507
0.5BL	se	22.0644820360405
0.5BL	se	21.9110803539429
0.5BL	se	21.8260294389303
0.5BL	se	21.6316527429346
0.5BL	se	21.5685426633752
0.5BL	se	21.4470693636006
0.5BL	se	21.3783694876765
0.5BL	se	21.2990717360185
0.5BL	se	21.1875105177179
0.5BL	se	20.9600277694797
0.5BL	se	20.9051989103905
0.5BL	se	20.9323830806198
0.5BL	se	20.9910128198985
0.5BL	se	21.0568181501493
0.5BL	se	21.1498407726602
0.5BL	se	21.2463226713981
0.5BL	se	21.3609711988943
0.5BL	se	21.5623511139466
0.5BL	se	21.5598665641212
0.5BL	se	21.693456934233
0.5BL	se	21.8187240814727
0.5BL	se	21.9121812922717
0.5BL	se	22.1303257744229
0.5BL	se	22.36990936626
0.5BL	se	22.6022449259578
0.5BL	se	22.6864952171062
0.5BL	se	22.8956923079582
0.5BL	se	23.0862697535858
0.5BL	se	23.3093296286234
0.5BL	se	23.4582688890953
0.5BL	se	23.533462425341
0.5BL	se	23.6802454242158
0.5BL	se	23.8254538483595
0.5BL	se	23.9476787455791
0.5BL	se	23.9704110887041
0.5BL	se	23.9585732240903
0.5BL	se	23.9178997397938
0.5BL	se	24.0469207042029
0.5BL	se	24.2345259289575
0.5BL	se	24.2970202135212
0.5BL	se	24.4253544887059
0.5BL	se	24.409852589629
0.5BL	se	24.3589850526243
0.5BL	se	24.3370071612743
0.5BL	se	24.3185112731611
0.5BL	se	24.2289165149851
0.5BL	se	24.2163736659021
0.5BL	se	24.0721149844798
0.5BL	se	24.0461684012194
0.5BL	se	24.1305297386182
0.5BL	se	24.1064731324937
0.5BL	se	24.1680892351216
0.5BL	se	24.1468584485405
0.75BL	se	38.7430653242283
0.75BL	se	39.0916556275383
0.75BL	se	39.284479839683
0.75BL	se	39.5484788700441
0.75BL	se	39.8869079319489
0.75BL	se	40.3073613395907
0.75BL	se	40.5643320947765
0.75BL	se	40.9638573123503
0.75BL	se	41.3045439123251
0.75BL	se	41.6665595832602
0.75BL	se	41.8696763876896
0.75BL	se	42.1355222839742
0.75BL	se	42.3927580772465
0.75BL	se	42.7480543113536
0.75BL	se	43.0370253405668
0.75BL	se	43.2673737461943
0.75BL	se	43.5182473998343
0.75BL	se	43.7419797032059
0.75BL	se	43.9036019944447
0.75BL	se	44.0048342884428
0.75BL	se	44.2011244800902
0.75BL	se	44.0658618095218
0.75BL	se	44.1728034151625
0.75BL	se	43.8886009557818
0.75BL	se	43.7722853359582
0.75BL	se	43.631984374055
0.75BL	se	43.514619629053
0.75BL	se	43.4408321649881
0.75BL	se	43.2268336552858
0.75BL	se	43.1081754924712
0.75BL	se	42.9287466133454
0.75BL	se	42.8338950819555
0.75BL	se	42.7108761021103
0.75BL	se	42.4533288395025
0.75BL	se	42.443152441246
0.75BL	se	42.4003871698721
0.75BL	se	42.3111958651575
0.75BL	se	42.148995952574
0.75BL	se	42.0277974394223
0.75BL	se	41.994435021485
0.75BL	se	42.0657816459699
0.75BL	se	42.1126697553
0.75BL	se	42.2350975529657
0.75BL	se	42.2960517646172
0.75BL	se	42.4631256855267
0.75BL	se	42.6721544145172
0.75BL	se	42.6770378080796
0.75BL	se	42.8755506049707
0.75BL	se	43.2160317335594
0.75BL	se	43.7605525311365
0.75BL	se	44.2119992754635
0.75BL	se	44.8303996288692
0.75BL	se	45.3041673136307
0.75BL	se	45.7548592185787
0.75BL	se	46.0821210819472
0.75BL	se	46.2028523133492
0.75BL	se	46.5281677272063
0.75BL	se	46.5889472040721
0.75BL	se	47.051141528482
0.75BL	se	47.3914509933367
0.75BL	se	47.634674782488
1.25BL	se	41.9601830368765
1.25BL	se	42.1139577796936
1.25BL	se	42.2903621702418
1.25BL	se	42.5304422488909
1.25BL	se	42.7403593748799
1.25BL	se	42.8612224119793
1.25BL	se	42.9419284959084
1.25BL	se	42.9926531968602
1.25BL	se	43.0244054142199
1.25BL	se	42.9447274499362
1.25BL	se	42.8716383744037
1.25BL	se	42.7870659921594
1.25BL	se	42.5169458070758
1.25BL	se	42.306829556764
1.25BL	se	42.0827479523957
1.25BL	se	41.8092051984749
1.25BL	se	41.5226387918731
1.25BL	se	41.3300287412091
1.25BL	se	41.0471309392347
1.25BL	se	40.7224312357202
1.25BL	se	40.4602740600891
1.25BL	se	40.1874592934789
1.25BL	se	39.9669247172716
1.25BL	se	39.8141964428088
1.25BL	se	39.7174889753394
1.25BL	se	39.5847171148746
1.25BL	se	39.6874568928627
1.25BL	se	39.6200539199674
1.25BL	se	39.5765335269396
1.25BL	se	39.6737080931393
1.25BL	se	39.6523462520443
1.25BL	se	39.5670563315458
1.25BL	se	39.5189371426083
1.25BL	se	39.494252402884
1.25BL	se	39.5057328038518
1.25BL	se	39.3974856999673
1.25BL	se	39.372156769048
1.25BL	se	39.280101071648
1.25BL	se	39.329837101348
1.25BL	se	39.2769002607097
1.25BL	se	39.2449768941041
1.25BL	se	39.2557793753935
1.25BL	se	39.2355604744446
1.25BL	se	39.1906440965755
1.25BL	se	39.2843397202676
1.25BL	se	39.3785319012666
1.25BL	se	39.5648828144855
1.25BL	se	39.6340457957706
1.25BL	se	39.7165534436379
1.25BL	se	39.8240695641946
1.25BL	se	40.011722846577
1.25BL	se	40.1106739323238
1.25BL	se	40.270018275392
1.25BL	se	40.3434887021897
1.25BL	se	40.4276556588538
1.5BL	se	34.9393346796734
1.5BL	se	34.8698111258881
1.5BL	se	34.9155933041825
1.5BL	se	34.767836141298
1.5BL	se	34.6015879116492
1.5BL	se	34.3889940565716
1.5BL	se	34.2417401807987
1.5BL	se	34.1666998524095
1.5BL	se	34.0107715664326
1.5BL	se	33.8666356171113
1.5BL	se	33.6727711401946
1.5BL	se	33.5682457825721
1.5BL	se	33.5500951157906
1.5BL	se	33.5885968427515
1.5BL	se	33.6207501667434
1.5BL	se	33.995677219153
1.5BL	se	33.9593873049583
1.5BL	se	34.1137328295199
1.5BL	se	34.1835276497827
1.5BL	se	34.2311511062266
1.5BL	se	34.3859734156254
1.5BL	se	34.5203140159764
1.5BL	se	34.7661026763912
1.5BL	se	34.9700220431631
1.5BL	se	35.2237014397764
1.5BL	se	35.5162387278051
1.5BL	se	35.7504099214333
1.5BL	se	35.9596319020712
1.5BL	se	36.1020523845229
1.5BL	se	36.2410321001338
1.5BL	se	36.3260335494282
1.5BL	se	36.3454189354587
1.5BL	se	36.3348086257056
1.5BL	se	36.3109177806228
1.5BL	se	36.2827127853835
1.5BL	se	36.1589579738608
1.5BL	se	35.9905523003104
1.5BL	se	35.8665262164786
1.5BL	se	35.6794883609576
1.5BL	se	35.5692012473788
1.5BL	se	35.3026791216065
1.5BL	se	35.3129314357383
1.5BL	se	35.3473490322311
1.5BL	se	35.3129318640413
1.5BL	se	35.3730233708806
1.5BL	se	35.2266858813562
1.5BL	se	35.0929230659282
1.5BL	se	34.8444618569292
1.5BL	se	34.8525905407223
1.75BL	se	36.4751695629146
1.75BL	se	36.405302807029
1.75BL	se	36.2168206063286
1.75BL	se	36.112592417122
1.75BL	se	36.0512337984468
1.75BL	se	35.8578094222533
1.75BL	se	35.6001309363467
1.75BL	se	35.4209263715919
1.75BL	se	35.0203293596746
1.75BL	se	34.8908665664369
1.75BL	se	34.78788372782
1.75BL	se	34.5332245623688
1.75BL	se	34.5993856239392
1.75BL	se	34.5073473656372
1.75BL	se	34.6173382943342
1.75BL	se	34.862900060965
1.75BL	se	34.9446902631853
1.75BL	se	35.1430664083891
1.75BL	se	35.4457880419919
1.75BL	se	35.7179274100086
1.75BL	se	36.226258939161
1.75BL	se	36.6667551866021
1.75BL	se	37.073150842218
1.75BL	se	37.557696392088
1.75BL	se	38.053978643238
1.75BL	se	38.3942374585451
1.75BL	se	38.6631074177556
1.75BL	se	38.8759306241417
1.75BL	se	39.0389394069617
1.75BL	se	39.1875164971604
1.75BL	se	39.3142512791244
1.75BL	se	39.4967821732107
1.75BL	se	39.6510382012341
1.75BL	se	39.8192499300547
1.75BL	se	39.8479339020077
1BL	se	41.195058448647
1BL	se	40.9364492717721
1BL	se	40.8201549452336
1BL	se	40.6596926810991
1BL	se	40.4824627747071
1BL	se	40.1380544062441
1BL	se	40.0755368110914
1BL	se	39.9244471378014
1BL	se	40.1038444617807
1BL	se	40.1067984853657
1BL	se	40.352597252369
1BL	se	40.6225652207015
1BL	se	40.923955225098
1BL	se	41.0992404169195
1BL	se	41.4025505769674
1BL	se	41.4765693261698
1BL	se	41.6026101101798
1BL	se	41.8062834935055
1BL	se	42.0680013331025
1BL	se	42.3352763621127
1BL	se	42.591600725788
1BL	se	42.698041440463
1BL	se	42.8877496969556
1BL	se	42.8726243219364
1BL	se	42.8826604838589
1BL	se	42.8589590247025
1BL	se	42.8678951871108
1BL	se	42.8525126103179
1BL	se	42.8649552590257
1BL	se	42.8808777060395
1BL	se	43.1431607515857
1BL	se	43.3146730745886
1BL	se	43.5038788233961
1BL	se	43.7941466647535
1BL	se	44.2034404704046
1BL	se	44.4760907016748
1BL	se	44.9528626998828
1BL	se	45.1728532919738
2BL	se	35.9514470676345
2BL	se	35.9625903705635
2BL	se	35.9603622067294
2BL	se	35.9169706194995
2BL	se	35.8075860116964
2BL	se	35.7123199415555
2BL	se	35.6982079828975
2BL	se	35.5620952933739
2BL	se	35.4775610010057
2BL	se	35.2304753334089
2BL	se	34.9742797678693
2BL	se	34.7736464548465
2BL	se	34.5980195455605
2BL	se	34.3397432606672
2BL	se	34.0487661109303
2BL	se	33.5672091983823
2BL	se	33.3150755834221
2BL	se	33.1225321398188
2BL	se	32.8855076493075
2BL	se	32.6386496424646
2BL	se	32.4207596109008
2BL	se	32.3550325437388
2BL	se	32.2058160038411
2BL	se	32.0210650543061
2BL	se	31.8761824735319
2BL	se	31.7263668014593
2BL	se	31.6784767539424
2BL	se	31.7309086080274
2BL	se	31.9361485351319
2BL	se	32.0480586731274
2BL	se	32.0475140588828
2BL	se	32.1654109715491
2BL	se	32.2100421768895
2BL	se	32.3019029293214
2BL	se	32.6092331784254
2BL	se	32.6109442224094
2BL	se	32.9371935578345
2BL	se	33.3082574171701
2BL	se	33.4469888742034
2BL	se	33.4413195139393
2BL	se	33.4575343182864
2BL	se	33.565759685084
2BL	se	33.6701023080898
2BL	se	33.603056951693
2BL	se	33.5666776704965
3BL	se	29.5007651302931
3BL	se	29.4091138232693
3BL	se	29.199927234181
3BL	se	28.9426040882318
3BL	se	28.8954810551162
3BL	se	28.9102096243181
3BL	se	28.5659374727389
3BL	se	28.2311617040635
3BL	se	28.0143144622181
3BL	se	27.9125633796815
3BL	se	27.9565844072207
3BL	se	27.9240185253911
3BL	se	27.4365266274079
3BL	se	27.3572773011695
3BL	se	27.1859094780095
3BL	se	27.1136297033749
3BL	se	27.0825536268086
3BL	se	27.1296668298922
3BL	se	26.7298091454318
3BL	se	26.4737070259097
3BL	se	26.1370871124878
3BL	se	25.8070768050407
3BL	se	25.7044909542356
3BL	se	25.7002314100799
3BL	se	25.6908516487636
3BL	se	25.2385183797715
3BL	se	25.0824720734595
3BL	se	24.8546984115426
3BL	se	24.5361563603422
3BL	se	24.1363048750698
3BL	se	23.9648711656369
3BL	se	23.8074378578718
4BL	se	25.8377488743503
4BL	se	26.6404453539095
4BL	se	27.1273538633869
4BL	se	27.5286814432855
4BL	se	27.8801791911874
4BL	se	28.1086091265464
4BL	se	28.225578268592
4BL	se	28.3091597025004
4BL	se	28.2358849306816
4BL	se	28.1228702649334
4BL	se	28.0064414610935
4BL	se	27.6571981866168
4BL	se	27.3511257423994
4BL	se	27.1358390500298
4BL	se	26.8426738093379
4BL	se	26.5564785359829
[truncated: 80 more rows]
