# Supplementary material for: Speed‐dependent locomotor patterns during steady swimming in a demersal shark
Source: J Fish Biol. 2025 Apr 3;107(2):394–405. doi: 10.1111/jfb.70043 (PMC12360134; doi:10.1111/jfb.70043)
Supplement: Supplementary file 1 — Data S1. Supporting Information. [file JFB-107-394-s001.zip › scanicula_steady_swimming-main/README.md]

<ins>Repository related to the manuscript:</ins> <br>Berio, F., Morerod, C. & Di Santo, V. Speed‐Dependent Locomotor Patterns During Steady Swimming in a Demersal Shark.

<br>

<ins>This repository contains variables describing the swimming kinematics of the small-spotted catshark <i>Scyliorhinus canicula</i> across 11 speeds.</ins> More specifically, the files contain:
- kinematics data computed from 2D midline coordinates (for data processing, see [Goerig et al., 2021](https://doi.org/10.5061/dryad.bg79cnp9x)), including maximum curvature location along the body, maximum curvature value, wave speed, tail beat frequency, head amplitude, tail amplitude, head:tail amplitude, Reynolds number, Strouhal number, and wavelength. There is one value for each speed x specimen combination.
- the R code, and 2D and 3D coordinates to calculate the body angle and angle of attack for each speed x specimen. The output file contains one value for each angle type every 10 frames
