# Supplementary material for: Speed‐dependent locomotor patterns during steady swimming in a demersal shark
Source: J Fish Biol. 2025 Apr 3;107(2):394–405. doi: 10.1111/jfb.70043 (PMC12360134; doi:10.1111/jfb.70043)
Supplement: Supplementary file 1 — Data S1. Supporting Information. [file JFB-107-394-s001.zip › scanicula_steady_swimming-main/scanicula_midline_kinematics.txt]

specimen	speedBL	max_curvature_location	max_curvature	wavespeed	TL	TBF	headAmplitude	tailAmplitude	head_to_tailAmplitude	U	Re	St	wavelength
catshark11	1	128	5.53696916315066	0.783792856355629	16	1.953125	0.0417634438712832	0.174855028399186	0.238846112997901	0.224827066222151	35972.3305955441	0.243041006107129	0.401301942454082
catshark11	1.25	195	8.61690850656338	0.979732105778935	16	2.21729490022173	0.0268859908482149	0.224094381702974	0.119976193262404	0.24166738342202	38666.7813475233	0.328970056402288	0.4418591797063
catshark11	1.5	195	9.58603937512511	1.07684986739598	16	1.91938579654511	0.0409583060273164	0.230022692800878	0.178062023049059	0.257016319107063	41122.61105713	0.274847786150825	0.561038780913304
catshark11	2	125	9.08678298898255	1.24996135341285	16	2.04918032786885	0.0817769973405787	0.310726860872355	0.263179684920038	0.338544704935913	54167.1527897461	0.300928231388811	0.609981140465472
catshark11	3	195	7.72083454017302	1.34949224146328	16	2.84900284900285	0.0396756834999563	0.173679231546344	0.228442302206809	0.500130440895649	80020.8705433038	0.158298742896604	0.473671776753612
catshark11	4	186	7.40658989892058	1.1842026358058	16	2.69541778975741	0.0732104237303813	0.232548206756429	0.314818268227121	0.673044773317436	107687.16373079	0.149009896118	0.439339177883952
catshark11	5	187	9.78211168114188	2.60190454678357	16	4.21940928270042	0.0143875138616012	0.167389288226299	0.085952416752918	0.832131355023267	133141.016803723	0.135802389813212	0.616651377587707
catshark7	0.5	130	7.14985996930788	0.699040955703048	16	1.62337662337662	0.0510606687689658	0.195068952761946	0.261757025123716	0.111908926951272	17905.4283122035	0.452754412342014	0.430609228713077
catshark7	0.75	129	9.1067736526191	1.10625857650424	16	1.66389351081531	0.0912090178646456	0.204788083613844	0.445382447333374	0.136696544681306	21871.447149009	0.398834442186425	0.664861404479048
catshark7	1	142	11.1506484568276	1.54532862451053	16	2.7027027027027	0.0485123706409056	0.137373718431054	0.353141570272435	0.166426300221743	26628.2080354789	0.356943891285685	0.571771591068897
catshark7	1.25	112	9.28784941080693	0.911842614329355	16	1.85528756957328	0.0299686717870682	0.245796087672049	0.121924934082163	0.225679189740242	36108.6703584387	0.323306673784202	0.491483169123522
catshark7	1.5	195	7.55223055706154	1.35108457507902	16	2.10970464135021	0.047066709748051	0.164836510704706	0.285535707755716	0.26382277101493	42211.6433623888	0.210903009082875	0.640414088587457
catshark7	1.75	195	10.9919540215924	1.378742655537	16	2.97619047619048	0.027688708445822	0.187377468550953	0.147769679353378	0.299609286094918	47937.485775187	0.297812418098337	0.463257532260432
catshark7	2	189	7.94458911523461	1.30450367496805	16	2.27790432801822	0.0103299205630786	0.133898704185123	0.0771472780557824	0.320810810905426	51329.7297448681	0.15211878273977	0.572677113310975
catshark7	3	191	9.26134870419785	2.14295855198602	16	3.25732899022801	0.0457765144304959	0.160309089882156	0.285551583282934	0.495583234810649	79293.3175697038	0.168586637865497	0.657888275459708
catshark7	4	189	8.00324855116061	1.83452238140638	16	3.3003300330033	0.0361325918334892	0.15183851810642	0.237967231794009	0.65418465190248	104669.544304397	0.122562880682938	0.555860281566134
catshark7	5	195	7.32627655028185	2.09716507653952	16	2.77777777777778	0.0342034465747423	0.189653793756821	0.180346756567384	0.808774167899857	129403.866863977	0.104220162251112	0.754979427554226
catshark7	6	191	8.01159988413825	2.12081037861891	16	3.95256916996047	0.0163218504009756	0.135368282233399	0.120573668600107	0.96732210305534	154771.536488854	0.0885004070112735	0.536565025790584
catshark10	0.5	192	9.09847641634568	1.42805312112578	15	2.44498777506112	0.0675483689524849	0.227664750539634	0.29670104305728	0.101281082035486	15192.162305323	0.824395120038381	0.584073726540445
catshark10	0.75	195	9.35177697586327	1.26070319016223	15	2.5062656641604	0.0390386018313624	0.20942980277565	0.186404233370655	0.137324471658624	20598.6707487937	0.573335601523354	0.503020572874732
catshark10	1	119	8.36527415911319	1.48636137531455	15	2.93255131964809	0.0280604771517994	0.135328057662108	0.207351510370908	0.153853602167769	23078.0403251654	0.386916330028148	0.506849228982262
catshark10	1.25	144	7.61053070914899	1.20211218785364	15	2.18818380743982	0.027852708398367	0.165489829325182	0.168304653596792	0.20283739052161	30425.6085782415	0.267792464614726	0.549365269849115
catshark10	1.5	195	7.54635004323172	1.10899555575439	15	2.44498777506112	0.0536151490186868	0.230694251903392	0.232407823672777	0.269675345960545	40451.3018940817	0.313735367802136	0.453579182303543
catshark10	1.75	119	9.05355814338756	1.19065511165303	15	2.34192037470726	0.0615829170591458	0.216788971315727	0.28406849612962	0.291872467064822	43780.8700597233	0.260920041915108	0.508409732675842
catshark10	2	131	7.22953642825419	1.54400005182237	15	2.42718446601942	0.0194896869162241	0.191532359686711	0.101756627173096	0.330670327981517	49600.5491972275	0.210882711041561	0.636128021350817
catshark10	3	186	8.14957876801764	1.64527577076714	15	2.40963855421687	0.0413616369290223	0.203981950906619	0.202771062563066	0.453813639513929	68072.0459270894	0.162464081223546	0.682789444868363
catshark10	4	195	6.84559544809101	1.71818353205907	15	2.88184438040346	0.0823128089167328	0.212252226928082	0.387806573848684	0.619976927733332	92996.5391599999	0.147992092940572	0.596209685624497
catshark10	5	192	8.25865353104878	2.5785173036665	15	4.42477876106195	0.0139171424604979	0.143182118716576	0.0971988861824737	0.76211999243394	114317.998865091	0.124694773293696	0.58274491062863
catshark10	6	195	7.22855863812824	2.58108551765941	15	3.78787878787879	0.0561732962525769	0.144838503713226	0.3878340000239	0.901817408219365	135272.611232905	0.0912541758813516	0.681406576662084
catshark2	0.5	139	10.089630323709	1.30019343769465	15.2	2.24719101123596	0.06064206832682	0.179922180316108	0.337046095263392	0.0802021965269962	12190.7338721034	0.766270346987568	0.578586079774118
catshark2	0.75	178	8.77216237754813	0.82506116722285	15.2	1.77304964539007	0.0729464681674413	0.207740409604507	0.35114241040689	0.132435628993158	20130.21560696	0.422747092169783	0.465334498313687
catshark2	1	188	8.34902746510234	1.09567646552702	15.2	1.89035916824197	0.0178395399112155	0.206083195315264	0.0865647482024175	0.155524919693509	23639.7877934134	0.380741756914486	0.579612850263795
catshark2	1.25	195	7.5254715393708	1.31219182649759	15.2	2.09205020920502	0.0717417693650076	0.193895517322623	0.370002207145595	0.211243141699371	32108.9575383043	0.291877650824332	0.627227693065846
catshark2	1.5	155	7.61838247839354	1.4142053251384	15.2	2.34192037470726	0.0649566316791729	0.188609491548372	0.34439746985116	0.23615254366619	35895.1866372608	0.284306395552492	0.603865673834098
catshark2	1.75	123	7.8539681614143	1.29372741232917	15.2	2.14592274678112	0.033287008676529	0.206197983541847	0.161432270601102	0.293843379594612	44664.193698381	0.228889660412503	0.602876974145392
catshark2	2	192	7.78279589195359	1.5594716703515	15.2	2.54452926208651	0.0150646874395995	0.158326090385292	0.0951497469743556	0.304404518574132	46269.4868232681	0.201165004111235	0.612872366448139
catshark2	3	194	8.77053515534094	1.864583919205	15.2	3.28947368421053	0.0658344256334681	0.142494662321801	0.462013275169507	0.461504205757733	70148.6392751754	0.154380675781537	0.566833511438321
catshark2	4	195	7.54553594358314	2.195919002103	15.2	3.73134328358209	0.0245365980319084	0.124290893717628	0.197412676810034	0.610374988439292	92776.9982427724	0.11549185998884	0.588506292563604
catshark2	5	188	8.50635404703157	1.82947870125602	15.2	3.37837837837838	0.0663621888495238	0.190610045012016	0.348156829013604	0.775183625490233	117827.911074515	0.126267932792296	0.541525695571781
catshark2	6	195	7.25688908693977	2.9488097007342	15.2	3.41296928327645	0.037416915542454	0.165679866990777	0.225838638224745	0.927804573491611	141026.295170725	0.0926380054421	0.86400124231512
catshark14	0.5	138	10.6978527689489	1.04959142659642	17	2.37529691211401	0.101306346601609	0.210017477562903	0.482371028245812	0.140765729270676	23930.1739760149	0.602455993018038	0.441877990597091
catshark14	0.75	138	8.98048054660069	1.25553025054605	17	2.2075055187638	0.0573353675794047	0.190466474131407	0.301026035373804	0.157223235777083	26727.9500821042	0.454624180834944	0.568755203497362
catshark14	1	195	10.3960381708588	1.16118299249071	17	2.10526315789474	0.0379918786709008	0.165851916812986	0.229071085827367	0.177576595833368	30188.0212916725	0.334264365436093	0.551561921433089
catshark14	1.25	195	10.631673310642	1.83756277164173	17	2.65957446808511	0.0284282452136609	0.124983722025449	0.227455581838668	0.232490204166693	39523.3347083379	0.243057972815733	0.690923602137292
catshark14	1.5	195	8.93279417408391	1.24133261790411	17	2.20264317180617	0.0125995000962427	0.180312705784496	0.0698758306655396	0.259346135679824	44088.84306557	0.260339231022874	0.563565008528464
catshark14	1.75	192	9.96866083845973	1.44863711685882	17	2.5062656641604	0.0180518824174256	0.164037818953143	0.110047076537771	0.29750242756255	50575.4126856336	0.234925142049569	0.57800620962667
catshark14	2	186	8.44013480843964	1.20875060920097	17	2.89855072463768	0.0460004269582399	0.164839790612412	0.279061425565632	0.369746811345682	62856.957928766	0.219678443674109	0.417018960174333
catshark14	3	192	7.82854765036335	1.53793195124564	17	3.21543408360129	0.0109214058714706	0.155056030721523	0.0704352215173443	0.522288153249892	88788.9860524817	0.162280754983796	0.478296836837395
catshark14	4	190	10.4248714935243	1.77617680509548	17	3.6101083032491	0.037011359866112	0.174439750911184	0.212172739715482	0.693116232544717	117829.759532602	0.154457336034028	0.492000975011447
catshark14	5	185	8.96864329793088	2.37614690487838	17	4.03225806451613	0.0185487975934672	0.161063384099815	0.115164583788778	0.853624419133913	145116.151252765	0.129338324360406	0.589284432409838
catshark14	6	194	8.66550946173902	2.42391700359942	17	3.48432055749129	0.0354087913680068	0.179857931332959	0.196870891962262	1.03028867215164	175149.074265779	0.103404084473364	0.695664180033033
